# Supplementary material for: (Nitrato-κO)(2,2′:6′,2′′-terpyridine-κ3 N,N′,N′′)palladium(II) nitrate
Source: IUCrdata. 2021 Jan 29;6(Pt 1):x210085. doi: 10.1107/S2414314621000857 (PMC9462261; doi:10.1107/S2414314621000857)
Supplement: Supplementary file 1 [file x-06-x210085-sup1.cif]

##############################################################################
#                                                                            #
# This CIF contains the data for a data article accepted for                 #
# publication in IUCrData. It conforms to the requirements of                #
# Notes for Authors for IUCrData, and has been                               #
# peer reviewed under the auspices of IUCrData.                              #
#                                                                            #
# Full details of the Crystallographic Information File format               #
# are given in the paper "The Crystallographic Information File (CIF):       #
# a New Standard Archive File for Crystallography" by S. R. Hall, F. H.      #
# Allen and I. D. Brown [Acta Cryst. (1991), A47, 655-685].                  #
#                                                                            #
# The current version of the core CIF dictionary is obtainable from          #
# ftp://ftp.iucr.org/pub/cif_core.dic.                                       #
#                                                                            #
# Software is freely available for graphical display of the structure(s)     #
# in this CIF. For information consult the CIF software page                 #
# http://www.iucr.org/resources/cif/software.                                #
#                                                                            #
# This file may be used for bona fide research purposes within the           #
# scientific community so long as proper attribution is given to the data    # 
# article from which it was obtained.                                        #
#                                                                            #
##############################################################################
data_I
_database_code_depnum_ccdc_archive 'CCDC 2058389'
_audit_creation_method     'SHELXL-2014/7'
_journal_date_recd_electronic     2021-01-22
_journal_date_accepted     2021-01-25
_journal_name_full     'IUCrData'
_journal_year     2021
_journal_volume     6
_journal_issue      1
_journal_page_first     0
_journal_page_last     0
_journal_paper_category     HM
_journal_paper_doi     10.1107/S2414314621000857
_journal_coeditor_code     TK4067
_publ_contact_author_name     'Kwang Ha'
_publ_contact_author_address
; Chonnam National University,
  School of Chemical Engineering,
  Research Institute of Catalysis,
  Gwangju,
  Republic of Korea
;
_publ_contact_author_email     hakwang@chonnam.ac.kr
_publ_contact_author_fax     '82 62 530 1909'
_publ_contact_author_phone     '82 62 530 1901'
_publ_section_title
;
(Nitrato-\k<i>O</i>)(2,2':6',2''-terpyridine-\
\k^3^<i>N</i>,<i>N</i>',<i>N</i>'')palladium(II) nitrate
;
_publ_section_title_footnote     .
loop_
    _publ_author_name
    _publ_author_address
    'Kwang Ha'
; Chonnam National University,
  School of Chemical Engineering,
  Research Institute of Catalysis,
  Gwangju,
  Republic of Korea
;
_publ_section_synopsis
;
The central Pd^II^ ion of the complex cation has an N~3~O square-planar
coordination sphere defined by the three N atoms of the tridentate
2,2':6',2"-terpyridine ligand and one O atom from the NO~3~^-^ anion.
;
_chemical_name_systematic
;\
(Nitrato-\k<i>O</i>)(2,2':6',2''-terpyridine-\
\k^3^<i>N</i>,<i>N</i>',<i>N</i>'')palladium(II) nitrate
;
_chemical_name_common     ?
_chemical_formula_moiety     'C15 H11 N4 O3 Pd +, N O3 -'
_chemical_formula_sum     'C15 H11 N5 O6 Pd'
_chemical_formula_iupac     '[Pd (C15 H11 N3) (N O3)] N O3'
_chemical_formula_weight     463.69
_chemical_melting_point     ?
_chemical_absolute_configuration     ?
_space_group_crystal_system     orthorhombic
_space_group_name_H-M_alt     'P n a 21'
_space_group_name_Hall     'P 2c -2n'
loop_
    _space_group_symop_operation_xyz
    'x, y, z'
    '-x, -y, z+1/2'
    'x+1/2, -y+1/2, z'
    '-x+1/2, y+1/2, z+1/2'
_cell_length_a     6.2190(2)
_cell_length_b     33.9728(15)
_cell_length_c     7.4819(3)
_cell_angle_alpha     90
_cell_angle_beta     90
_cell_angle_gamma     90
_cell_volume     1580.75(11)
_cell_formula_units_Z     4
_cell_measurement_reflns_used     9942
_cell_measurement_theta_min     2.40
_cell_measurement_theta_max     27.66
_cell_measurement_temperature     223(2)
_exptl_crystal_description     'Plate'
_exptl_crystal_colour     'Yellow'
_exptl_crystal_size_max     0.21
_exptl_crystal_size_mid     0.14
_exptl_crystal_size_min     0.06
_exptl_crystal_density_diffrn     1.948
_exptl_crystal_density_meas     ?
_exptl_crystal_density_method     ?
_exptl_crystal_F_000     920
_exptl_absorpt_coefficient_mu     1.223
_exptl_absorpt_correction_type     multi-scan
_exptl_absorpt_process_details
;
(SADABS; Bruker, 2016)
;
_exptl_absorpt_correction_T_min     0.6882
_exptl_absorpt_correction_T_max     0.7453
_diffrn_ambient_temperature     223(2)
_diffrn_source     'sealed tube'
_diffrn_radiation_type     MoK\a
_diffrn_radiation_wavelength     0.71073
_diffrn_measurement_device_type     'PHOTON 100 CMOS detector'
_diffrn_measurement_method     '\f and \w scans'
_diffrn_detector_area_resol_mean     ?
_diffrn_reflns_number     41749
_diffrn_reflns_av_R_equivalents     0.0844
_diffrn_reflns_av_unetI/netI     0.0307
_diffrn_reflns_theta_min     2.398
_diffrn_reflns_theta_max     26.072
_diffrn_reflns_theta_full     25.242
_diffrn_measured_fraction_theta_max     0.999
_diffrn_measured_fraction_theta_full     0.999
_diffrn_reflns_limit_h_min     -7
_diffrn_reflns_limit_h_max     7
_diffrn_reflns_limit_k_min     -41
_diffrn_reflns_limit_k_max     42
_diffrn_reflns_limit_l_min     -9
_diffrn_reflns_limit_l_max     9
_refine_special_details
;
Hydrogen atoms on C atoms were positioned geometrically and
allowed to ride on their respective parent atoms: C---H = 0.94 \%A and
<i>U</i>~iso~(H) = 1.2<i>U</i>~eq~(C). The Flack parameter = 0.006(16) after
the final cycles of refinement.
;
_reflns_number_total     3116
_reflns_number_gt     2745
_reflns_threshold_expression     'I > 2\s(I)'
_refine_ls_structure_factor_coef     Fsqd
_refine_ls_matrix_type     full
_refine_ls_R_factor_all     0.0363
_refine_ls_R_factor_gt     0.0270
_refine_ls_wR_factor_gt     0.0458
_refine_ls_wR_factor_ref     0.0477
_refine_ls_goodness_of_fit_ref     1.093
_refine_ls_restrained_S_all     1.093
_refine_ls_number_reflns     3116
_refine_ls_number_parameters     244
_refine_ls_number_restraints     1
_refine_ls_hydrogen_treatment     constr
_refine_ls_weighting_scheme     calc
_refine_ls_weighting_details
              'w=1/[\s^2^(Fo^2^)+(0.0152P)^2^+0.8349P] where P=(Fo^2^+2Fc^2^)/3'
_atom_sites_solution_hydrogens     geom
_atom_sites_solution_primary     direct
_atom_sites_solution_secondary     difmap
_refine_ls_shift/su_max     0.001
_refine_ls_shift/su_mean     0.000
_refine_diff_density_max     0.344
_refine_diff_density_min     -0.427
_refine_ls_extinction_method     none
_refine_ls_extinction_coef     .
_refine_ls_abs_structure_details
;
Flack <i>x</i> determined using 1141 quotients
[(<i>I</i>^+^)-(<i>I</i>^-^)]/[(<i>I</i>^+^)+(<i>I</i>^-^)]
Parsons <i>et al.</i> (2013).
;
_refine_ls_abs_structure_Flack     0.006(16)
loop_
    _atom_type_symbol
    _atom_type_description
    _atom_type_scat_dispersion_real
    _atom_type_scat_dispersion_imag
    _atom_type_scat_source
    'C' 'C' 0.0033 0.0016
                         'International Tables Vol C Tables 4.2.6.8 and 6.1.1.4'
    'H' 'H' 0.0000 0.0000
                         'International Tables Vol C Tables 4.2.6.8 and 6.1.1.4'
    'N' 'N' 0.0061 0.0033
                         'International Tables Vol C Tables 4.2.6.8 and 6.1.1.4'
    'O' 'O' 0.0106 0.0060
                         'International Tables Vol C Tables 4.2.6.8 and 6.1.1.4'
    'Pd' 'Pd' -0.9988 1.0072
                         'International Tables Vol C Tables 4.2.6.8 and 6.1.1.4'
_computing_data_collection
;
APEX2 (Bruker, 2016)
;
_computing_cell_refinement
;
SAINT (Bruker, 2016)
;
_computing_data_reduction
;
SAINT (Bruker, 2016)
;
_computing_structure_solution
;
<i>SHELXT2014/7</i> (Sheldrick, 2015a)
;
_computing_structure_refinement
;
<i>SHELXL2014/7</i> (Sheldrick, 2015b)
;
_computing_molecular_graphics
;
ORTEP-3 for Windows (Farrugia, 2012)
;
_computing_publication_material
;
<i>SHELXL2014/7</i> (Sheldrick, 2015b)
;
loop_
    _atom_site_type_symbol
    _atom_site_label
    _atom_site_fract_x
    _atom_site_fract_y
    _atom_site_fract_z
    _atom_site_U_iso_or_equiv
    _atom_site_adp_type
    _atom_site_calc_flag
    _atom_site_occupancy
    _atom_site_disorder_assembly
    _atom_site_disorder_group
    Pd Pd1 0.22807(4) 0.15784(2) 0.48682(9) 0.02233(10) Uani d 1 . .
    O O1 0.1702(6) 0.21529(10) 0.4313(4) 0.0343(10) Uani d 1 . .
    O O2 0.2291(7) 0.19950(12) 0.1521(6) 0.0463(10) Uani d 1 . .
    O O3 0.1758(7) 0.26017(11) 0.2256(6) 0.0540(13) Uani d 1 . .
    N N1 0.4977(6) 0.16769(12) 0.6321(6) 0.0261(10) Uani d 1 . .
    N N2 0.2920(6) 0.10452(11) 0.5520(5) 0.0220(9) Uani d 1 . .
    N N3 -0.0259(6) 0.13077(12) 0.3685(5) 0.0214(9) Uani d 1 . .
    N N4 0.1927(7) 0.22538(14) 0.2626(7) 0.0364(12) Uani d 1 . .
    C C1 0.5913(9) 0.20210(16) 0.6668(8) 0.0344(13) Uani d 1 . .
    H H1 0.5322 0.2252 0.6180 0.041 Uiso calc 1 . .
    C C2 0.7726(9) 0.2048(2) 0.7722(8) 0.0450(16) Uani d 1 . .
    H H2 0.8307 0.2295 0.8015 0.054 Uiso calc 1 . .
    C C3 0.8672(9) 0.17072(19) 0.8340(8) 0.0415(15) Uani d 1 . .
    H H3 0.9939 0.1719 0.9023 0.050 Uiso calc 1 . .
    C C4 0.7740(9) 0.13467(19) 0.7944(8) 0.0323(13) Uani d 1 . .
    H H4 0.8378 0.1112 0.8343 0.039 Uiso calc 1 . .
    C C5 0.5864(9) 0.13370(17) 0.6959(7) 0.0232(12) Uani d 1 . .
    C C6 0.4710(8) 0.09759(15) 0.6481(6) 0.0232(11) Uani d 1 . .
    C C7 0.5267(8) 0.05923(15) 0.6877(7) 0.0293(13) Uani d 1 . .
    H H7 0.6493 0.0536 0.7566 0.035 Uiso calc 1 . .
    C C8 0.3979(8) 0.02930(15) 0.6235(7) 0.0308(13) Uani d 1 . .
    H H8 0.4354 0.0031 0.6481 0.037 Uiso calc 1 . .
    C C9 0.2163(7) 0.03682(14) 0.5247(7) 0.0282(16) Uani d 1 . .
    H H9 0.1295 0.0161 0.4828 0.034 Uiso calc 1 . .
    C C10 0.1642(6) 0.07567(11) 0.4881(12) 0.0219(8) Uani d 1 . .
    C C11 -0.0190(8) 0.09089(14) 0.3876(7) 0.0222(11) Uani d 1 . .
    C C12 -0.1803(8) 0.06726(16) 0.3173(7) 0.0285(12) Uani d 1 . .
    H H12 -0.1745 0.0398 0.3300 0.034 Uiso calc 1 . .
    C C13 -0.3493(8) 0.08484(17) 0.2285(7) 0.0302(13) Uani d 1 . .
    H H13 -0.4597 0.0694 0.1793 0.036 Uiso calc 1 . .
    C C14 -0.3552(9) 0.12527(18) 0.2122(8) 0.0266(14) Uani d 1 . .
    H H14 -0.4706 0.1376 0.1535 0.032 Uiso calc 1 . .
    C C15 -0.1895(8) 0.14736(16) 0.2831(8) 0.0269(12) Uani d 1 . .
    H H15 -0.1927 0.1749 0.2705 0.032 Uiso calc 1 . .
    O O4 0.1900(5) 0.09192(10) 1.0047(10) 0.0396(10) Uani d 1 . .
    O O5 0.2336(6) 0.03043(12) 1.0689(6) 0.0505(11) Uani d 1 . .
    O O6 -0.0235(6) 0.04770(11) 0.8974(5) 0.0425(10) Uani d 1 . .
    N N5 0.1345(5) 0.05686(11) 0.9909(9) 0.0287(8) Uani d 1 . .
loop_
    _atom_site_aniso_label
    _atom_site_aniso_U_11
    _atom_site_aniso_U_22
    _atom_site_aniso_U_33
    _atom_site_aniso_U_12
    _atom_site_aniso_U_13
    _atom_site_aniso_U_23
    Pd1 0.02599(16) 0.01582(15) 0.02517(16) 0.00131(14) -0.0033(4) -0.0007(3)
    O1 0.049(2) 0.0166(18) 0.037(3) 0.0048(15) -0.0099(16) 0.0013(15)
    O2 0.064(3) 0.036(2) 0.040(2) -0.010(2) -0.010(2) 0.000(2)
    O3 0.059(3) 0.020(2) 0.083(3) -0.003(2) -0.020(2) 0.021(2)
    N1 0.030(2) 0.025(3) 0.023(2) -0.0059(18) -0.0040(19) -0.0003(19)
    N2 0.0229(19) 0.019(2) 0.024(2) 0.0028(17) 0.0051(17) 0.0003(16)
    N3 0.025(2) 0.019(2) 0.020(2) -0.0004(17) 0.0018(18) -0.0021(19)
    N4 0.030(2) 0.026(3) 0.054(3) -0.007(2) -0.016(2) 0.011(3)
    C1 0.042(3) 0.024(3) 0.037(3) -0.002(3) -0.004(3) 0.000(3)
    C2 0.051(4) 0.047(4) 0.038(3) -0.021(3) -0.008(3) -0.002(3)
    C3 0.035(3) 0.063(4) 0.027(3) -0.014(3) -0.009(3) 0.003(3)
    C4 0.029(3) 0.044(4) 0.025(3) 0.003(3) 0.001(3) 0.006(3)
    C5 0.026(3) 0.026(3) 0.018(3) 0.000(2) 0.000(2) 0.003(2)
    C6 0.025(3) 0.027(3) 0.018(3) 0.003(2) 0.003(2) 0.005(2)
    C7 0.027(3) 0.029(3) 0.031(3) 0.003(2) 0.002(2) 0.009(3)
    C8 0.034(3) 0.020(3) 0.039(3) 0.008(2) 0.007(3) 0.012(2)
    C9 0.029(2) 0.019(2) 0.037(5) -0.0034(19) 0.008(2) 0.000(2)
    C10 0.0234(19) 0.018(2) 0.024(2) 0.0004(15) 0.000(5) -0.001(4)
    C11 0.026(3) 0.018(3) 0.022(3) 0.002(2) 0.006(2) 0.000(2)
    C12 0.028(3) 0.024(3) 0.033(3) -0.006(2) 0.007(2) -0.004(2)
    C13 0.024(3) 0.037(4) 0.030(3) -0.004(2) 0.003(2) -0.009(3)
    C14 0.021(3) 0.034(4) 0.024(4) 0.006(3) 0.004(3) 0.001(3)
    C15 0.029(3) 0.024(3) 0.027(3) 0.007(2) 0.003(3) -0.002(2)
    O4 0.0415(17) 0.0291(18) 0.048(3) -0.0045(14) -0.002(3) -0.003(3)
    O5 0.041(2) 0.042(3) 0.068(3) 0.011(2) -0.020(2) 0.013(2)
    O6 0.039(2) 0.039(2) 0.050(2) -0.0026(18) -0.0192(19) 0.002(2)
    N5 0.0249(17) 0.035(2) 0.027(2) 0.0011(16) 0.004(4) -0.007(4)
_geom_special_details
;
 All esds (except the esd in the dihedral angle between two l.s. planes)
 are estimated using the full covariance matrix.  The cell esds are taken
 into account individually in the estimation of esds in distances, angles
 and torsion angles; correlations between esds in cell parameters are only
 used when they are defined by crystal symmetry.  An approximate (isotropic)
 treatment of cell esds is used for estimating esds involving l.s. planes.
;
loop_
    _geom_bond_atom_site_label_1
    _geom_bond_atom_site_label_2
    _geom_bond_site_symmetry_2
    _geom_bond_distance
    _geom_bond_publ_flag
    Pd1 N2 . 1.917(4) ?
    Pd1 N1 . 2.026(4) ?
    Pd1 O1 . 2.028(3) ?
    Pd1 N3 . 2.030(4) ?
    O1 N4 . 1.315(6) ?
    O2 N4 . 1.228(6) ?
    O3 N4 . 1.218(6) ?
    N1 C1 . 1.332(6) ?
    N1 C5 . 1.366(7) ?
    N2 C6 . 1.346(6) ?
    N2 C10 . 1.349(6) ?
    N3 C15 . 1.328(6) ?
    N3 C11 . 1.363(6) ?
    C1 C2 . 1.379(7) ?
    C1 H1 . 0.9400 ?
    C2 C3 . 1.379(9) ?
    C2 H2 . 0.9400 ?
    C3 C4 . 1.387(8) ?
    C3 H3 . 0.9400 ?
    C4 C5 . 1.380(7) ?
    C4 H4 . 0.9400 ?
    C5 C6 . 1.466(8) ?
    C6 C7 . 1.381(7) ?
    C7 C8 . 1.380(7) ?
    C7 H7 . 0.9400 ?
    C8 C9 . 1.374(7) ?
    C8 H8 . 0.9400 ?
    C9 C10 . 1.386(6) ?
    C9 H9 . 0.9400 ?
    C10 C11 . 1.460(7) ?
    C11 C12 . 1.388(7) ?
    C12 C13 . 1.379(7) ?
    C12 H12 . 0.9400 ?
    C13 C14 . 1.379(8) ?
    C13 H13 . 0.9400 ?
    C14 C15 . 1.381(8) ?
    C14 H14 . 0.9400 ?
    C15 H15 . 0.9400 ?
    O4 N5 . 1.245(5) ?
    O5 N5 . 1.236(6) ?
    O6 N5 . 1.245(5) ?
loop_
    _geom_angle_atom_site_label_1
    _geom_angle_atom_site_label_2
    _geom_angle_atom_site_label_3
    _geom_angle_site_symmetry_1
    _geom_angle_site_symmetry_3
    _geom_angle
    _geom_angle_publ_flag
    N2 Pd1 N1 . . 81.26(17) ?
    N2 Pd1 O1 . . 176.54(15) ?
    N1 Pd1 O1 . . 95.62(15) ?
    N2 Pd1 N3 . . 81.03(16) ?
    N1 Pd1 N3 . . 162.23(16) ?
    O1 Pd1 N3 . . 102.04(15) ?
    N4 O1 Pd1 . . 115.4(3) ?
    C1 N1 C5 . . 119.8(5) ?
    C1 N1 Pd1 . . 127.7(4) ?
    C5 N1 Pd1 . . 112.5(4) ?
    C6 N2 C10 . . 123.3(4) ?
    C6 N2 Pd1 . . 118.2(3) ?
    C10 N2 Pd1 . . 118.3(3) ?
    C15 N3 C11 . . 119.8(4) ?
    C15 N3 Pd1 . . 127.9(3) ?
    C11 N3 Pd1 . . 112.4(3) ?
    O3 N4 O2 . . 123.9(5) ?
    O3 N4 O1 . . 117.5(5) ?
    O2 N4 O1 . . 118.6(4) ?
    N1 C1 C2 . . 121.9(6) ?
    N1 C1 H1 . . 119.1 ?
    C2 C1 H1 . . 119.1 ?
    C1 C2 C3 . . 118.9(6) ?
    C1 C2 H2 . . 120.5 ?
    C3 C2 H2 . . 120.5 ?
    C2 C3 C4 . . 119.5(5) ?
    C2 C3 H3 . . 120.3 ?
    C4 C3 H3 . . 120.3 ?
    C5 C4 C3 . . 119.2(6) ?
    C5 C4 H4 . . 120.4 ?
    C3 C4 H4 . . 120.4 ?
    N1 C5 C4 . . 120.5(5) ?
    N1 C5 C6 . . 115.1(5) ?
    C4 C5 C6 . . 124.3(5) ?
    N2 C6 C7 . . 119.1(5) ?
    N2 C6 C5 . . 112.9(4) ?
    C7 C6 C5 . . 128.0(5) ?
    C8 C7 C6 . . 118.4(5) ?
    C8 C7 H7 . . 120.8 ?
    C6 C7 H7 . . 120.8 ?
    C9 C8 C7 . . 121.8(5) ?
    C9 C8 H8 . . 119.1 ?
    C7 C8 H8 . . 119.1 ?
    C8 C9 C10 . . 118.4(5) ?
    C8 C9 H9 . . 120.8 ?
    C10 C9 H9 . . 120.8 ?
    N2 C10 C9 . . 118.9(5) ?
    N2 C10 C11 . . 112.6(4) ?
    C9 C10 C11 . . 128.4(4) ?
    N3 C11 C12 . . 120.8(5) ?
    N3 C11 C10 . . 115.5(4) ?
    C12 C11 C10 . . 123.7(4) ?
    C13 C12 C11 . . 118.9(5) ?
    C13 C12 H12 . . 120.6 ?
    C11 C12 H12 . . 120.6 ?
    C12 C13 C14 . . 119.6(5) ?
    C12 C13 H13 . . 120.2 ?
    C14 C13 H13 . . 120.2 ?
    C13 C14 C15 . . 119.1(5) ?
    C13 C14 H14 . . 120.4 ?
    C15 C14 H14 . . 120.4 ?
    N3 C15 C14 . . 121.8(5) ?
    N3 C15 H15 . . 119.1 ?
    C14 C15 H15 . . 119.1 ?
    O5 N5 O4 . . 121.2(5) ?
    O5 N5 O6 . . 118.5(4) ?
    O4 N5 O6 . . 120.3(5) ?
loop_
    _geom_torsion_atom_site_label_1
    _geom_torsion_atom_site_label_2
    _geom_torsion_atom_site_label_3
    _geom_torsion_atom_site_label_4
    _geom_torsion_site_symmetry_1
    _geom_torsion_site_symmetry_2
    _geom_torsion_site_symmetry_3
    _geom_torsion_site_symmetry_4
    _geom_torsion
    _geom_torsion_publ_flag
    Pd1 O1 N4 O3 . . . . -174.4(3) ?
    Pd1 O1 N4 O2 . . . . 5.6(6) ?
    C5 N1 C1 C2 . . . . -2.6(8) ?
    Pd1 N1 C1 C2 . . . . 178.2(4) ?
    N1 C1 C2 C3 . . . . 4.2(9) ?
    C1 C2 C3 C4 . . . . -2.4(9) ?
    C2 C3 C4 C5 . . . . -0.9(8) ?
    C1 N1 C5 C4 . . . . -0.8(8) ?
    Pd1 N1 C5 C4 . . . . 178.5(4) ?
    C1 N1 C5 C6 . . . . -179.4(5) ?
    Pd1 N1 C5 C6 . . . . -0.2(5) ?
    C3 C4 C5 N1 . . . . 2.5(8) ?
    C3 C4 C5 C6 . . . . -179.0(5) ?
    C10 N2 C6 C7 . . . . -1.4(8) ?
    Pd1 N2 C6 C7 . . . . -176.3(4) ?
    C10 N2 C6 C5 . . . . 177.7(5) ?
    Pd1 N2 C6 C5 . . . . 2.8(5) ?
    N1 C5 C6 N2 . . . . -1.6(6) ?
    C4 C5 C6 N2 . . . . 179.8(5) ?
    N1 C5 C6 C7 . . . . 177.4(5) ?
    C4 C5 C6 C7 . . . . -1.2(8) ?
    N2 C6 C7 C8 . . . . 1.3(7) ?
    C5 C6 C7 C8 . . . . -177.7(5) ?
    C6 C7 C8 C9 . . . . -0.9(8) ?
    C7 C8 C9 C10 . . . . 0.6(8) ?
    C6 N2 C10 C9 . . . . 1.0(9) ?
    Pd1 N2 C10 C9 . . . . 175.9(5) ?
    C6 N2 C10 C11 . . . . -179.7(4) ?
    Pd1 N2 C10 C11 . . . . -4.8(7) ?
    C8 C9 C10 N2 . . . . -0.6(9) ?
    C8 C9 C10 C11 . . . . -179.7(6) ?
    C15 N3 C11 C12 . . . . 0.5(7) ?
    Pd1 N3 C11 C12 . . . . 179.3(4) ?
    C15 N3 C11 C10 . . . . -178.3(5) ?
    Pd1 N3 C11 C10 . . . . 0.5(6) ?
    N2 C10 C11 N3 . . . . 2.6(8) ?
    C9 C10 C11 N3 . . . . -178.2(6) ?
    N2 C10 C11 C12 . . . . -176.1(5) ?
    C9 C10 C11 C12 . . . . 3.0(11) ?
    N3 C11 C12 C13 . . . . -0.4(8) ?
    C10 C11 C12 C13 . . . . 178.3(5) ?
    C11 C12 C13 C14 . . . . -0.3(8) ?
    C12 C13 C14 C15 . . . . 1.0(8) ?
    C11 N3 C15 C14 . . . . 0.1(8) ?
    Pd1 N3 C15 C14 . . . . -178.4(4) ?
    C13 C14 C15 N3 . . . . -0.9(9) ?
loop_
    _geom_hbond_atom_site_label_D
    _geom_hbond_atom_site_label_H
    _geom_hbond_atom_site_label_A
    _geom_hbond_site_symmetry_A
    _geom_hbond_distance_DH
    _geom_hbond_distance_HA
    _geom_hbond_distance_DA
    _geom_hbond_angle_DHA
    C3 H3 O2 1_656 0.94 2.55 3.419(7) 153
    C4 H4 O6 1_655 0.94 2.37 3.303(7) 172
    C7 H7 O6 1_655 0.94 2.30 3.231(6) 171
    C8 H8 O5 2_654 0.94 2.43 3.088(6) 127
    C9 H9 O6 2_554 0.94 2.35 3.254(6) 160
    C13 H13 O5 1_454 0.94 2.46 3.402(7) 176
    C15 H15 O3 3_455 0.94 2.38 3.280(7) 161
_shelx_space_group_comment
;
The symmetry employed for this shelxl refinement is uniquely defined
by the following loop, which should always be used as a source of
symmetry information in preference to the above space-group names.
They are only intended as comments.
;
_shelx_estimated_absorpt_T_min     0.783
_shelx_estimated_absorpt_T_max     0.930
_shelx_hkl_file
;
   1   0   0   -0.04    0.15
   1   0   0    0.10    0.15
   1   0   0    0.10    0.18
   1   0   0    0.16    0.11
  -1   0   0   -0.07    0.10
  -1   0   0    0.12    0.19
  -1   0   0   -0.18    0.14
  -1   0   0   -0.17    0.12
   1   0   0   -0.24    0.13
   2   0   0  536.66   12.09
   2   0   0  540.65   12.23
   2   0   0  527.99   12.15
   2   0   0  542.50   12.35
  -2   0   0  537.02   12.26
  -2   0   0  548.04   11.99
   2   0   0  549.15   12.00
   2   0   0  516.97   12.34
  -2   0   0  548.16   12.33
  -2   0   0  524.72   12.32
   3   0   0   -0.29    0.38
  -3   0   0    0.88    0.45
  -3   0   0    0.94    0.46
   3   0   0    0.29    0.38
  -3   0   0   -0.10    0.47
   3   0   0    0.19    0.43
  -3   0   0    0.14    0.39
  -3   0   0   -0.44    0.32
   3   0   0   -0.54    0.41
   3   0   0   -0.24    0.44
   3   0   0    0.11    0.32
   3   0   0   -0.32    0.48
   4   0   0  135.65    3.88
   4   0   0  134.85    4.60
   4   0   0  136.29    4.53
  -4   0   0  139.04    3.91
  -4   0   0  132.46    4.49
   4   0   0  136.50    4.52
   4   0   0  139.64    4.24
   4   0   0  138.04    4.10
   4   0   0  133.93    4.30
  -4   0   0  139.14    4.55
  -4   0   0  141.06    4.47
   5   0   0   -0.94    0.84
   5   0   0    1.21    0.72
  -5   0   0   -0.01    0.99
  -5   0   0    2.36    1.03
   5   0   0    0.05    0.78
   5   0   0   -0.26    0.57
   5   0   0    0.64    0.93
  -5   0   0   -0.34    0.84
  -5   0   0    0.57    0.64
   5   0   0    0.94    1.01
   6   0   0   -0.17    1.47
   6   0   0    2.22    0.85
  -6   0   0    0.86    0.84
   6   0   0    3.49    1.52
  -6   0   0    1.83    1.12
  -6   0   0    1.55    1.43
   6   0   0    2.59    1.14
  -6   0   0    1.51    1.33
   6   0   0    3.18    2.22
  -7   0   0   -0.49    1.33
  -7   0   0    2.52    2.01
   7   0   0    0.03    1.24
   7   0   0    1.39    2.05
   7   0   0    0.76    1.81
   7   0   0    1.04    2.18
   7   0   0   -0.91    1.02
   7   0   0    2.96    1.69
   0   0   1   -0.02    0.07
   0   0  -1    0.05    0.17
   0   0   1   -0.09    0.13
   0   0  -1   -0.22    0.12
   0   0   1   -0.04    0.16
   0   0  -1    0.00    0.07
   0   0   1    0.05    0.13
   0   0  -1    0.00    0.12
  -1   0  -1   -0.57    0.30
  -1   0   1   -0.07    0.07
   1   0  -1   -0.11    0.12
   1   0  -1   -0.08    0.29
   1   0  -1    0.01    0.27
   1   0  -1    0.10    0.12
   1   0   1   -0.12    0.23
  -1   0   1   -0.07    0.28
  -1   0   1   -0.16    0.10
  -1   0   1    0.18    0.21
  -1   0  -1    0.12    0.23
  -1   0  -1   -0.11    0.25
   1   0   1    0.04    0.32
   1   0   1   -0.14    0.23
   2   0  -1   45.83    1.73
   2   0   1   47.30    1.77
   2   0   1   44.32    1.86
  -2   0   1   44.30    1.15
  -2   0   1   45.65    1.12
  -2   0  -1   44.88    1.88
  -2   0  -1   45.45    1.75
  -2   0  -1   49.17    1.80
  -2   0  -1   45.65    1.77
   2   0  -1   48.80    1.91
   2   0  -1   46.04    1.72
   2   0   1   45.07    1.75
   2   0  -1   49.87    1.23
   2   0  -1   49.39    1.19
   2   0  -1   45.73    1.71
   2   0  -1   45.55    1.87
   2   0   1   44.78    1.72
   2   0   1   42.48    1.70
  -2   0   1   45.60    1.86
   2   0  -1   47.89    1.57
   3   0   1    0.34    0.54
   3   0   1    0.52    0.47
  -3   0   1   -0.17    0.50
  -3   0   1   -0.09    0.20
   3   0  -1   -0.47    0.21
   3   0  -1   -0.47    0.54
   3   0   1   -0.53    0.40
  -3   0  -1   -0.13    0.53
  -3   0   1   -0.22    0.26
   3   0  -1    0.18    0.51
   3   0   1   -0.48    0.36
   3   0  -1    0.08    0.37
   3   0   1   -0.33    0.47
  -3   0  -1    0.15    0.48
   3   0  -1   -0.49    0.45
  -3   0   1    0.07    0.42
   3   0  -1    0.17    0.24
  -3   0  -1    0.15    0.41
  -3   0  -1    0.42    0.46
  -3   0   1   -0.09    0.42
  -3   0  -1   -0.59    0.53
   3   0  -1   -0.07    0.37
  -4   0  -1   44.33    2.23
   4   0  -1   37.90    1.46
   4   0  -1   41.59    2.43
   4   0   1   36.93    2.14
   4   0   1   38.78    1.75
  -4   0  -1   38.62    2.03
  -4   0  -1   42.32    2.27
   4   0  -1   40.36    2.19
  -4   0   1   36.79    1.42
   4   0  -1   37.67    2.22
   4   0   1   36.25    2.14
   4   0  -1   40.99    2.27
   4   0  -1   37.80    1.96
   4   0   1   36.95    1.93
  -4   0  -1   40.16    2.22
   4   0  -1   39.61    1.40
  -4   0  -1   39.38    2.30
   4   0   1   36.67    2.12
  -4   0   1   38.05    2.31
   4   0   1   42.04    2.27
  -4   0   1   36.48    1.29
  -4   0   1   38.91    2.14
   5   0   1    0.03    0.72
  -5   0  -1    0.14    1.00
   5   0  -1    0.57    0.90
   5   0  -1   -0.26    0.50
   5   0  -1   -0.91    0.42
   5   0   1   -0.73    0.93
  -5   0   1   -0.10    0.48
  -5   0  -1   -0.66    0.90
  -5   0   1    0.30    1.07
   5   0   1    0.68    0.74
   5   0  -1    0.05    0.77
   5   0  -1   -1.50    0.92
  -5   0  -1    0.28    0.83
   5   0   1    0.49    0.91
   5   0   1    1.25    0.94
  -5   0  -1   -0.51    0.86
   5   0  -1    1.65    1.15
   5   0  -1    1.06    1.06
   5   0   1   -1.00    0.97
  -5   0  -1   -0.78    1.00
   6   0   1   13.27    1.69
   6   0  -1   17.09    2.44
   6   0  -1   15.28    2.12
   6   0  -1   13.84    1.19
   6   0  -1   12.59    1.76
   6   0   1   13.68    1.75
  -6   0  -1   14.27    2.11
  -6   0  -1   13.81    2.19
   6   0  -1   12.91    2.07
   6   0  -1   15.80    2.13
   6   0  -1   12.69    2.02
   6   0   1   13.99    1.90
   6   0   1   12.17    1.89
  -6   0  -1   14.30    1.91
   6   0  -1   14.08    1.16
  -6   0   1   12.66    2.19
   7   0  -1   -0.89    1.83
   7   0   1   -0.90    1.31
   7   0  -1   -0.66    1.69
   7   0  -1   -2.06    1.95
   7   0   1   -2.90    1.55
  -7   0  -1    3.29    1.73
  -7   0  -1    2.85    2.04
   7   0   1    0.45    1.81
   7   0   1    0.50    1.32
   7   0  -1    0.23    1.87
   7   0  -1    0.37    1.92
   7   0   1   -0.32    1.47
   0   0   2   89.00    2.68
   0   0   2   88.24    2.72
   0   0   2   89.47    2.18
   0   0  -2   84.37    2.70
   0   0   2   82.25    2.52
   0   0  -2   77.68    2.62
   0   0  -2   84.35    2.54
   0   0  -2   83.92    2.17
   1   0  -2    0.10    0.31
  -1   0  -2    0.47    0.45
   1   0   2   -0.17    0.33
   1   0   2   -0.11    0.24
   1   0  -2    0.15    0.25
  -1   0  -2   -0.15    0.35
  -1   0  -2    0.10    0.29
   1   0   2    0.29    0.32
   1   0   2   -0.35    0.17
   1   0   2   -0.74    0.35
   1   0  -2   -0.28    0.19
  -1   0   2   -0.19    0.18
  -1   0   2    0.04    0.25
   1   0  -2   -0.19    0.23
   1   0  -2   -0.28    0.35
  -1   0   2   -0.36    0.38
   2   0   2  197.94    4.91
   2   0  -2  185.90    4.56
  -2   0   2  187.48    4.30
  -2   0   2  194.00    4.29
   2   0   2  191.73    5.05
   2   0  -2  192.98    4.39
   2   0   2  182.34    5.41
   2   0  -2  185.61    4.85
  -2   0   2  189.78    5.46
  -2   0   2  189.50    4.98
  -2   0  -2  184.85    5.05
   2   0  -2  186.79    5.43
  -2   0  -2  182.68    5.04
   2   0  -2  192.07    4.39
   2   0  -2  181.56    5.01
   2   0   2  186.80    5.22
  -2   0  -2  183.20    5.22
   2   0  -2  187.89    5.32
  -2   0  -2  189.05    5.49
   3   0   2    0.56    0.63
   3   0  -2    0.15    0.46
   3   0  -2   -0.01    0.74
   3   0  -2   -0.26    0.47
   3   0  -2   -0.36    0.62
  -3   0  -2    0.47    0.48
   3   0  -2    0.55    0.39
   3   0  -2    0.02    0.45
   3   0   2   -0.01    0.46
   3   0   2    0.04    0.50
   3   0   2    0.17    0.68
  -3   0  -2   -0.50    0.52
  -3   0  -2   -0.53    0.55
  -3   0  -2   -0.65    0.65
   4   0   2   63.45    3.21
   4   0   2   64.03    2.92
  -4   0  -2   72.90    3.15
   4   0  -2   66.33    2.88
   4   0  -2   69.00    3.32
  -4   0  -2   67.53    3.06
   4   0   2   67.33    2.94
   4   0   2   69.95    2.96
   4   0  -2   66.56    2.57
   4   0  -2   67.11    2.92
  -4   0  -2   67.56    2.86
  -4   0  -2   64.60    2.96
   4   0  -2   66.40    3.23
   4   0  -2   64.43    2.95
  -4   0  -2   67.60    3.33
   5   0   2   -0.95    0.99
  -5   0  -2   -1.13    1.15
   5   0   2   -0.07    0.63
  -5   0  -2    0.73    1.05
   5   0   2    0.30    0.99
   5   0   2   -0.09    0.84
  -5   0  -2   -0.04    1.03
   5   0  -2   -1.54    0.77
   5   0   2   -0.88    1.03
  -5   0  -2    0.22    1.00
   5   0  -2    0.18    0.94
   5   0  -2    1.53    1.29
   5   0  -2   -0.64    1.30
   5   0  -2    0.70    1.06
   5   0  -2    0.61    0.69
  -6   0  -2   15.27    2.46
  -6   0  -2   17.56    2.17
   6   0   2   18.38    2.33
   6   0  -2   17.33    2.47
   6   0  -2   15.45    2.58
   6   0   2   16.98    1.53
  -6   0  -2   23.47    2.71
   6   0  -2   16.90    2.34
   6   0  -2   21.24    2.33
  -6   0  -2   13.93    2.43
   6   0   2   19.51    2.36
   6   0  -2   11.68    1.88
   6   0  -2   14.79    2.10
   6   0   2   19.22    2.75
  -7   0  -2    1.59    1.98
   7   0   2   -0.23    0.89
   7   0  -2   -0.14    4.95
   7   0  -2    0.18    2.69
   7   0   2   -2.05    1.84
  -7   0  -2   -0.57    1.89
  -7   0  -2   -2.02    2.55
   7   0  -2   -0.91    1.49
  -7   0  -2    1.57    1.74
   7   0   2   -1.52    1.88
   7   0   2    1.21    2.05
   7   0   2   -0.85    1.48
   7   0  -2    1.70    2.35
   7   0  -2    4.66    2.27
  -7   0  -2    5.79    2.24
   7   0  -2   -0.58    1.96
   0   0   3   -0.35    0.45
   0   0   3    0.54    0.44
   0   0  -3    0.15    0.49
   0   0  -3   -0.26    0.48
   0   0   3   -0.33    0.19
   0   0  -3    0.12    0.24
   0   0   3    0.10    0.35
   0   0  -3   -0.39    0.36
  -1   0  -3   -0.65    0.40
  -1   0  -3   -0.35    0.30
   1   0  -3    0.17    0.20
  -1   0   3    0.08    0.54
   1   0  -3   -0.35    0.39
   1   0   3   -0.16    0.22
   1   0   3   -0.27    0.42
  -1   0   3    0.22    0.41
  -1   0   3    0.16    0.34
   1   0   3    0.35    0.59
  -1   0  -3   -0.50    0.53
   1   0   3   -0.27    0.50
   1   0  -3    0.03    0.52
   1   0   3    0.26    0.32
   1   0  -3    0.03    0.18
  -1   0   3   -0.14    0.36
   1   0  -3    0.35    0.39
  -2   0  -3   13.98    1.63
  -2   0   3   14.49    0.87
   2   0   3   13.54    0.97
   2   0  -3   15.54    1.25
   2   0   3   12.74    1.36
   2   0   3   14.20    1.58
  -2   0  -3   14.32    1.43
   2   0   3   12.88    1.12
  -2   0   3   14.20    1.54
   2   0  -3   14.85    0.98
  -2   0   3   17.60    1.26
  -2   0  -3   13.80    1.16
   2   0  -3   16.31    1.64
   2   0  -3   15.19    1.47
   2   0  -3   14.87    0.99
   3   0  -3    0.50    0.63
   3   0   3    0.06    0.64
   3   0  -3    0.09    0.30
   3   0   3   -0.10    0.52
   3   0   3    0.09    0.52
  -3   0  -3    0.32    0.52
  -3   0  -3   -0.36    0.56
   3   0  -3    0.82    0.52
   3   0   3   -0.10    0.90
   3   0  -3   -0.21    0.29
   3   0  -3   -0.20    0.57
  -3   0  -3   -1.37    0.78
  -3   0   3   -0.89    0.69
   3   0  -3    0.04    0.89
  -3   0  -3   -0.37    0.75
   3   0  -3    0.61    0.84
   3   0  -3    0.06    0.37
   3   0   3    0.11    0.50
   4   0   3   27.45    1.95
   4   0  -3   29.15    2.09
  -4   0  -3   28.10    2.31
   4   0  -3   26.86    2.55
   4   0  -3   25.81    2.04
   4   0  -3   27.20    1.92
  -4   0  -3   27.07    2.65
   4   0   3   25.23    1.93
   4   0   3   26.96    2.50
  -4   0  -3   25.20    1.93
   4   0  -3   28.10    2.53
  -4   0  -3   24.25    2.22
   4   0  -3   26.01    1.54
   4   0   3   27.98    2.17
  -5   0  -3   -0.28    1.11
   5   0   3   -1.18    1.66
  -5   0  -3    0.40    1.43
   5   0   3   -0.19    1.02
   5   0   3    1.22    1.31
   5   0  -3    0.90    1.20
   5   0  -3   -0.64    0.71
  -5   0  -3    0.77    1.03
   5   0  -3    1.15    1.25
   5   0   3   -0.69    1.16
   5   0  -3   -1.55    1.55
   5   0  -3   -0.17    0.97
   5   0  -3   -0.50    1.53
  -6   0  -3   27.09    3.39
   6   0   3   27.55    2.94
  -6   0  -3   24.84    2.78
  -6   0  -3   27.22    3.11
  -6   0  -3   28.43    3.55
   6   0  -3   23.26    2.91
   6   0  -3   28.57    3.00
   6   0  -3   23.52    2.86
  -6   0  -3   25.56    2.87
   6   0  -3   23.23    3.15
   6   0   3   24.82    2.99
   6   0  -3   26.41    2.37
   6   0   3   25.68    3.42
   6   0  -3   33.07    3.84
   6   0   3   22.64    2.82
  -7   0  -3    4.17    2.33
   7   0   3   -1.15    1.72
   7   0  -3    0.06    2.02
  -7   0  -3    0.29    2.71
   7   0   3   -2.78    1.97
   7   0  -3   -3.73    2.11
  -7   0  -3   -3.72    2.05
  -7   0  -3    1.21    2.76
   7   0   3    0.55    2.34
   7   0  -3   -0.29    3.06
   7   0  -3    2.50    2.80
  -7   0  -3   -1.33    2.19
   7   0   3   -1.04    2.09
   7   0  -3   -2.28    1.54
   7   0  -3   -4.78    2.31
   0   0   4  171.97    5.18
   0   0   4  170.42    5.48
   0   0   4  169.20    5.36
   0   0  -4  172.16    5.47
   0   0   4  172.98    4.44
   0   0  -4  175.49    5.59
   0   0  -4  183.83    5.31
   0   0  -4  180.05    4.49
   1   0  -4    0.14    0.57
  -1   0   4   -0.31    0.49
   1   0   4   -0.18    0.20
   1   0  -4    0.13    0.65
   1   0   4   -0.35    0.36
   1   0   4   -0.05    0.60
  -1   0  -4    0.28    0.71
   1   0  -4   -1.24    0.74
   1   0  -4    0.11    0.18
   1   0   4   -0.41    0.63
   1   0  -4   -0.20    0.26
   1   0   4    0.28    0.69
  -1   0  -4    0.34    0.47
  -1   0   4   -0.36    0.55
  -1   0   4    0.86    0.79
  -1   0  -4   -0.57    0.71
  -1   0   4    0.10    0.45
   2   0   4  364.21    8.85
  -2   0   4  353.67    9.86
  -2   0   4  353.41    8.52
   2   0   4  355.61    9.85
  -2   0   4  313.36    8.96
  -2   0  -4  353.65    8.90
   2   0  -4  338.56    8.71
   2   0   4  348.76    8.96
  -2   0  -4  351.43    9.90
  -2   0   4  349.01    8.45
   2   0  -4  341.75    8.54
   2   0  -4  347.17    9.50
  -2   0  -4  345.45    9.53
   2   0   4  348.41    9.46
   2   0  -4  344.25    8.22
   2   0   4  357.27    8.27
   2   0  -4  334.23    9.82
  -3   0   4    0.69    0.95
   3   0   4    0.08    0.52
   3   0  -4   -0.92    1.07
   3   0   4   -0.13    1.04
   3   0  -4    0.53    1.17
   3   0  -4   -0.45    0.45
  -3   0  -4    0.14    0.70
  -3   0  -4   -1.06    1.07
  -3   0  -4   -0.09    1.23
   3   0   4   -0.61    0.63
   3   0  -4   -0.01    0.35
   3   0   4   -0.08    0.57
   3   0  -4   -0.31    0.89
  -3   0  -4   -0.29    0.76
  -3   0   4    0.07    0.39
   3   0   4    0.12    0.96
  -3   0   4    0.01    0.40
   3   0  -4   -0.35    0.45
   3   0  -4   -0.05    0.54
  -3   0   4    0.20    0.77
   4   0  -4    9.86    2.13
   4   0  -4   10.69    1.62
  -4   0  -4   10.33    1.58
  -4   0  -4    8.45    1.36
   4   0  -4   10.37    1.64
   4   0   4    8.96    1.82
   4   0   4    7.67    1.37
   4   0  -4    5.77    1.77
  -4   0  -4   10.35    2.06
  -4   0  -4   10.80    2.57
   4   0  -4    9.67    1.37
   4   0   4    9.12    1.38
   4   0   4    8.55    1.66
   4   0   4    8.85    1.16
   4   0  -4    9.34    1.10
   5   0   4    0.52    1.38
   5   0  -4   -0.41    1.77
  -5   0  -4    0.44    1.26
   5   0  -4   -1.41    1.10
  -5   0  -4   -0.71    1.69
   5   0  -4   -0.17    1.50
   5   0   4   -1.18    1.41
   5   0   4   -0.67    1.15
  -5   0  -4   -0.72    1.13
   5   0   4   -0.12    0.72
   5   0  -4   -0.95    0.74
   5   0   4    0.47    1.79
   5   0  -4    1.11    1.12
   5   0  -4   -4.01    1.73
   6   0   4    8.45    2.01
   6   0  -4    6.26    2.75
   6   0   4    6.90    1.80
   6   0  -4    2.70    1.70
   6   0  -4    6.28    2.83
   6   0  -4    5.95    1.88
   6   0   4   11.55    2.34
   6   0   4    8.55    2.51
  -6   0  -4   12.51    2.79
  -6   0  -4    6.02    1.81
   6   0  -4    6.96    2.52
  -6   0  -4    6.46    2.47
  -6   0  -4    7.28    1.95
  -6   0  -4   11.58    2.92
   6   0  -4    6.51    1.48
   0   0  -5   -0.13    0.43
   0   0  -5   -1.87    0.87
   0   0   5    0.64    0.84
   0   0   5   -0.19    0.42
   0   0  -5   -0.17    0.80
   0   0   5    0.13    0.74
   0   0  -5   -0.20    0.87
   0   0   5   -0.03    0.86
  -1   0   5   -0.60    0.65
  -1   0  -5   -0.59    0.99
   1   0  -5    0.01    0.32
   1   0   5    0.64    0.94
   1   0  -5    0.24    0.74
   1   0   5   -0.27    0.82
   1   0  -5   -1.95    0.98
   1   0   5    0.50    0.52
   1   0   5    0.09    0.78
  -1   0   5    1.35    1.03
  -1   0   5   -0.42    0.69
  -1   0  -5    0.09    0.55
  -1   0  -5    0.38    0.93
  -1   0   5   -0.32    0.76
   1   0  -5    0.94    0.84
  -2   0   5    9.71    1.36
   2   0  -5   13.01    0.76
   2   0   5   12.66    1.32
   2   0   5   11.08    1.63
   2   0   5   10.71    0.85
   2   0  -5   13.61    1.64
   2   0  -5   10.40    1.81
  -2   0  -5   11.42    1.45
  -2   0   5   11.91    1.29
  -2   0   5   11.86    1.61
  -2   0   5    9.82    1.80
   2   0  -5   11.78    0.87
  -2   0  -5   12.00    1.92
   2   0   5   11.16    1.75
   2   0   5   10.98    1.87
   2   0  -5   13.36    1.42
   2   0  -5   16.41    2.02
  -2   0  -5   11.24    1.79
   3   0  -5   -0.66    0.76
   3   0   5    0.25    1.08
  -3   0  -5    1.68    1.36
  -3   0   5   -1.34    1.17
   3   0  -5    1.06    1.49
  -3   0   5    0.00    0.82
  -3   0  -5   -3.40    1.42
   3   0   5    0.39    0.85
  -3   0   5   -0.17    0.58
   3   0  -5   -0.76    1.17
   3   0   5    1.03    1.37
   3   0   5   -0.40    0.84
   3   0  -5   -0.31    0.40
  -3   0  -5   -0.53    0.98
   3   0   5   -0.79    0.59
   3   0  -5    0.22    0.62
   4   0  -5    6.95    0.86
   4   0  -5    9.17    2.33
   4   0  -5    7.98    0.99
   4   0   5    8.32    1.26
  -4   0  -5   11.62    2.43
   4   0   5    7.80    1.79
  -4   0  -5    7.14    1.58
   4   0   5    5.72    1.25
   4   0  -5   10.26    1.78
   4   0  -5   12.80    2.60
   4   0   5    7.10    1.96
   4   0  -5    7.98    1.24
   4   0  -5    7.58    0.81
  -4   0  -5    6.62    1.56
   5   0  -5    0.56    0.80
  -5   0  -5   -1.76    1.58
   5   0   5    0.69    1.74
   5   0   5   -0.21    2.19
  -5   0  -5   -1.69    1.32
  -5   0  -5    4.96    2.40
   5   0  -5   -2.07    1.45
   5   0  -5   -2.05    1.27
   5   0  -5    2.09    2.34
   5   0  -5    1.43    2.53
   5   0   5    0.96    0.92
   5   0   5   -1.73    1.24
   6   0   5   15.45    3.54
  -6   0  -5   14.76    2.65
   6   0  -5   10.91    3.27
   6   0  -5   17.62    2.44
   6   0  -5   19.50    2.74
   6   0   5   18.60    2.57
   6   0   5   17.90    2.81
  -6   0  -5   17.98    3.20
   6   0   5   16.26    3.05
   6   0  -5   17.50    1.84
  -6   0  -5   18.34    2.99
  -6   0  -5   16.51    3.07
  -6   0  -5   15.67    3.84
   6   0  -5   16.46    3.16
   6   0  -5   17.57    3.70
   0   0  -6   89.86    4.19
   0   0   6   93.34    4.30
   0   0   6   94.40    4.51
   0   0  -6   83.04    4.29
   0   0   6  101.39    4.18
   0   0  -6   96.90    3.11
  -1   0  -6   -0.39    0.66
   1   0   6    0.36    0.65
   1   0   6   -1.75    1.17
  -1   0   6    0.13    0.96
  -1   0  -6    0.10    1.44
   1   0  -6    0.34    1.07
  -1   0   6   -0.27    0.96
   1   0  -6    0.53    1.38
   1   0  -6   -0.45    0.47
   1   0   6   -0.14    1.13
   1   0  -6   -0.26    1.01
  -1   0  -6   -0.15    1.19
  -1   0   6    1.40    1.39
  -1   0   6   -0.36    0.96
   1   0   6    0.37    1.14
   2   0  -6   51.82    2.95
   2   0  -6   49.76    3.55
  -2   0   6   49.84    2.54
  -2   0   6   42.15    3.61
   2   0  -6   47.36    1.61
   2   0  -6   48.36    2.78
  -2   0   6   48.45    3.07
   2   0   6   48.11    1.66
   2   0   6   49.90    3.18
  -2   0   6   50.73    2.76
   2   0  -6   49.64    1.55
  -2   0  -6   44.49    3.62
   2   0   6   45.75    2.46
   2   0   6   50.23    3.38
   2   0  -6   34.26    4.07
  -2   0  -6   49.84    2.63
  -2   0  -6   48.45    3.51
  -3   0  -6   -2.31    1.58
   3   0   6   -0.51    0.62
  -3   0  -6   -0.35    1.36
   3   0  -6    0.97    0.36
  -3   0  -6   -0.56    2.01
   3   0  -6   -1.33    0.64
  -3   0   6    1.04    1.00
   3   0   6    1.46    1.86
   3   0   6    1.39    1.29
  -3   0   6    0.23    0.83
  -3   0   6    0.49    1.11
  -3   0   6    0.49    1.59
   3   0  -6    1.03    1.00
   3   0  -6   -1.24    0.98
   3   0   6    0.18    0.95
   3   0  -6    0.10    0.39
  -4   0   6   14.68    1.17
  -4   0  -6   11.06    2.08
  -4   0  -6   16.91    3.07
   4   0   6   21.56    3.42
   4   0  -6   14.85    1.74
   4   0  -6   11.03    2.78
   4   0  -6   15.01    1.60
   4   0  -6   13.46    1.01
   4   0  -6   14.69    1.59
  -4   0  -6   12.85    2.07
   4   0   6   14.06    1.99
   4   0   6   14.50    2.69
   4   0   6   16.72    1.83
  -4   0   6   13.85    1.18
   4   0  -6    8.67    2.45
   4   0   6   17.28    2.41
  -4   0   6   15.10    2.06
   4   0  -6   14.04    0.96
  -4   0  -6   14.36    3.50
   5   0   6   -1.18    1.62
  -5   0  -6    4.75    2.80
   5   0   6    2.84    2.25
   5   0  -6    0.47    2.94
  -5   0  -6   -1.61    1.78
   5   0   6   -4.80    2.71
   5   0  -6    1.93    2.03
  -5   0  -6   -1.99    2.86
   5   0   6   -1.46    1.21
   5   0  -6   -0.98    1.45
   5   0  -6    2.70    2.02
   5   0  -6   -0.36    0.74
  -5   0  -6    0.87    2.18
   5   0  -6   -5.73    2.85
   5   0   6   -0.32    1.56
   0   0   7    1.23    1.75
   0   0   7    0.94    1.30
   0   0  -7   -0.23    0.77
   0   0   7    1.94    1.35
   0   0  -7    1.26    1.41
   0   0  -7   -1.59    1.55
  -1   0   7    1.30    1.35
   1   0  -7   -0.88    1.36
   1   0  -7   -0.06    0.58
  -1   0   7   -1.58    1.29
  -1   0  -7    0.02    0.88
   1   0   7    0.60    1.69
  -1   0  -7   -1.85    1.68
   1   0   7    1.46    0.77
   1   0  -7   -1.67    2.36
   1   0   7    1.86    1.45
  -1   0   7   -0.90    1.59
  -1   0   7    1.14    1.19
   1   0  -7   -0.59    1.44
  -1   0  -7   -0.48    1.76
   2   0  -7    4.27    1.61
   2   0   7   -0.08    1.55
  -2   0  -7    0.94    1.25
  -2   0  -7    0.58    2.03
  -2   0   7    1.83    1.62
   2   0   7    2.00    0.99
  -2   0   7    0.98    1.23
   2   0   7    1.39    1.86
  -2   0   7    0.85    1.63
   2   0   7    3.57    2.14
   2   0  -7    1.99    0.48
  -2   0  -7   -1.79    2.08
   2   0  -7    2.33    2.07
   2   0  -7    4.07    2.29
  -2   0   7    0.70    1.24
   3   0   7   -1.36    1.71
   3   0   7   -2.90    1.16
   3   0  -7   -0.98    0.70
   3   0   7    1.90    2.36
  -3   0   7    1.04    2.27
  -3   0  -7    1.20    1.35
  -3   0   7    2.32    1.11
   3   0  -7   -0.01    1.28
  -3   0   7   -3.57    1.39
   3   0  -7   -0.62    1.71
  -3   0   7   -0.19    1.15
  -3   0  -7    1.90    2.37
   3   0  -7   -0.81    2.31
  -3   0  -7   -1.07    2.55
   3   0   7   -0.21    1.88
  -4   0   7   13.58    1.75
  -4   0  -7   11.26    2.44
   4   0   7   12.04    1.62
  -4   0   7   16.01    1.78
  -4   0  -7   14.80    2.65
   4   0   7   13.74    2.29
   4   0   7   18.12    3.41
   4   0  -7   13.68    1.75
   4   0  -7   11.63    3.67
   4   0   7   18.23    3.06
  -4   0   7   13.19    2.22
  -4   0  -7   18.12    4.23
  -4   0  -7   11.16    3.40
   4   0  -7   12.74    1.84
   4   0  -7   11.90    3.45
   4   0  -7   16.99    2.23
   4   0   7   13.71    2.31
   5   0   7   -3.23    1.65
   5   0  -7   -2.00    1.50
   5   0   7    5.34    2.85
  -5   0  -7   -3.10    1.95
   5   0   7    2.39    3.79
  -5   0  -7    0.64    3.85
  -5   0  -7   -3.75    3.25
   5   0  -7    2.43    2.45
   5   0   7   -0.53    2.11
  -5   0  -7   -4.33    2.42
   5   0  -7   -1.41    4.24
   0   0   8   24.28    3.37
   0   0  -8   20.45    2.10
   0   0   8   33.37    3.80
   0   0  -8   28.20    3.41
   0   0   8   25.16    3.34
   0   0   8   31.50    3.74
   0   0  -8   23.18    3.55
  -1   0  -8    0.73    2.16
   1   0   8   -0.89    2.01
  -1   0   8    0.05    1.98
   1   0  -8    0.63    0.80
   1   0  -8   -4.46    1.90
  -1   0   8    1.93    2.36
  -1   0   8    4.71    1.99
   1   0  -8    0.09    2.05
   1   0   8    3.46    2.11
   1   0   8    0.42    2.21
  -1   0   8   -1.26    1.67
  -1   0  -8   -1.06    1.30
  -1   0  -8    1.81    2.37
  -2   0  -8   12.04    1.88
   2   0   8   15.69    2.81
   2   0  -8   12.88    2.64
   2   0   8   14.84    1.90
  -2   0   8   13.93    2.39
   2   0   8   14.70    2.70
  -2   0   8   16.93    2.68
  -2   0  -8   15.26    3.13
   2   0  -8   14.09    2.50
  -2   0   8   12.42    2.34
  -2   0   8   16.28    3.25
   2   0  -8   14.35    3.06
   2   0   8   11.00    3.40
   2   0  -8    9.31    3.58
  -2   0  -8   17.23    3.44
  -3   0  -8    0.13    1.90
   3   0  -8   -5.45    2.63
   3   0   8   -1.10    2.16
   3   0  -8    2.96    3.47
  -3   0   8    0.42    1.45
   3   0   8    1.23    2.64
  -3   0   8   -0.95    1.57
  -3   0  -8    0.78    3.02
   3   0   8   -2.26    1.45
  -3   0   8   -0.71    2.03
   3   0  -8    1.37    1.99
  -3   0  -8    0.54    3.36
  -3   0   8   -2.76    2.74
   3   0  -8   -0.74    1.83
   3   0   8    0.69    3.16
   0   0  -9    0.14    3.13
   0   0   9    0.46    3.24
   0   0   9   -3.80    2.59
   0   0  -9    1.62    3.17
   0   0   9    4.31    3.05
   0   0  -9    1.04    1.34
   0   0   9   -3.38    2.52
   1   0  -9   -0.14    0.95
   1   0   9   -3.71    2.74
   1   0  -9   -3.81    2.73
  -1   0   9    3.56    2.48
  -1   0   9    0.61    2.59
  -1   0  -9   -0.75    1.57
   1   0   9   -0.17    2.81
  -1   0   9   -0.93    2.54
   1   0   9   -3.86    2.62
  -1   0  -9    5.54    3.38
   1   0  -9   -0.85    2.86
   1   0   9   -1.48    3.29
   1   0  -9    2.87    2.89
  -1   0  -9    4.30    3.44
  -1   0   9   -0.74    2.88
  -1   1   0   12.45    0.62
   1  -1   0   12.11    0.59
   1   1   0   12.85    0.61
   1  -1   0   12.17    0.52
   1   1   0   12.23    0.59
   1   1   0   12.11    0.53
  -1   1   0   10.16    0.63
   1   1   0   11.88    0.59
   1   1   0   12.08    0.57
   1  -1   0   12.54    0.59
   1  -1   0   12.89    0.52
   1  -1   0   12.03    0.57
  -1   1   0   11.89    0.66
  -1  -1   0   11.73    0.57
   1   1   0   12.92    0.50
  -1  -1   0   12.29    0.60
   1  -1   0   12.51    0.67
  -2   1   0  104.02    3.05
   2   1   0  105.45    2.84
   2   1   0  103.31    2.74
  -2  -1   0  102.54    2.99
   2   1   0  108.81    3.08
   2  -1   0  106.66    2.79
   2  -1   0  103.97    2.87
   2  -1   0  109.50    3.11
   2  -1   0  112.51    3.01
  -2   1   0  110.63    2.82
   2  -1   0  106.35    2.93
   2   1   0  108.97    3.06
   2   1   0  108.86    3.03
  -2   1   0  104.92    3.12
   2   1   0  102.44    3.05
   2  -1   0   99.18    3.11
  -2  -1   0  107.40    3.09
  -2   1   0  105.60    2.98
  -2  -1   0  103.29    2.73
  -2  -1   0  103.46    2.99
   3   1   0   54.75    2.22
  -3   1   0   51.23    2.17
  -3  -1   0   52.79    2.21
   3  -1   0   53.08    2.10
  -3   1   0   53.45    1.85
  -3  -1   0   51.76    2.14
   3   1   0   52.70    2.24
   3   1   0   51.58    2.11
  -3   1   0   53.83    2.27
  -3   1   0   52.27    2.12
   3  -1   0   53.68    2.00
   3  -1   0   53.96    1.98
   3   1   0   53.74    1.93
  -3  -1   0   53.03    2.21
   3  -1   0   52.60    1.84
  -3  -1   0   51.07    1.80
   3   1   0   52.93    2.10
   3   1   0   50.90    2.17
   3  -1   0   53.49    2.20
   3  -1   0   53.76    2.31
   3   1   0   54.48    1.84
   4   1   0   46.16    1.85
   4   1   0   46.72    2.22
  -4  -1   0   49.63    2.39
   4  -1   0   49.93    2.24
  -4   1   0   47.91    2.33
  -4  -1   0   47.57    1.90
   4   1   0   47.22    2.35
   4   1   0   46.95    2.32
   4  -1   0   45.70    2.05
   4  -1   0   46.47    2.33
   4  -1   0   47.59    1.92
   4  -1   0   49.79    2.47
  -4   1   0   45.24    1.90
  -4  -1   0   48.25    2.33
   4   1   0   47.96    2.44
   4  -1   0   45.82    2.39
   4  -1   0   46.11    2.13
   4   1   0   46.95    2.25
   4   1   0   46.58    2.00
  -4   1   0   37.71    2.28
  -4   1   0   43.41    2.27
  -4  -1   0   48.44    2.44
  -5  -1   0   38.75    2.52
  -5   1   0   33.39    2.37
  -5  -1   0   37.58    1.87
   5  -1   0   34.97    2.38
   5   1   0   37.18    2.39
  -5   1   0   42.78    2.59
  -5   1   0   37.69    2.62
   5   1   0   39.40    2.55
   5   1   0   36.17    2.52
   5  -1   0   43.91    2.66
   5  -1   0   36.99    1.92
   5   1   0   34.42    2.22
   5  -1   0   37.67    2.26
   5  -1   0   35.43    2.06
  -5  -1   0   41.25    2.57
  -5   1   0   36.79    1.90
   5   1   0   36.86    1.84
   5   1   0   34.64    1.93
  -5  -1   0   36.19    2.51
   5  -1   0   38.82    2.53
   6  -1   0    5.23    1.19
  -6  -1   0    7.35    1.36
  -6   1   0    8.55    1.84
  -6  -1   0    6.90    1.09
   6  -1   0    6.96    1.80
   6   1   0    6.70    1.74
  -6   1   0    6.32    1.14
  -6   1   0    4.86    1.69
   6   1   0    6.70    1.14
  -6   1   0    9.48    1.56
  -6  -1   0    6.47    1.50
   6   1   0    4.93    1.49
  -6  -1   0    3.97    1.60
   6  -1   0    6.24    1.37
   6  -1   0    7.46    1.15
  -7   1   0    3.93    2.22
  -7  -1   0    7.09    2.40
  -7   1   0    0.21    1.87
  -7  -1   0    8.83    2.32
   7   1   0    6.11    1.84
  -7  -1   0    2.99    1.50
  -7   1   0    6.04    1.54
   7  -1   0    3.64    1.53
   7   1   0    6.40    2.31
   7  -1   0    8.24    2.26
   7  -1   0    5.22    1.67
   7   1   0    5.05    1.34
  -7  -1   0    5.46    1.46
   7   1   0    6.08    2.31
   7  -1   0    8.08    1.48
   7   1   0    4.42    1.77
   7  -1   0    6.97    2.53
   7  -1   0    5.35    1.73
   7   1   0    7.54    1.27
   0   1  -1  459.32   10.26
   0   1   1  477.51   10.21
   0   1  -1  481.37   10.20
   0  -1  -1  474.91   10.02
   0   1   1  468.21   10.09
   0  -1  -1  447.89   10.18
   0   1  -1  449.30   10.39
   0  -1  -1  444.08   10.24
   0  -1   1  461.90   10.18
   0  -1   1  428.66   10.22
   0  -1   1  449.30    9.99
  -1  -1   1   87.20    2.61
   1   1   1   90.53    2.50
   1  -1  -1   84.14    2.31
  -1  -1   1   88.67    2.00
  -1   1  -1   90.90    2.40
  -1   1  -1   85.13    2.38
  -1   1  -1   83.66    2.48
   1   1   1   85.80    2.29
   1   1   1   87.52    2.38
  -1   1  -1   89.68    2.65
   1  -1  -1   79.77    2.49
   1   1   1   85.54    2.58
  -1  -1   1   87.26    2.39
   1  -1  -1   87.32    2.58
   1  -1  -1   89.56    2.13
  -1  -1   1   82.37    1.98
   1  -1  -1   87.01    2.10
  -1  -1  -1   84.27    2.46
  -1   1   1   86.77    2.57
   1   1  -1   90.75    2.04
  -1   1   1   88.39    2.11
   1  -1   1   84.56    2.61
   1   1  -1   88.33    2.60
   1   1  -1   90.38    2.01
  -1  -1  -1   89.58    2.62
  -1   1   1   87.33    2.52
   1   1  -1   90.77    2.30
   1   1  -1   87.63    2.44
  -1  -1  -1   84.48    2.38
  -1   1   1   88.57    2.29
   1  -1   1   94.24    2.53
   2   1   1  124.03    3.50
  -2   1  -1  129.89    3.56
  -2   1  -1  129.00    3.74
   2   1   1  121.95    3.50
   2  -1  -1  125.33    2.95
   2   1   1  116.98    3.43
  -2   1  -1  131.99    3.59
  -2  -1   1  116.38    3.54
   2  -1  -1  127.64    3.26
   2  -1  -1  127.35    3.44
   2  -1  -1  131.24    3.02
   2  -1  -1  123.53    3.66
   2  -1  -1  125.24    3.51
  -2   1  -1  125.54    3.53
   2   1   1  114.39    3.58
   2  -1  -1  124.90    3.64
  -2   1   1  118.14    2.96
  -2  -1  -1  126.15    3.55
  -2  -1  -1  124.23    3.66
   2  -1   1  124.57    3.52
   2   1  -1  124.34    3.46
  -2   1   1  123.18    3.63
  -2   1   1  114.70    3.22
   2   1  -1  123.21    3.31
   2   1  -1  120.41    3.61
   2   1  -1  133.43    3.52
  -2  -1  -1  125.84    3.37
  -2  -1  -1  130.88    3.55
   2   1  -1  128.25    3.52
  -2   1   1  118.84    2.88
   2   1  -1  124.17    3.68
   2  -1   1  125.59    3.54
   2  -1   1  121.53    3.66
   2  -1   1  122.08    3.51
  -2   1   1  116.02    3.60
  -2  -1  -1  126.61    3.54
   3  -1  -1   30.52    1.73
   3   1   1   31.92    1.59
  -3  -1   1   28.48    1.71
   3   1   1   30.44    1.66
  -3  -1   1   30.84    1.64
   3   1   1   31.62    1.75
  -3   1  -1   31.62    1.69
   3   1   1   29.24    1.67
   3  -1  -1   30.90    1.18
   3  -1  -1   30.31    1.81
   3   1   1   31.29    1.72
  -3   1  -1   33.21    1.86
  -3   1  -1   32.30    1.62
  -3   1  -1   32.31    1.69
   3  -1  -1   30.97    1.46
   3  -1  -1   31.07    1.66
  -3   1  -1   31.14    1.66
  -3  -1   1   31.80    0.99
   3  -1  -1   30.86    1.10
   3   1  -1   32.91    1.00
  -3  -1  -1   31.85    1.58
  -3  -1  -1   29.73    1.68
   3   1  -1   31.10    1.65
   3   1  -1   29.89    1.75
   3  -1   1   33.23    1.72
   3   1  -1   32.00    1.66
  -3   1   1   32.77    1.86
  -3  -1  -1   31.27    1.68
   3  -1   1   31.02    1.60
   3   1  -1   32.29    1.79
   3  -1   1   29.55    1.74
  -3  -1  -1   32.98    1.61
  -3   1   1   29.36    1.48
   3  -1   1   32.37    1.73
  -3  -1  -1   31.73    1.78
   3   1  -1   32.99    1.05
   3   1  -1   32.70    1.53
  -3   1   1   29.74    1.15
  -3   1   1   30.33    1.05
   4  -1  -1   56.62    2.85
   4  -1  -1   55.10    1.90
  -4  -1   1   54.68    1.69
  -4   1  -1   48.04    2.33
   4   1   1   55.90    2.39
   4  -1  -1   53.60    2.32
  -4   1  -1   56.79    2.63
  -4   1  -1   57.91    2.68
  -4   1  -1   52.87    2.64
   4  -1  -1   53.21    2.52
   4  -1  -1   56.46    2.63
   4  -1  -1   56.06    1.84
  -4  -1   1   53.67    2.54
   4   1   1   56.76    2.59
  -4  -1   1   57.07    2.75
   4  -1  -1   54.20    2.61
  -4   1  -1   58.12    2.68
   4   1   1   56.26    2.68
   4   1   1   54.15    2.58
   4   1   1   56.52    2.60
  -4   1   1   55.31    2.44
   4   1  -1   54.72    2.58
   4   1  -1   58.90    2.64
   4   1  -1   54.86    2.69
  -4   1   1   54.39    1.88
   4  -1   1   57.68    2.68
  -4   1   1   57.67    2.77
  -4  -1  -1   55.86    2.43
  -4  -1  -1   57.33    2.66
   4  -1   1   55.97    2.06
   4   1  -1   55.20    1.71
   4  -1   1   52.72    2.54
   4   1  -1   55.93    1.75
  -4  -1  -1   57.49    2.55
  -4  -1  -1   53.50    2.63
  -4   1   1   55.27    1.72
   4  -1   1   54.14    2.61
   4   1  -1   54.92    2.73
   4  -1   1   57.17    2.63
  -4  -1  -1   53.04    2.58
   4   1  -1   52.04    2.37
   4  -1   1   55.78    2.36
  -5   1  -1   11.27    1.59
   5   1   1   14.91    1.89
   5  -1  -1   10.44    1.77
   5  -1  -1   12.02    1.70
  -5  -1   1   13.24    1.78
   5   1   1   15.72    1.90
  -5  -1   1   13.08    0.88
   5  -1  -1   13.86    1.89
   5   1   1   15.34    1.91
   5  -1  -1   13.21    1.02
   5  -1  -1   11.92    1.46
  -5   1  -1   12.79    1.80
  -5   1  -1   14.85    1.60
   5  -1  -1   13.04    1.14
  -5   1  -1   11.99    1.59
  -5  -1   1   12.37    1.67
   5   1   1   11.77    1.45
   5   1   1   14.14    1.76
  -5   1  -1   15.55    1.98
   5  -1  -1   14.62    1.88
   5   1   1   11.72    1.45
  -5  -1   1   12.66    0.90
  -5   1   1   11.89    1.87
   5  -1   1    9.21    1.43
  -5  -1  -1   14.81    1.81
   5  -1   1   14.02    1.49
  -5  -1  -1   12.40    1.87
   5  -1   1   12.69    1.80
  -5  -1  -1   14.47    1.74
   5  -1   1   16.07    1.97
   5   1  -1   15.32    2.07
   5   1  -1   14.68    1.01
   5  -1   1   10.93    1.51
   5   1  -1   11.02    1.59
   5  -1   1   12.76    1.34
  -5  -1  -1   13.06    1.84
  -5  -1  -1   13.96    1.69
  -5   1   1   10.81    0.93
   5   1  -1   13.77    1.81
   5   1  -1   14.21    1.88
   5   1  -1   12.49    1.63
   5   1  -1   11.91    0.93
  -5   1   1   10.43    1.01
   6   1   1   14.82    2.13
   6  -1  -1    8.04    1.84
   6  -1  -1    9.37    1.13
   6   1   1    8.08    1.90
   6  -1  -1    9.79    1.22
  -6   1  -1    6.81    1.63
   6   1   1    8.57    1.42
   6  -1  -1    5.68    1.41
   6  -1  -1   10.62    2.15
   6  -1  -1    7.71    1.75
   6   1   1    9.44    1.45
  -6   1  -1    8.34    1.80
  -6   1  -1    8.71    1.65
   6  -1  -1    6.94    1.68
   6  -1  -1    8.02    1.79
  -6  -1  -1   16.10    2.24
  -6   1   1   11.04    0.97
   6   1  -1    8.53    0.97
   6   1  -1    7.32    0.97
   6   1  -1    6.29    1.69
   6   1  -1    9.87    1.84
  -6  -1  -1   10.49    1.83
   6   1  -1    8.18    2.09
   6  -1   1    9.81    1.47
  -6  -1  -1    8.60    1.73
  -6   1   1    8.74    1.84
   6  -1   1   10.42    1.38
   6  -1   1   11.01    1.88
   6   1  -1    6.93    1.65
  -6  -1  -1   10.43    1.81
   6   1  -1    5.54    1.45
   6  -1   1    9.37    1.57
   6   1  -1    7.90    1.88
  -6   1   1    9.21    1.03
   7   1   1    3.34    1.55
   7  -1  -1    4.04    0.79
  -7   1  -1    3.68    2.19
   7  -1  -1    3.02    2.04
   7   1   1   -0.68    1.56
  -7   1  -1   -0.94    1.61
   7  -1  -1    1.17    2.12
   7   1   1    1.84    1.38
   7   1   1    5.98    1.98
   7  -1  -1    8.22    2.01
  -7   1  -1    4.32    2.10
   7   1   1    3.99    1.88
   7  -1  -1    4.57    1.95
   7  -1  -1    1.02    1.59
  -7   1  -1   -0.22    1.73
   7  -1  -1    2.63    0.77
   7  -1   1    1.90    1.27
   7   1  -1    1.84    1.95
   7  -1   1    1.34    1.41
   7  -1   1    3.23    1.66
   7   1  -1   -0.20    2.06
   7   1  -1    1.88    1.92
   7   1  -1    2.72    2.18
  -7  -1  -1    0.64    1.84
  -7  -1  -1   -0.98    1.63
   7   1  -1    7.37    2.08
   7  -1   1   -0.14    1.72
  -7  -1  -1    4.88    2.00
   7  -1   1   -0.37    1.83
   0   1   2   -0.13    0.28
   0  -1  -2    0.04    0.32
   0   1  -2   -0.13    0.34
   0   1  -2    0.00    0.17
   0  -1   2   -0.06    0.29
   0   1  -2   -0.12    0.27
   0   1   2    0.14    0.16
   0   1  -2    0.19    0.40
   0  -1  -2   -0.20    0.13
   0   1   2    0.36    0.38
   0  -1  -2    0.08    0.27
   0  -1  -2   -0.13    0.33
   0  -1   2    0.26    0.32
   0   1   2    0.17    0.33
   0  -1   2    0.00    0.16
   0  -1   2   -0.15    0.35
   1   1   2  298.74    6.77
  -1  -1   2  285.70    7.02
   1   1   2  270.47    6.88
   1  -1  -2  295.96    6.68
   1   1   2  269.98    7.20
  -1  -1   2  297.45    7.31
  -1   1  -2  280.53    6.78
   1   1   2  289.97    6.50
  -1   1  -2  282.03    7.29
   1  -1  -2  286.78    7.28
   1  -1  -2  281.11    6.86
  -1   1  -2  263.98    7.03
  -1  -1   2  288.23    6.65
   1   1   2  290.04    7.10
   1  -1  -2  286.78    6.73
  -1  -1  -2  282.16    7.27
   1   1  -2  275.14    7.23
   1   1  -2  289.84    6.60
  -1  -1  -2  288.03    7.10
   1   1  -2  274.07    6.96
  -1  -1  -2  296.21    6.79
  -1   1   2  283.10    7.26
  -1   1   2  276.81    6.85
   1  -1   2  291.35    6.76
   1  -1   2  286.20    7.08
  -1   1   2  270.57    6.60
   1  -1   2  286.65    6.81
   1   1  -2  283.67    6.69
   1  -1   2  280.53    7.28
  -1   1   2  276.79    6.65
   1   1  -2  289.22    6.49
   2   1   2   17.62    1.02
   2  -1  -2   18.00    1.39
  -2  -1   2   18.35    0.58
  -2   1  -2   18.36    1.17
   2  -1  -2   18.93    1.11
  -2   1  -2   16.76    1.12
   2   1   2   17.37    1.12
   2  -1  -2   16.88    0.81
   2   1   2   18.94    1.45
  -2  -1   2   17.97    0.57
   2  -1  -2   17.17    0.76
  -2   1  -2   13.88    1.24
   2  -1  -2   17.33    0.79
   2  -1  -2   18.08    1.38
  -2  -1   2   19.26    1.14
  -2  -1   2   19.11    1.45
  -2   1  -2   17.61    1.43
   2   1   2   18.16    1.25
  -2   1   2   18.03    0.73
   2   1  -2   16.92    0.66
  -2   1   2   19.01    1.06
   2  -1   2   17.97    1.27
   2  -1   2   19.41    1.49
   2   1  -2   16.37    0.87
  -2   1   2   17.15    1.38
   2   1  -2   15.25    1.37
  -2  -1  -2   17.90    1.17
  -2   1   2   18.87    0.72
   2   1  -2   18.66    1.03
   2  -1   2   17.70    1.13
  -2  -1  -2   17.60    1.47
  -2  -1  -2   16.64    1.24
  -2  -1  -2   16.59    1.12
   2   1  -2   16.59    0.67
   2   1  -2   16.76    1.31
   2   1  -2   17.58    1.16
   3  -1  -2   21.47    1.50
   3  -1  -2   21.59    1.75
   3  -1  -2   21.33    1.39
   3  -1  -2   21.20    1.67
  -3   1  -2   19.61    1.52
   3   1   2   22.04    1.55
   3  -1  -2   20.15    1.12
   3  -1  -2   20.65    0.69
  -3   1  -2   20.77    1.78
  -3   1  -2   19.39    1.42
   3   1   2   20.75    1.49
  -3   1  -2   20.88    1.57
   3   1   2   20.64    1.70
   3   1   2   19.74    1.36
   3  -1  -2   19.82    1.36
   3  -1  -2   21.46    0.73
   3   1  -2   22.44    1.48
   3   1  -2   22.16    1.75
  -3  -1  -2   20.01    1.43
  -3  -1  -2   18.04    1.54
   3   1  -2   20.72    1.43
   3   1  -2   20.71    1.38
   3   1  -2   19.94    1.68
   3  -1   2   22.52    1.74
  -3   1   2   22.41    1.68
   3  -1   2   18.81    1.34
  -3  -1  -2   20.97    1.72
   3  -1   2   20.28    1.42
   3  -1   2   19.98    1.55
  -3  -1  -2   20.57    1.56
   3   1  -2   20.23    1.21
   4  -1  -2   27.39    1.90
  -4   1  -2   25.89    1.90
  -4   1  -2   25.68    2.02
   4   1   2   24.85    1.90
   4  -1  -2   31.27    2.33
   4  -1  -2   28.22    1.93
   4  -1  -2   26.46    2.25
   4   1   2   28.03    2.16
  -4   1  -2   26.56    1.95
   4   1   2   27.04    2.03
  -4   1  -2   28.44    2.31
   4  -1  -2   28.71    1.62
   4  -1  -2   28.39    1.91
  -4   1  -2   24.78    1.92
   4   1   2   28.63    2.00
   4   1  -2   24.55    1.81
  -4   1   2   27.94    2.09
   4   1  -2   28.65    1.96
   4  -1   2   25.06    1.90
  -4  -1  -2   27.17    1.97
   4   1  -2   27.90    1.63
   4  -1   2   27.30    1.93
   4   1  -2   28.06    1.92
   4  -1   2   25.70    1.93
  -4  -1  -2   23.57    1.99
   4   1  -2   24.68    2.18
  -4  -1  -2   28.56    1.80
   4   1  -2   25.56    2.21
   4  -1   2   27.20    2.22
  -4  -1  -2   25.32    2.17
  -4  -1  -2   27.16    1.99
   5   1   2    6.58    1.50
   5  -1  -2    8.52    1.48
   5  -1  -2   13.11    1.87
  -5   1  -2    7.55    1.44
   5   1   2    9.89    1.59
   5  -1  -2   10.18    1.87
   5  -1  -2    9.17    1.77
  -5   1  -2    9.33    1.60
   5  -1  -2   10.36    1.42
   5   1   2   10.95    1.68
   5   1   2    7.21    1.36
   5  -1  -2    7.90    1.49
  -5   1  -2   10.30    1.55
  -5   1  -2   11.35    1.91
   5   1  -2    9.35    1.73
   5  -1   2    9.16    1.02
   5  -1   2    7.74    1.33
  -5  -1  -2    8.90    1.41
   5   1  -2    8.62    1.45
   5   1  -2    9.47    1.64
  -5  -1  -2   10.15    1.50
   5   1  -2    9.42    1.27
   5  -1   2    8.96    1.78
   5   1  -2    8.80    1.47
   5   1  -2   11.26    1.74
   5  -1   2    7.51    1.43
   5  -1   2    9.25    1.60
  -5  -1  -2    9.38    1.75
  -5  -1  -2    8.09    1.61
   6   1   2   14.20    2.02
  -6   1  -2   11.52    1.74
   6   1   2   12.76    1.37
   6  -1  -2   12.90    1.77
  -6   1  -2   13.64    2.39
  -6   1  -2   17.50    2.42
   6   1   2   12.45    3.03
   6  -1  -2   10.71    2.48
   6  -1  -2    8.41    2.13
   6   1   2   14.98    2.18
  -6   1  -2   13.19    2.31
   6  -1  -2   14.20    2.19
   6   1   2   15.87    2.15
   6  -1  -2   14.14    2.35
   6  -1  -2   12.81    2.01
   6  -1   2   13.81    1.87
   6   1  -2   15.37    2.61
   6  -1   2   13.43    1.95
  -6  -1  -2   14.09    2.18
  -6  -1  -2   16.42    2.48
  -6  -1  -2   11.37    2.01
  -6  -1  -2   15.03    2.10
   6   1  -2   13.20    2.13
   6  -1   2   13.59    3.08
   6   1  -2   15.86    1.86
   6   1  -2   14.73    2.31
  -6  -1  -2   15.48    2.37
   6   1  -2   15.02    2.26
   6  -1   2   13.21    1.27
   6  -1   2   12.71    2.13
   6   1  -2    9.24    1.89
   7   1   2   -1.45    1.82
   7   1   2    0.46    2.00
  -7   1  -2    1.88    2.05
   7  -1  -2    0.31    1.47
  -7   1  -2    0.71    1.89
   7  -1  -2    2.96    2.32
  -7   1  -2   -0.43    1.78
   7   1   2    0.78    1.15
   7  -1  -2   -0.61    2.71
  -7   1  -2    2.07    2.15
   7  -1  -2    3.37    2.61
   7   1   2    1.17    1.49
   7  -1  -2    4.26    2.51
   7  -1  -2   -1.29    1.97
   7   1   2    3.54    2.09
  -7  -1  -2    1.60    2.04
   7   1  -2    2.82    2.20
   7   1  -2    0.61    2.09
   7   1  -2    2.23    2.14
   7  -1   2    3.79    2.18
   7  -1   2    4.29    2.04
  -7  -1  -2    1.19    2.06
  -7  -1  -2    0.20    2.39
   7   1  -2   -1.24    1.60
   7   1  -2    6.57    2.73
  -7  -1  -2   -0.64    1.75
  -7  -1  -2   -0.08    1.95
   7  -1   2    0.59    1.67
   7  -1   2   -3.96    1.76
   7   1  -2    0.44    2.63
   0   1   3  115.41    2.93
   0   1  -3  112.21    3.00
   0   1  -3  113.27    3.73
   0  -1   3  119.16    3.76
   0  -1  -3  115.48    2.96
   0  -1  -3  108.76    3.69
   0   1   3  116.03    3.81
   0   1   3  113.98    3.64
   0   1  -3  111.40    3.74
   0   1   3  114.46    3.52
   0  -1   3  111.36    3.66
   0  -1   3  115.34    3.02
   0  -1   3  115.54    3.52
   0  -1  -3  111.21    3.51
   0  -1  -3  113.72    3.78
   0   1  -3  114.68    3.52
   1  -1  -3   61.11    2.25
   1  -1  -3   59.93    1.54
   1  -1  -3   55.97    2.09
   1   1   3   55.38    2.38
   1  -1  -3   59.33    1.65
  -1  -1   3   56.93    2.05
   1   1   3   59.30    2.35
  -1   1  -3   59.67    2.09
  -1  -1   3   59.08    2.16
   1   1   3   58.69    1.64
  -1  -1   3   61.94    2.38
  -1  -1   3   60.13    2.65
   1  -1  -3   57.96    2.62
   1   1   3   62.04    2.03
  -1   1  -3   59.96    2.67
   1   1   3   60.69    2.61
   1   1  -3   59.58    2.09
   1  -1   3   57.91    1.67
  -1   1   3   56.80    2.16
   1  -1   3   57.30    2.28
   1  -1   3   57.58    2.03
  -1   1   3   56.76    2.08
   1  -1   3   57.93    2.59
  -1  -1  -3   58.11    2.61
  -1  -1  -3   63.38    2.08
  -1   1   3   58.68    2.25
   1  -1   3   59.54    2.44
   1   1  -3   57.97    1.67
   1   1  -3   58.60    1.63
   1   1  -3   55.97    2.61
   1   1  -3   59.38    2.24
  -1  -1  -3   56.38    2.42
   2   1   3  239.89    6.42
   2  -1  -3  252.37    6.61
   2  -1  -3  241.11    6.91
   2   1   3  238.49    7.08
  -2  -1   3  250.56    7.19
   2  -1  -3  247.71    7.18
  -2   1  -3  251.85    6.94
   2   1   3  249.70    6.14
  -2  -1   3  244.70    5.92
   2  -1  -3  251.76    5.72
   2   1   3  255.35    6.49
   2  -1  -3  248.17    6.16
  -2   1  -3  245.85    7.23
   2   1   3  246.05    6.88
  -2   1  -3  254.89    6.55
   2  -1  -3  255.75    6.16
   2  -1  -3  239.77    6.11
  -2  -1   3  239.10    6.57
  -2   1   3  249.37    7.17
  -2  -1  -3  243.26    6.50
  -2   1   3  244.51    5.99
   2  -1   3  238.04    7.11
   2   1  -3  241.03    6.04
   2  -1   3  257.77    6.19
   2   1  -3  256.96    6.14
   2  -1   3  250.95    6.31
   2   1  -3  244.88    7.19
  -2  -1  -3  245.33    6.93
   2  -1   3  252.98    6.49
   2   1  -3  235.35    6.64
   2  -1   3  249.95    6.91
  -2  -1  -3  247.23    7.25
   2   1  -3  235.88    6.86
  -2   1   3  247.69    6.50
   3  -1  -3   39.37    2.47
  -3   1  -3   40.80    2.15
   3  -1  -3   37.49    1.33
   3  -1  -3   38.61    2.05
  -3   1  -3   37.98    2.34
   3   1   3   35.45    2.45
   3   1   3   39.77    2.31
   3  -1  -3   38.90    2.61
  -3   1  -3   38.38    2.07
   3  -1  -3   39.84    2.11
   3  -1  -3   37.70    1.50
   3  -1  -3   38.55    1.88
   3  -1  -3   38.89    1.40
  -3   1  -3   39.07    2.59
   3   1   3   36.49    2.03
   3   1   3   36.46    1.84
  -3  -1   3   38.57    2.49
   3   1  -3   37.30    2.02
   3   1  -3   41.26    1.87
  -3   1   3   37.78    1.12
   3  -1   3   38.37    2.23
  -3  -1  -3   37.84    2.06
   3   1  -3   36.59    2.36
   3   1  -3   37.27    2.17
   3   1  -3   39.86    2.59
  -3  -1  -3   37.26    2.61
  -3   1   3   37.29    2.41
   3   1  -3   38.06    1.59
   3  -1   3   37.88    1.65
  -3   1   3   36.49    1.11
  -3  -1  -3   37.75    2.07
  -3  -1  -3   36.04    2.33
   3  -1   3   40.24    2.10
   3  -1   3   38.77    2.60
   3  -1   3   35.14    1.84
   4  -1  -3   36.03    2.26
   4   1   3   33.32    2.09
   4  -1  -3   35.78    2.13
  -4   1  -3   37.47    2.45
   4   1   3   33.15    2.14
  -4   1  -3   36.76    2.54
  -4   1  -3   34.17    2.97
   4  -1  -3   39.84    2.90
   4   1   3   34.95    2.36
   4  -1  -3   34.57    1.71
  -4   1  -3   34.17    2.25
   4   1   3   33.88    2.67
   4  -1  -3   33.59    2.77
   4  -1  -3   33.14    2.24
  -4  -1  -3   36.53    2.92
  -4  -1  -3   36.82    2.54
   4   1  -3   35.33    2.26
   4   1  -3   34.38    2.75
   4  -1   3   32.27    1.54
   4   1  -3   35.56    2.84
   4   1  -3   33.41    1.78
   4   1  -3   34.74    2.10
  -4  -1  -3   36.59    2.11
  -4  -1  -3   33.25    2.22
   4  -1   3   35.04    2.37
   4  -1   3   34.00    2.76
   4   1  -3   34.66    2.33
   4  -1   3   35.47    2.31
  -4  -1  -3   40.16    2.48
   4  -1   3   34.32    2.12
  -5   1  -3   14.94    2.37
   5   1   3   14.64    2.06
   5   1   3    9.00    2.14
   5   1   3   10.64    1.83
  -5   1  -3   13.76    1.84
   5  -1  -3   15.90    2.13
   5  -1  -3   12.54    1.91
   5  -1  -3   16.07    2.08
   5   1   3   14.74    2.14
   5  -1  -3   11.32    1.51
   5  -1  -3   14.21    2.27
  -5   1  -3   15.36    2.06
   5   1  -3   15.97    2.07
  -5  -1  -3   18.52    2.27
   5   1  -3   12.81    2.36
   5   1  -3   11.09    1.36
   5   1  -3   14.09    2.28
   5  -1   3   11.87    1.05
   5  -1   3   15.41    2.34
   5  -1   3   15.71    2.05
   5   1  -3   15.33    2.04
   5  -1   3   13.72    2.27
  -5  -1  -3   13.26    1.64
  -5  -1  -3    8.10    1.86
   6  -1  -3   14.80    1.73
   6  -1  -3   16.62    2.38
  -6   1  -3   18.06    2.62
  -6   1  -3   17.34    2.38
   6  -1  -3   15.52    2.43
   6   1   3   14.71    1.40
  -6   1  -3   18.31    2.79
  -6   1  -3   16.14    2.42
  -6   1  -3   16.09    2.48
   6  -1  -3   16.11    2.89
   6  -1  -3   16.81    3.48
   6  -1  -3   13.89    2.32
   6   1   3   14.03    2.22
   6   1   3   13.54    2.12
   6   1   3   16.02    2.29
   6   1   3   11.76    2.09
  -6  -1  -3   17.92    2.81
  -6  -1  -3   20.05    2.77
   6  -1   3   12.11    1.99
  -6  -1  -3   16.78    2.28
   6   1  -3   12.00    2.33
   6   1  -3   17.36    2.11
   6  -1   3   13.29    2.14
   6  -1   3   14.96    2.50
   6   1  -3   13.01    2.68
   6   1  -3   10.84    2.06
  -6  -1  -3   12.95    2.20
   6  -1   3   15.08    2.19
   6   1  -3   18.59    2.66
   6   1  -3   18.21    2.84
  -6  -1  -3   15.67    2.73
   7  -1  -3   -5.57    2.59
   7  -1  -3    0.33    2.04
   7   1   3   -2.79    1.98
   7   1   3   -1.95    2.20
  -7   1  -3   -0.37    2.18
   7  -1  -3   -4.61    2.88
  -7   1  -3    2.05    2.59
  -7   1  -3   -3.15    2.20
   7  -1  -3   -0.94    2.61
   7   1   3   -1.76    1.86
   7   1   3   -1.39    1.88
  -7   1  -3    2.48    2.22
   7  -1  -3    0.82    1.64
   7  -1  -3    2.73    2.27
  -7   1  -3    0.15    2.77
   7   1  -3   -2.43    1.73
  -7  -1  -3    2.40    2.62
   7   1  -3   -0.03    2.58
   7   1  -3    9.75    3.31
   7  -1   3   -0.55    2.09
  -7  -1  -3    1.01    2.07
  -7  -1  -3   -1.28    2.12
   7   1  -3   -1.45    2.82
   7   1  -3   -0.05    1.99
  -7  -1  -3    1.74    2.67
   7  -1   3    1.50    2.23
   7  -1   3    2.14    1.87
   7  -1   3   -1.65    2.04
  -7  -1  -3    0.42    2.24
   7   1  -3   -2.58    1.98
   0  -1  -4   -0.14    0.69
   0   1   4   -0.04    0.27
   0   1  -4    0.32    0.65
   0   1  -4   -0.04    0.30
   0   1   4    0.14    0.72
   0  -1   4    0.24    0.66
   0  -1   4    0.48    0.34
   0  -1  -4    0.80    0.60
   0   1  -4    0.07    0.70
   0   1   4    0.63    0.54
   0   1  -4   -0.63    0.55
   0  -1  -4    0.33    0.70
   0  -1  -4    0.45    0.35
   0  -1   4    1.17    0.76
   0   1   4    0.48    0.64
   0  -1   4    0.48    0.56
   1   1   4    6.83    1.19
  -1  -1   4    7.95    1.01
   1  -1  -4    6.66    0.97
   1   1   4   10.26    1.49
  -1   1  -4    5.47    1.03
  -1   1  -4    7.06    0.87
   1   1   4    6.58    0.47
   1  -1  -4    6.94    1.23
   1  -1  -4    5.84    0.99
   1   1   4    7.30    0.87
  -1   1  -4    6.57    1.21
  -1  -1   4    8.41    1.36
  -1  -1   4    7.83    1.06
   1   1   4    6.89    1.15
   1  -1  -4    6.29    0.52
   1  -1  -4    7.50    0.45
  -1  -1   4    9.19    1.15
   1   1  -4    7.39    1.12
   1  -1   4    8.83    1.28
   1   1  -4    7.22    0.47
   1   1  -4    7.00    0.62
   1  -1   4    5.91    0.98
   1  -1   4    6.67    0.86
   1  -1   4    5.90    1.12
   1  -1   4    7.04    0.46
  -1   1   4    7.94    1.07
   1   1  -4    6.43    0.93
  -1   1   4    6.93    1.00
  -1   1   4    7.64    1.09
   1   1  -4    5.63    1.14
  -1  -1  -4    6.68    1.12
  -1  -1  -4    8.74    1.44
  -1  -1  -4    6.54    0.86
  -1   1   4    7.16    1.26
  -2  -1   4   60.31    2.26
   2  -1  -4   62.34    3.00
   2   1   4   58.64    3.15
   2  -1  -4   58.27    2.42
  -2   1  -4   66.25    3.35
  -2  -1   4   61.05    3.22
   2   1   4   55.83    1.99
   2   1   4   58.34    2.65
  -2   1  -4   56.08    2.94
  -2  -1   4   61.28    2.72
   2  -1  -4   60.68    2.04
   2   1   4   58.47    2.43
   2  -1  -4   60.60    1.66
  -2   1  -4   57.13    2.52
   2  -1  -4   63.81    3.33
   2  -1  -4   63.29    2.38
   2   1   4   61.96    3.02
   2   1  -4   61.70    2.81
  -2   1   4   61.96    3.20
   2  -1   4   57.43    2.57
  -2   1   4   58.97    2.29
   2   1  -4   60.90    3.25
  -2  -1  -4   57.32    2.97
  -2   1   4   58.73    2.24
   2   1  -4   60.62    2.01
   2   1  -4   57.68    2.41
  -2  -1  -4   61.21    2.53
   2  -1   4   55.67    2.02
   2   1  -4   58.72    2.25
   2  -1   4   54.97    3.15
  -2   1   4   60.90    2.64
  -2  -1  -4   58.77    3.23
   2  -1   4   57.39    2.46
   2  -1   4   59.15    2.93
  -3  -1   4   17.19    2.25
  -3   1  -4   17.55    2.03
   3   1   4   17.70    1.59
   3   1   4   20.72    2.17
  -3  -1   4   16.62    0.93
   3  -1  -4   18.42    2.29
   3  -1  -4   16.02    1.36
   3  -1  -4   18.35    1.19
  -3   1  -4   21.10    2.60
  -3  -1   4   20.92    1.68
  -3   1  -4   16.36    1.67
   3  -1  -4   19.92    1.84
   3  -1  -4   19.31    1.01
  -3   1  -4   18.29    1.64
   3   1   4   20.59    2.01
   3   1   4   18.06    1.36
   3   1   4   20.23    1.59
   3  -1  -4   17.31    1.27
  -3  -1   4   19.64    1.00
   3  -1  -4   17.56    2.35
   3   1  -4   17.91    1.16
   3  -1   4   18.97    1.46
   3  -1   4   18.02    2.33
  -3   1   4   19.13    1.59
   3   1  -4   17.10    1.34
   3   1  -4   17.49    1.07
  -3   1   4   22.74    2.37
  -3  -1  -4   16.50    1.77
   3  -1   4   18.00    1.38
  -3  -1  -4   18.00    2.13
   3  -1   4   19.54    1.66
  -3  -1  -4   21.42    2.50
   3  -1   4   15.99    1.88
  -3   1   4   19.19    1.08
   3   1  -4   18.80    2.38
  -3   1   4   18.01    1.03
  -3  -1  -4   17.38    1.53
   3   1  -4   19.07    2.14
   3   1  -4   18.97    1.10
   3   1  -4   17.73    1.71
  -4   1  -4   19.14    2.47
   4  -1  -4   21.29    2.78
   4   1   4   18.32    1.74
   4   1   4   15.62    1.90
  -4   1  -4   21.49    3.68
   4  -1  -4   21.57    2.73
  -4   1  -4   18.26    2.02
   4  -1  -4   19.39    1.32
   4   1   4   19.22    2.65
   4  -1  -4   19.37    2.05
   4   1   4   15.83    2.20
   4  -1  -4   17.40    2.00
   4   1   4   15.43    1.65
   4  -1  -4   19.53    1.72
  -4   1  -4   18.54    1.93
   4  -1   4   18.59    1.99
   4   1  -4   20.63    1.75
   4   1  -4   20.81    2.71
  -4  -1  -4   21.44    2.77
   4  -1   4   18.89    1.47
   4   1  -4   22.68    1.99
   4   1  -4   19.88    1.44
   4  -1   4   16.79    1.72
  -4  -1  -4   19.73    2.15
   4  -1   4   19.29    2.76
  -4  -1  -4   16.23    1.79
   4  -1   4   19.13    2.30
   4   1  -4   17.98    2.07
   4   1  -4   21.31    2.87
   5   1   4    3.39    0.96
   5  -1  -4    8.43    2.09
  -5   1  -4    3.47    1.44
   5  -1  -4    3.68    1.70
   5  -1  -4    4.53    0.90
   5  -1  -4    3.97    1.33
   5  -1  -4    1.12    1.21
   5  -1  -4    3.20    2.11
  -5   1  -4    7.24    2.16
   5   1   4    5.86    1.60
   5   1   4    3.42    2.03
   5   1   4    4.37    1.55
   5   1   4    1.41    1.23
  -5   1  -4    3.38    1.28
   5  -1   4    2.36    1.80
   5   1  -4    7.69    1.87
   5  -1   4    3.01    0.67
  -5  -1  -4    4.21    2.00
   5  -1   4    4.71    1.42
   5   1  -4    3.98    0.95
   5   1  -4    3.94    1.84
  -5  -1  -4    5.48    1.48
   5   1  -4    0.86    1.99
   5  -1   4    1.40    1.46
  -5  -1  -4    2.76    1.38
   5   1  -4    3.50    1.25
   5  -1   4    4.14    1.66
   5   1  -4    2.31    1.37
   6  -1  -4    6.85    1.53
   6   1   4    7.20    1.89
   6   1   4   12.65    2.32
  -6   1  -4    6.73    2.00
   6  -1  -4   10.71    2.89
  -6   1  -4   11.29    2.55
  -6   1  -4    8.19    1.87
   6  -1  -4    8.42    2.25
   6  -1  -4   14.45    2.29
   6  -1  -4   10.52    2.43
   6   1   4    8.67    1.17
   6   1   4   11.90    2.75
  -6   1  -4   13.38    2.60
  -6   1  -4   11.16    2.78
   6   1   4    5.36    1.92
   6  -1  -4    5.99    2.65
  -6  -1  -4   10.53    2.53
   6  -1   4   10.46    2.11
   6   1  -4    8.15    3.05
   6   1  -4    7.21    2.52
   6   1  -4    5.61    2.89
   6  -1   4   10.63    2.11
  -6  -1  -4    9.14    2.21
   6   1  -4    7.75    1.45
   6  -1   4   10.50    2.24
   6   1  -4    7.62    1.96
  -6  -1  -4   12.54    2.89
   6  -1   4    8.81    2.59
   6   1  -4   10.12    2.14
  -6  -1  -4   11.75    2.56
  -6  -1  -4    8.62    1.92
   0  -1   5   53.39    2.05
   0  -1   5   53.20    2.95
   0   1   5   57.24    3.15
   0   1  -5   60.89    3.17
   0  -1  -5   57.96    2.06
   0   1  -5   58.69    2.12
   0   1   5   56.34    2.81
   0  -1  -5   57.37    2.96
   0   1  -5   57.90    2.91
   0   1  -5   57.54    3.21
   0   1   5   55.20    2.93
   0  -1   5   56.66    3.06
   0  -1   5   57.76    2.82
   0  -1  -5   60.04    3.14
   0   1   5   53.72    1.96
  -1  -1   5   22.45    1.92
   1  -1  -5   20.86    1.79
  -1   1  -5   23.16    1.55
   1   1   5   22.76    2.27
   1  -1  -5   24.56    2.54
   1   1   5   21.99    1.41
   1  -1  -5   24.60    1.06
   1   1   5   21.35    2.04
  -1   1  -5   22.48    2.13
  -1  -1   5   24.71    2.24
   1   1   5   24.60    2.14
  -1  -1   5   22.30    1.79
  -1  -1   5   25.29    1.94
   1  -1  -5   20.67    1.96
  -1   1  -5   23.19    2.38
  -1   1   5   23.99    1.87
   1   1  -5   23.40    1.13
   1   1  -5   23.42    1.95
  -1  -1  -5   21.91    2.35
  -1  -1  -5   22.77    1.49
   1  -1   5   22.85    2.05
   1  -1   5   22.11    1.43
   1   1  -5   21.85    1.88
   1   1  -5   19.61    2.18
  -1   1   5   22.05    1.80
  -1  -1  -5   19.75    2.06
  -1   1   5   20.80    1.92
  -1   1   5   24.74    2.34
   1  -1   5   22.43    2.08
   1  -1   5   22.39    2.17
   2   1   5   36.20    1.45
  -2  -1   5   35.79    2.35
  -2  -1   5   35.52    2.86
   2  -1  -5   32.12    2.60
   2  -1  -5   34.25    1.11
  -2   1  -5   35.60    2.12
   2  -1  -5   32.10    2.24
  -2   1  -5   37.98    2.85
   2   1   5   33.23    2.47
   2  -1  -5   33.55    1.39
   2  -1  -5   33.88    2.91
  -2  -1   5   34.84    2.02
   2   1   5   36.82    2.58
   2   1   5   32.28    1.97
  -2  -1   5   34.28    1.87
   2   1   5   34.45    2.91
  -2   1  -5   28.72    2.78
   2  -1   5   33.47    2.53
   2   1  -5   35.52    1.99
   2  -1   5   33.37    1.39
   2   1  -5   33.35    1.29
   2  -1   5   33.36    1.94
   2  -1   5   34.27    2.98
  -2  -1  -5   36.93    2.81
  -2  -1  -5   34.04    2.86
  -2   1   5   34.36    2.65
  -2  -1  -5   35.51    2.06
  -2   1   5   33.40    1.98
   2   1  -5   31.92    2.10
   2   1  -5   32.93    1.38
  -2   1   5   34.54    1.87
  -2   1   5   33.76    2.22
   2   1  -5   36.80    2.92
   2  -1   5   31.94    2.20
  -3   1  -5   27.31    2.78
   3  -1  -5   19.98    1.50
   3   1   5   25.98    2.93
   3   1   5   27.32    1.62
   3   1   5   25.26    2.16
   3   1   5   26.17    2.01
  -3   1  -5   27.88    2.28
  -3   1  -5   21.30    3.07
   3  -1  -5   22.87    1.02
  -3  -1   5   24.12    2.10
   3   1   5   26.06    2.62
   3  -1  -5   21.82    0.96
  -3  -1   5   24.49    1.45
   3  -1  -5   23.03    2.68
  -3  -1   5   21.01    2.82
   3  -1  -5   22.72    1.77
   3  -1  -5   24.83    2.90
   3  -1  -5   20.07    2.32
  -3  -1   5   23.41    1.46
  -3   1   5   18.95    2.25
   3  -1   5   24.69    2.46
   3   1  -5   21.85    2.63
   3   1  -5   24.92    1.24
  -3  -1  -5   23.07    3.03
   3  -1   5   24.61    2.93
  -3   1   5   24.87    2.83
  -3   1   5   26.49    2.05
   3   1  -5   22.03    1.68
   3   1  -5   23.51    2.28
  -3  -1  -5   23.22    2.18
   3  -1   5   23.88    2.00
   3  -1   5   22.85    2.02
   3   1  -5   24.50    3.04
   3   1  -5   22.59    1.53
  -3   1   5   23.93    1.50
   3  -1   5   25.49    1.64
   3   1  -5   20.89    2.44
  -3  -1  -5   22.46    2.68
   4   1   5   16.25    1.71
  -4   1  -5   14.32    2.09
  -4   1  -5   15.73    2.85
   4  -1  -5   12.33    1.67
   4  -1  -5   16.20    2.68
   4  -1  -5   13.77    2.04
   4  -1  -5   14.48    2.00
  -4   1  -5   13.67    2.30
   4  -1  -5   12.96    1.10
   4   1   5   13.86    2.43
   4  -1  -5   11.13    2.33
   4   1   5   23.07    2.72
   4   1   5   16.13    1.91
   4  -1  -5   13.16    1.23
   4  -1  -5   13.67    1.22
   4   1  -5   14.87    1.67
   4  -1   5   14.73    1.67
  -4  -1  -5    8.73    1.68
  -4  -1  -5   20.72    3.04
   4   1  -5   11.98    1.27
  -4  -1  -5   11.56    1.78
   4   1  -5   18.23    2.47
   4  -1   5   14.33    1.67
   4   1  -5   15.02    2.69
   4   1  -5   16.59    3.01
   4   1  -5   14.48    2.43
   4   1  -5   14.23    0.94
   4  -1   5   19.72    2.57
   4  -1   5   15.06    2.43
   5   1   5    8.35    1.75
   5  -1  -5    3.23    2.51
   5   1   5    5.80    2.22
   5   1   5    7.80    1.39
   5  -1  -5    6.01    1.68
  -5   1  -5    7.74    1.83
  -5   1  -5    5.33    1.55
   5  -1  -5    7.19    2.50
   5  -1  -5    8.44    2.14
   5   1   5    8.66    2.15
   5  -1  -5    6.93    1.01
  -5   1  -5    9.03    2.41
   5  -1  -5    8.09    1.77
   5   1  -5   13.50    3.04
   5  -1   5    7.57    1.69
  -5  -1  -5    7.65    2.78
   5  -1   5    7.73    2.29
   5   1  -5    2.86    2.57
   5  -1   5    7.37    1.06
   5  -1   5    6.41    1.96
   5   1  -5   14.12    2.28
  -5  -1  -5    7.38    1.98
   5   1  -5    6.88    1.61
   5   1  -5   11.33    2.00
   5  -1   5    2.55    2.38
  -5  -1  -5    4.98    1.99
   5   1  -5    7.99    1.20
   6   1   5    8.03    2.14
   6  -1  -5    5.44    1.25
   6   1   5   10.61    3.63
   6  -1  -5    8.39    2.35
   6   1   5    6.40    2.28
  -6   1  -5    4.53    2.09
  -6   1  -5    7.95    3.51
   6  -1  -5    2.85    3.12
  -6   1  -5    9.26    2.56
   6   1   5   10.37    2.74
   6  -1  -5    5.66    2.05
  -6   1  -5   11.55    2.55
  -6   1  -5    9.68    3.01
   6  -1  -5    4.71    2.69
   6  -1  -5    0.80    3.13
   6  -1   5    5.99    3.12
   6   1  -5    8.88    3.60
   6   1  -5    7.80    2.34
  -6  -1  -5    3.32    2.58
   6   1  -5    4.02    3.01
  -6  -1  -5    6.69    3.49
  -6  -1  -5    6.60    2.24
   6  -1   5    5.32    2.03
   6  -1   5    9.45    2.18
   6   1  -5    7.22    2.02
  -6  -1  -5    4.87    2.69
   6   1  -5    6.11    2.67
  -6  -1  -5    7.48    2.14
   6  -1   5    8.38    2.51
   6   1  -5    7.97    1.53
   0  -1   6    0.95    1.06
   0  -1  -6    0.77    1.07
   0   1   6    0.77    1.29
   0   1  -6   -0.29    1.06
   0   1  -6    1.46    1.18
   0   1   6    0.93    1.14
   0  -1   6   -0.36    0.93
   0   1  -6    0.04    0.63
   0  -1  -6    0.66    0.55
   0   1   6    1.36    1.06
   0  -1   6    1.57    1.15
   0  -1   6    1.67    1.21
   0  -1  -6    0.16    1.21
   0   1  -6    2.35    1.38
  -1  -1   6    0.42    1.01
   1   1   6    0.00    0.58
   1   1   6    1.32    1.27
   1   1   6    1.20    1.13
  -1   1  -6   -0.19    0.70
   1  -1  -6    0.65    1.01
  -1   1  -6    1.81    1.24
  -1   1  -6    0.12    1.27
   1  -1  -6    0.82    1.13
   1  -1  -6    0.28    1.38
  -1  -1   6   -0.96    1.22
   1   1   6   -0.23    1.16
   1  -1  -6    0.52    0.41
  -1  -1   6    1.37    1.11
  -1  -1   6    0.57    0.90
   1   1  -6    1.24    0.99
   1   1  -6   -0.65    0.97
  -1   1   6    0.66    0.92
  -1  -1  -6    0.15    1.44
   1  -1   6    1.57    1.28
   1  -1   6    0.51    1.10
   1   1  -6    0.68    1.59
   1   1  -6    0.61    0.55
   1  -1   6    0.00    0.60
  -1   1   6    0.65    1.35
   1  -1   6   -1.24    1.18
  -1  -1  -6   -0.63    1.32
  -1   1   6   -2.06    0.94
  -1  -1  -6    0.80    0.72
  -1   1   6    1.50    1.01
  -2   1  -6    2.59    1.05
   2  -1  -6    2.61    0.39
  -2  -1   6    2.45    0.93
   2  -1  -6    2.32    1.07
   2  -1  -6    2.43    1.58
  -2  -1   6    2.65    1.48
   2  -1  -6    0.93    0.45
   2   1   6    4.32    1.48
  -2  -1   6    4.13    1.39
   2   1   6    1.83    0.87
  -2  -1   6    3.98    1.12
  -2   1  -6   -0.86    1.51
  -2   1  -6    3.66    1.62
   2   1   6    1.88    1.20
   2   1   6    1.90    0.51
  -2   1   6    2.52    1.17
   2  -1   6    1.84    0.49
  -2  -1  -6    4.68    1.70
   2   1  -6    2.44    0.55
   2  -1   6    2.90    0.96
   2   1  -6    2.44    1.89
   2   1  -6    2.58    1.11
   2  -1   6    2.19    1.30
  -2  -1  -6    1.12    0.96
   2   1  -6    1.09    1.12
  -2  -1  -6    1.52    1.59
  -2   1   6    1.13    1.47
  -2   1   6    1.63    1.10
   2  -1   6    3.56    1.23
  -2   1   6    2.23    1.03
  -3  -1   6   29.73    2.56
   3  -1  -6   28.13    1.64
  -3   1  -6   34.21    3.91
   3  -1  -6   29.19    2.24
  -3   1  -6   28.38    3.48
   3   1   6   28.39    1.66
   3   1   6   30.32    3.43
   3   1   6   26.21    2.31
   3  -1  -6   20.86    2.23
   3   1   6   27.63    2.77
  -3  -1   6   29.56    1.97
  -3  -1   6   26.47    3.11
  -3   1   6   32.61    3.56
  -3   1   6   32.86    2.49
   3  -1   6   25.10    3.48
  -3  -1  -6   29.41    2.58
   3  -1   6   28.47    1.64
   3   1  -6   23.70    2.20
   3  -1   6   30.40    2.56
   3   1  -6   27.02    1.25
   3   1  -6   29.92    1.24
   3   1  -6   26.98    1.61
  -3  -1  -6   30.10    3.53
  -3   1   6   29.72    2.02
   3   1  -6   26.53    2.22
  -3  -1  -6   26.40    3.62
   3  -1   6   26.99    2.25
  -4   1  -6   -0.11    2.53
   4   1   6    3.80    1.44
  -4   1  -6    3.77    1.60
   4  -1  -6    4.06    1.05
  -4   1  -6    3.24    1.45
   4  -1  -6    4.51    1.07
   4   1   6    8.06    2.18
  -4  -1   6    2.50    1.55
  -4  -1   6    3.63    0.67
  -4  -1   6    4.34    0.67
   4  -1  -6    4.49    1.13
   4   1   6    3.34    2.24
  -4   1  -6    1.60    2.21
   4   1   6    4.22    1.16
   4   1   6    2.77    1.44
   4  -1  -6    0.39    2.54
  -4  -1  -6    4.59    1.73
   4   1  -6    3.91    1.10
  -4   1   6    2.41    0.81
   4   1  -6    4.56    2.53
   4  -1   6    2.87    1.32
   4  -1   6    3.53    2.21
  -4   1   6    5.38    1.41
  -4   1   6    3.57    0.79
   4   1  -6    4.06    0.70
   4  -1   6    3.10    1.30
  -4   1   6    4.54    2.27
   4   1  -6    3.97    0.95
  -4  -1  -6    2.44    2.24
   4   1  -6    3.82    0.72
  -4  -1  -6    3.52    1.64
   4  -1   6    1.82    1.77
   4   1  -6    3.88    1.01
   4  -1   6    4.12    1.13
  -4  -1  -6    6.11    2.97
   4   1  -6    4.76    2.46
   5   1   6    3.99    2.94
  -5   1  -6    1.50    2.71
   5  -1  -6    2.42    0.69
   5  -1  -6    1.01    1.63
   5   1   6    2.04    1.42
  -5   1  -6    0.57    1.80
   5  -1  -6    4.52    1.94
   5   1   6    3.22    1.60
  -5   1  -6    5.85    2.29
   5   1   6    3.62    2.37
   5  -1  -6   14.80    3.57
   5  -1  -6    1.66    2.25
   5  -1  -6   -0.49    3.22
  -5   1  -6    5.28    3.08
   5   1   6   -0.51    1.77
  -5  -1  -6    3.24    2.02
  -5  -1  -6    4.08    2.63
   5   1  -6   -0.78    2.17
   5   1  -6    2.51    0.91
   5  -1   6    0.48    1.12
   5  -1   6    3.28    2.96
  -5  -1  -6   -3.63    2.92
   5  -1   6   -1.70    1.70
   5   1  -6    3.81    1.97
   5  -1   6    3.07    1.60
   5  -1   6    3.19    2.24
  -5  -1  -6    1.74    2.09
   5   1  -6    1.20    2.70
   5   1  -6    2.86    3.06
   5   1  -6    1.23    1.62
   0  -1   7   22.51    2.78
   0  -1  -7   28.24    2.95
   0   1   7   23.63    3.27
   0   1   7   27.67    2.74
   0   1  -7   22.14    1.80
   0  -1  -7   24.36    3.33
   0  -1  -7   20.86    1.70
   0   1  -7   26.94    2.99
   0  -1   7   25.16    3.12
   0   1  -7   17.72    2.67
   0   1   7   25.18    2.86
   0  -1   7   23.89    2.77
  -1  -1   7   11.09    2.47
  -1   1  -7   11.98    2.50
   1  -1  -7    9.32    2.09
   1   1   7   10.81    2.08
   1  -1  -7    8.20    1.06
   1  -1  -7    9.05    2.01
  -1  -1   7    7.50    1.65
  -1   1  -7    6.85    1.24
   1   1   7    7.26    2.01
  -1   1  -7    6.77    2.17
   1   1   7    7.59    1.20
  -1  -1   7    8.12    1.77
  -1  -1   7    7.78    2.05
   1   1  -7    6.98    1.64
  -1   1   7    8.66    2.08
  -1   1   7    6.97    2.31
   1   1  -7    8.63    0.99
  -1  -1  -7    7.85    1.26
   1   1  -7    8.93    3.05
  -1  -1  -7    5.76    1.96
   1   1  -7   10.52    2.21
   1  -1   7    6.68    1.10
  -1   1   7   11.56    1.87
  -1   1   7    7.81    1.68
   1  -1   7    8.91    1.87
  -1  -1  -7   10.24    2.45
   1  -1   7   11.70    1.92
   2   1   7   14.59    2.72
  -2  -1   7   15.21    1.92
   2   1   7   13.03    1.77
  -2  -1   7   12.91    2.65
  -2   1  -7   19.24    3.09
   2  -1  -7   13.88    2.03
   2   1   7   12.71    2.24
   2   1   7   17.72    2.79
   2  -1  -7   11.46    2.97
  -2   1  -7   16.11    1.99
  -2   1  -7   16.57    2.86
  -2  -1   7   15.60    2.38
   2  -1  -7    9.43    3.89
   2  -1  -7   13.76    2.07
  -2  -1   7   12.94    1.89
   2   1  -7   12.45    1.08
   2   1  -7   16.28    3.01
  -2   1   7   12.60    2.65
  -2  -1  -7   17.89    2.74
  -2  -1  -7   15.58    1.93
  -2   1   7   17.56    2.47
  -2  -1  -7   14.73    2.94
  -2   1   7   20.62    2.42
   2  -1   7   14.32    2.51
   2   1  -7    9.64    2.65
   2   1  -7   14.79    2.19
   2   1  -7   15.51    2.08
  -2   1   7   14.76    1.95
   2  -1   7   12.64    1.59
   2  -1   7   13.86    2.38
   2  -1   7   12.52    2.55
  -3   1  -7   10.80    2.66
   3  -1  -7    2.10    1.41
   3   1   7    3.14    0.94
  -3  -1   7    5.15    1.30
   3   1   7    4.55    1.43
  -3  -1   7    3.86    1.24
   3   1   7    9.27    2.27
  -3   1  -7    1.86    1.62
  -3   1  -7    5.89    2.72
   3  -1  -7    3.57    3.15
  -3  -1   7    4.10    2.24
   3  -1  -7    2.60    0.81
   3  -1  -7    3.60    2.47
   3   1   7    4.00    2.35
   3  -1  -7    2.91    1.67
   3   1   7    7.51    2.11
   3   1  -7    6.50    2.54
   3  -1   7    4.58    2.12
  -3   1   7    3.58    1.33
  -3   1   7    4.64    1.32
   3  -1   7    6.22    1.85
  -3   1   7    2.97    2.46
   3   1  -7    4.42    1.44
   3   1  -7    3.96    0.89
   3  -1   7    2.29    0.88
   3  -1   7    5.32    2.62
   3  -1   7    3.79    1.38
  -3  -1  -7    1.71    2.72
  -3  -1  -7    5.11    1.80
  -3   1   7    1.63    1.58
  -3  -1  -7    6.06    2.31
   4   1   7   14.47    2.15
   4  -1  -7   16.74    3.90
  -4  -1   7   13.27    1.70
  -4   1  -7   13.55    2.34
   4   1   7   21.29    3.42
   4   1   7   14.70    1.73
   4  -1  -7   14.58    1.88
  -4  -1   7   14.40    1.70
   4   1   7   13.56    2.82
   4   1   7   17.72    2.46
   4  -1  -7   15.54    1.86
  -4   1  -7   13.92    4.03
  -4   1  -7   14.37    3.48
   4  -1  -7   13.72    1.84
   4  -1  -7   16.30    3.89
  -4  -1   7   12.75    2.23
  -4   1  -7   17.43    2.77
  -4   1   7   14.62    2.26
  -4  -1  -7   11.87    2.47
   4  -1   7   16.85    3.53
  -4   1   7   18.37    1.88
  -4  -1  -7   16.34    2.56
  -4  -1  -7   13.21    3.42
   4  -1   7   18.61    2.29
   4   1  -7   17.40    2.14
   4   1  -7   18.22    3.44
  -4  -1  -7   16.81    4.09
   4   1  -7   11.58    3.46
  -4   1   7   13.82    3.48
   4  -1   7   19.98    3.22
   4   1  -7   13.61    1.61
   4  -1   7   14.76    1.79
   4  -1   7   17.13    2.41
   4   1  -7   15.00    1.74
   5  -1  -7    6.06    2.54
   5   1   7   11.12    3.85
  -5   1  -7    4.41    4.23
   5   1   7    3.41    2.25
   5  -1  -7    9.38    4.03
   5   1   7    4.47    1.91
   5   1   7   10.24    3.27
  -5   1  -7   11.60    3.76
  -5   1  -7    0.69    2.56
  -5   1  -7    5.45    2.48
   5  -1  -7    2.29    1.70
   5   1  -7   -0.83    3.90
  -5  -1  -7    6.54    2.75
   5   1  -7    2.38    1.56
   5   1  -7    9.91    2.64
  -5  -1  -7    8.68    3.75
   5  -1   7    9.00    3.33
  -5  -1  -7    8.43    2.63
   5  -1   7    4.18    2.22
   5  -1   7    3.25    3.73
   5  -1   7    6.35    1.77
  -5  -1  -7   14.16    4.49
   0  -1  -8   -1.46    2.12
   0  -1   8   -0.32    1.92
   0  -1   8    1.12    1.87
   0   1   8   -2.64    1.84
   0   1   8   -3.62    1.67
   0   1  -8    1.79    2.18
   0  -1  -8   -1.15    2.13
   0  -1  -8   -0.62    0.94
   0  -1   8   -1.03    2.30
   0   1   8   -0.23    1.80
   0  -1   8    0.46    1.92
   0   1  -8    4.42    2.30
   0   1  -8    0.31    0.98
   0   1   8    2.00    2.21
   1  -1  -8    0.26    1.96
   1   1   8   -0.08    2.27
  -1  -1   8    5.52    2.01
   1  -1  -8    2.27    0.79
  -1  -1   8   -1.13    1.75
  -1  -1   8    0.63    2.31
   1   1   8    3.52    1.93
   1   1   8    2.75    2.38
   1   1   8    1.90    1.17
  -1   1  -8    4.92    2.39
  -1   1  -8   -3.93    2.31
  -1   1  -8    4.02    1.43
   1  -1  -8    1.06    2.29
  -1  -1   8    2.50    2.07
   1  -1   8    5.45    1.96
   1   1  -8    4.38    2.12
   1  -1   8   -2.13    2.25
  -1   1   8    5.29    2.54
  -1   1   8    5.16    1.94
  -1   1   8    4.10    2.28
  -1   1   8    2.77    2.09
   1   1  -8    4.43    2.21
  -1  -1  -8   -1.09    2.46
  -1  -1  -8    4.48    2.42
   1   1  -8    1.16    0.80
  -1  -1  -8    3.06    1.31
   1  -1   8    0.30    2.07
   2   1   8    2.27    2.69
  -2  -1   8    3.15    2.64
   2  -1  -8    3.58    2.07
  -2   1  -8    2.66    2.78
   2   1   8    6.99    2.39
   2   1   8    2.74    1.30
   2  -1  -8    4.07    2.83
   2   1   8    4.61    2.37
  -2  -1   8    3.20    1.86
  -2   1  -8    5.91    2.95
  -2   1  -8   -0.19    1.57
  -2  -1   8    3.55    2.11
  -2  -1   8    0.10    1.76
   2  -1  -8    1.51    1.91
  -2  -1  -8    4.03    1.73
   2  -1   8    1.75    1.52
   2  -1   8    4.56    2.34
  -2  -1  -8    6.76    2.85
   2  -1   8    1.40    2.37
   2   1  -8    1.23    0.62
  -2  -1  -8    5.98    2.73
  -2   1   8    2.03    1.83
  -2   1   8    3.44    2.07
   2   1  -8    0.35    2.11
   2   1  -8    3.52    2.84
   2   1  -8    2.19    2.67
  -2   1   8    1.27    2.74
  -2   1   8    3.72    1.87
  -3  -1   8   -0.27    2.92
   3   1   8   -0.22    1.47
   3  -1  -8   -2.64    3.90
  -3  -1   8    0.89    1.69
   3  -1  -8   -1.37    1.76
  -3   1  -8    2.77    1.90
   3   1   8   -0.88    2.97
   3  -1  -8   -0.07    2.99
  -3   1  -8    5.88    3.44
   3   1   8    1.87    2.42
  -3   1  -8   -1.13    3.37
  -3  -1   8    1.57    2.12
   3  -1  -8   -4.13    2.02
   3   1   8   -1.49    2.54
  -3  -1   8    2.55    1.46
   3   1  -8    1.10    2.14
  -3   1   8    2.53    1.68
   3  -1   8   -0.92    1.55
  -3  -1  -8    1.36    3.09
   3   1  -8    4.81    3.38
  -3  -1  -8   10.66    3.97
  -3   1   8   -1.57    1.50
  -3   1   8    0.15    2.99
   3   1  -8    8.04    3.62
   3  -1   8   -1.34    2.67
   3  -1   8   -0.35    2.32
  -3  -1  -8   -0.28    2.00
   3   1  -8   -1.58    1.76
   3  -1   8    3.88    3.34
  -3   1   8    1.25    2.17
   0  -1   9    8.96    3.38
   0  -1  -9   10.41    1.67
   0   1  -9   12.06    3.43
   0  -1   9    8.55    3.17
   0   1   9    8.79    3.42
   0  -1  -9    6.72    3.22
   0   1   9    7.31    2.90
   0  -1  -9   10.51    3.59
   0  -1   9    9.70    3.25
   0  -1   9   11.92    3.03
   0   1   9   11.03    3.23
   0   1   9   10.20    3.19
   0   1  -9   18.45    3.91
   0   1  -9   12.56    1.70
   1   1   9    7.97    3.03
   1  -1  -9    5.75    0.99
  -1   1  -9    3.36    3.15
  -1  -1   9    8.80    3.39
  -1  -1   9    0.33    2.30
  -1   1  -9    6.11    3.60
   1  -1  -9    6.28    3.09
   1   1   9   -0.15    3.13
   1  -1  -9    4.13    3.46
  -1  -1   9    6.39    2.81
   1   1   9    1.35    3.00
  -1   1  -9    2.97    1.69
   1   1   9    7.42    2.97
  -1  -1   9    1.82    2.63
   1   1  -9    0.48    2.87
   1   1  -9    5.09    3.05
  -1  -1  -9    1.74    1.75
   1  -1   9    7.44    2.86
  -1  -1  -9    3.71    3.46
  -1   1   9    2.28    3.21
  -1   1   9    2.49    2.73
  -1  -1  -9    3.30    3.59
   1  -1   9    6.51    2.90
  -1   1   9    1.12    2.58
   1   1  -9    2.86    1.14
   1  -1   9    2.52    2.78
  -1   1   9    8.55    2.72
   1  -1   9    0.75    3.13
   1   2   0  237.39    5.25
  -1  -2   0  236.00    5.39
   1  -2   0  231.53    5.21
   1  -2   0  232.39    5.30
   1   2   0  234.07    5.38
  -1   2   0  228.96    5.21
   1  -2   0  227.76    5.38
   1  -2   0  232.85    5.29
  -1   2   0  230.26    5.50
   1   2   0  224.26    5.24
  -1   2   0  219.44    5.36
   1   2   0  235.56    5.34
  -1   2   0  235.07    5.39
  -1  -2   0  218.38    5.33
   1   2   0  236.56    5.22
   1   2   0  235.51    5.38
  -1  -2   0  228.38    5.24
   1  -2   0  232.01    5.51
   2  -2   0  103.88    3.05
   2   2   0  106.05    3.00
   2   2   0  105.04    2.79
  -2  -2   0  107.01    2.73
   2  -2   0  100.82    2.78
  -2   2   0  100.93    3.13
  -2   2   0  100.39    3.01
  -2  -2   0  103.46    2.98
   2   2   0  105.21    2.72
  -2  -2   0  103.06    2.92
  -2  -2   0  103.86    3.01
   2  -2   0  105.18    3.17
   2  -2   0  101.31    2.91
  -2   2   0  105.65    2.94
  -2   2   0  104.72    2.79
   2   2   0  103.14    2.99
   2   2   0  103.34    2.94
   2   2   0  106.64    3.04
  -2   2   0  105.44    2.96
   2  -2   0  104.49    2.79
   2  -2   0  105.31    2.94
   3  -2   0  245.58    6.41
  -3   2   0  245.23    6.58
   3   2   0  253.03    6.51
  -3  -2   0  254.88    6.08
   3   2   0  241.55    6.50
  -3   2   0  248.35    6.46
   3  -2   0  246.55    6.22
  -3  -2   0  243.29    6.43
  -3   2   0  250.05    6.17
   3  -2   0  256.20    6.67
   3  -2   0  242.25    6.74
  -3   2   0  255.96    6.40
   3   2   0  245.43    6.56
   3  -2   0  243.37    6.33
  -3  -2   0  253.71    6.60
  -3   2   0  251.38    6.70
   3   2   0  251.58    6.18
   3  -2   0  248.32    6.15
   3   2   0  252.16    6.56
  -3  -2   0  249.88    6.51
   3   2   0  251.64    6.06
  -4   2   0    7.68    1.24
   4   2   0    6.98    1.01
   4  -2   0    8.68    1.27
   4   2   0    7.22    1.14
  -4   2   0    7.11    1.06
   4  -2   0    7.22    0.97
   4   2   0    6.87    0.86
  -4  -2   0    8.16    1.20
   4  -2   0    9.18    1.17
  -4  -2   0    7.47    1.11
  -4   2   0    7.62    1.28
   4   2   0    7.05    1.07
  -4   2   0    7.32    0.92
   4  -2   0    7.25    1.13
  -4  -2   0    6.42    1.07
   4   2   0    6.16    1.11
  -4   2   0    5.75    1.08
   4  -2   0    6.73    0.97
  -4  -2   0    6.80    0.83
   4   2   0    5.91    1.03
   4  -2   0    7.36    0.93
   4   2   0    7.05    1.06
   5  -2   0   22.70    2.18
   5  -2   0   25.76    1.85
  -5  -2   0   23.44    1.56
  -5   2   0   25.81    2.28
   5  -2   0   20.89    1.96
   5   2   0   26.46    2.07
   5  -2   0   25.76    1.66
  -5   2   0   28.19    2.16
  -5  -2   0   25.96    2.04
   5   2   0   25.32    1.66
   5  -2   0   26.81    2.23
  -5   2   0   30.37    2.26
   5  -2   0   26.64    1.90
  -5   2   0   24.63    1.65
   5   2   0   24.56    1.51
   5   2   0   27.39    2.12
   5   2   0   25.60    2.13
   5   2   0   25.54    2.11
  -5  -2   0   25.99    2.17
   6  -2   0    2.78    1.28
   6  -2   0    2.74    1.09
   6   2   0    3.32    1.28
  -6   2   0    3.45    1.44
   6   2   0    2.63    0.88
  -6  -2   0    2.13    1.29
  -6  -2   0    3.92    1.41
  -6   2   0    4.83    1.07
  -6   2   0    3.78    1.40
   6   2   0    5.99    1.73
  -6  -2   0    4.33    1.13
   6  -2   0    4.01    1.26
   6  -2   0    4.29    1.06
  -6   2   0    3.24    1.49
   7   2   0    7.11    1.85
   7  -2   0    9.87    2.48
   7  -2   0    8.26    1.73
  -7  -2   0    5.27    1.37
   7  -2   0    8.04    1.91
   7   2   0    5.49    2.07
   7   2   0   12.74    2.52
  -7   2   0    5.64    1.58
  -7  -2   0    3.99    1.47
  -7   2   0    4.85    1.59
   7  -2   0    6.92    1.67
   7   2   0    8.55    1.36
   7  -2   0   14.19    2.66
  -7  -2   0    2.93    1.90
  -7   2   0    9.60    2.35
   7   2   0    4.67    2.20
  -7   2   0    4.78    1.90
   7   2   0    7.33    1.40
   0   2  -1    0.12    0.20
   0  -2  -1   -0.15    0.15
   0  -2  -1    0.01    0.08
   0  -2   1    0.13    0.17
   0  -2   1    0.05    0.10
   0   2  -1    0.05    0.14
   0   2  -1   -0.04    0.12
   0   2  -1    0.01    0.11
   0   2   1   -0.10    0.14
   0  -2   1   -0.04    0.17
   0  -2  -1    0.01    0.16
   0   2   1    0.02    0.07
   0   2   1   -0.06    0.14
   0  -2   1    0.09    0.16
   1  -2  -1   57.88    1.92
   1   2   1   52.69    1.71
   1   2   1   54.24    1.81
  -1  -2   1   59.08    1.81
  -1  -2   1   55.25    1.65
   1  -2  -1   59.30    1.45
   1  -2  -1   57.40    1.61
   1   2   1   58.46    1.66
  -1  -2   1   56.21    1.41
   1   2   1   57.04    1.92
  -1   2  -1   57.97    1.85
   1  -2  -1   58.35    1.57
  -1   2  -1   58.07    1.73
  -1   2  -1   57.66    2.00
  -1   2  -1   55.94    1.73
   1  -2  -1   60.51    1.63
   1  -2  -1   57.34    1.93
  -1   2   1   55.95    1.58
   1   2  -1   58.92    1.83
   1  -2   1   58.10    1.85
   1   2  -1   57.00    1.96
  -1   2   1   54.88    1.89
  -1  -2  -1   56.53    1.75
   1   2  -1   57.61    1.65
   1  -2   1   57.81    1.44
  -1   2   1   57.17    1.44
   1   2  -1   60.80    1.40
   1  -2   1   55.49    1.97
  -1   2   1   57.32    1.56
  -1  -2  -1   56.13    1.66
  -1  -2  -1   57.42    1.84
  -1  -2  -1   62.49    1.98
   1   2  -1   59.75    1.44
   1  -2   1   55.43    1.72
  -1   2   1   54.45    1.87
  -2   2  -1   48.54    1.81
  -2  -2   1   46.05    1.71
   2  -2  -1   46.75    1.78
   2  -2  -1   47.00    1.46
   2   2   1   46.13    1.79
   2   2   1   48.71    1.79
   2  -2  -1   46.94    1.53
   2  -2  -1   47.91    1.89
   2  -2  -1   46.95    1.96
  -2   2  -1   45.99    1.97
  -2   2  -1   47.20    1.80
  -2   2  -1   47.93    1.80
   2  -2  -1   48.63    1.38
   2   2   1   47.32    1.75
   2   2   1   49.22    1.89
   2  -2   1   47.81    1.82
  -2  -2  -1   45.55    1.88
  -2  -2  -1   46.62    1.78
  -2   2   1   47.53    1.34
  -2  -2  -1   46.94    1.62
  -2   2   1   46.77    1.55
   2   2  -1   47.34    1.86
   2  -2   1   45.89    1.76
   2  -2   1   46.24    1.95
   2   2  -1   46.45    1.72
  -2   2   1   48.08    1.88
   2   2  -1   45.95    1.70
   2   2  -1   47.07    1.95
   2   2  -1   46.22    1.80
  -2   2   1   44.69    1.90
   2   2  -1   46.17    1.64
   2  -2   1   45.28    1.75
  -2  -2  -1   44.90    1.79
  -2  -2  -1   46.92    1.78
  -3  -2   1   24.51    1.50
   3  -2  -1   21.50    1.05
   3   2   1   22.52    1.46
   3  -2  -1   21.82    1.59
  -3   2  -1   21.61    1.50
  -3   2  -1   22.92    1.47
  -3   2  -1   20.25    1.44
   3   2   1   22.53    1.48
  -3  -2   1   23.42    1.41
   3  -2  -1   22.48    1.23
   3  -2  -1   20.69    1.39
  -3   2  -1   22.32    1.63
   3   2   1   22.36    1.35
   3  -2  -1   21.84    1.48
   3  -2  -1   20.20    0.94
  -3   2  -1   21.14    1.34
   3   2   1   23.00    1.45
   3   2   1   23.87    1.49
  -3   2   1   25.02    1.34
   3   2  -1   23.13    1.28
  -3   2   1   24.37    1.07
  -3  -2  -1   21.08    1.30
   3  -2   1   23.01    1.43
   3  -2   1   22.81    1.56
   3   2  -1   22.10    0.76
   3  -2   1   23.67    1.51
  -3  -2  -1   23.25    1.49
   3   2  -1   21.64    1.55
  -3   2   1   22.49    1.57
  -3   2   1   22.45    0.94
  -3  -2  -1   21.98    1.34
  -3  -2  -1   21.77    1.43
   3  -2   1   24.32    1.01
   3  -2   1   23.93    1.37
   3   2  -1   22.65    1.53
   3   2  -1   20.43    1.37
   3   2  -1   22.37    1.40
  -3  -2  -1   24.19    1.55
   3   2  -1   22.68    0.79
   4   2   1   22.60    1.54
   4   2   1   21.14    1.70
  -4   2  -1   21.80    1.72
  -4   2  -1   20.60    1.66
  -4  -2   1   22.03    0.87
   4   2   1   19.87    1.66
   4  -2  -1   21.28    1.11
   4   2   1   21.15    1.67
   4  -2  -1   23.00    1.73
   4  -2  -1   23.08    1.76
   4  -2  -1   23.68    1.24
   4  -2  -1   22.60    1.77
   4  -2  -1   24.35    1.54
   4  -2  -1   23.19    2.00
  -4   2  -1   21.79    1.81
  -4  -2   1   22.39    1.80
   4   2   1   20.04    1.64
  -4   2  -1   22.50    1.62
  -4   2  -1   19.04    1.72
  -4  -2   1   20.09    0.91
  -4  -2   1   19.57    1.64
  -4   2   1   20.61    1.54
   4  -2   1   23.23    1.78
   4  -2   1   21.94    1.78
  -4   2   1   21.39    1.06
  -4  -2  -1   19.30    1.76
   4   2  -1   22.75    1.72
   4   2  -1   22.45    1.82
  -4  -2  -1   21.56    1.58
   4   2  -1   22.31    1.72
  -4  -2  -1   24.26    1.62
  -4   2   1   21.31    1.20
   4   2  -1   21.14    1.57
   4  -2   1   21.95    1.19
  -4   2   1   23.06    1.92
  -4  -2  -1   22.63    1.84
  -4  -2  -1   22.33    1.72
   4   2  -1   22.49    1.87
   4  -2   1   21.84    1.72
   4   2  -1   21.34    0.96
   4  -2   1   23.30    1.50
   4  -2   1   22.23    1.76
   4   2  -1   21.16    0.92
   5  -2  -1   21.55    1.26
  -5   2  -1   18.78    1.78
   5  -2  -1   20.56    1.87
  -5  -2   1   20.97    0.92
  -5   2  -1   20.77    2.09
   5  -2  -1   21.94    2.10
   5  -2  -1   21.45    2.46
   5   2   1   20.34    1.71
  -5  -2   1   20.63    0.96
  -5   2  -1   25.01    2.15
   5   2   1   23.34    2.04
   5  -2  -1   22.74    1.46
  -5   2  -1   22.12    2.02
   5  -2  -1   21.61    2.13
  -5  -2   1   19.41    1.95
   5   2   1   16.02    1.84
  -5  -2   1   19.21    2.03
   5   2   1   17.83    1.67
  -5   2  -1   21.35    2.23
   5   2   1   20.45    2.01
   5   2   1   21.79    2.06
   5  -2  -1   23.53    2.13
   5   2  -1   21.80    2.26
  -5  -2  -1   20.28    1.98
   5  -2   1   17.70    1.81
  -5  -2  -1   21.23    2.17
  -5   2   1   17.57    1.26
  -5  -2  -1   24.40    1.82
  -5   2   1   20.92    1.91
  -5   2   1   19.29    1.16
  -5   2   1   22.50    2.34
   5  -2   1   20.02    1.70
   5  -2   1   21.09    2.00
   5   2  -1   20.91    1.07
   5  -2   1   21.27    2.04
   5   2  -1   20.78    1.08
   5   2  -1   21.55    2.06
   5  -2   1   19.09    1.39
  -5  -2  -1   20.94    2.08
  -5  -2  -1   21.93    2.06
   5   2  -1   18.23    1.91
   5   2  -1   21.11    1.90
   5  -2   1   23.48    2.23
   5   2  -1   21.97    2.22
   6   2   1    3.87    1.07
   6  -2  -1    2.73    1.20
  -6   2  -1    1.35    1.31
   6   2   1    1.72    1.06
   6  -2  -1    2.88    0.73
   6  -2  -1    2.67    1.53
   6  -2  -1    1.77    1.26
  -6   2  -1    1.26    1.63
   6  -2  -1    2.26    1.41
   6   2   1   -0.61    1.13
   6  -2  -1    1.90    0.76
  -6   2  -1    3.14    1.43
   6   2   1    1.27    1.25
   6   2  -1    1.91    0.56
  -6  -2  -1    1.41    1.37
  -6   2   1    1.13    1.63
   6  -2   1    5.19    1.35
   6   2  -1    1.96    1.55
   6   2  -1    4.43    1.93
  -6   2   1    2.36    0.79
   6   2  -1    2.84    0.57
  -6  -2  -1    2.90    1.36
  -6  -2  -1    2.12    1.24
  -6  -2  -1    2.68    1.43
   6   2  -1    3.89    1.40
   6  -2   1    1.99    1.02
   6   2  -1    1.89    1.54
   6   2  -1    0.98    1.40
   6  -2   1    1.26    0.91
   6   2  -1    1.59    1.21
   6  -2   1    1.02    1.21
   7  -2  -1   14.54    2.54
   7  -2  -1   11.86    2.37
   7  -2  -1    6.36    2.05
   7   2   1    9.46    1.90
  -7   2  -1    8.37    2.33
   7   2   1    9.96    2.15
   7  -2  -1    8.80    2.39
   7   2   1    4.55    2.08
   7   2   1    8.69    1.71
   7  -2  -1    8.40    1.02
   7  -2  -1    4.73    1.72
   7  -2  -1    8.48    1.06
   7   2   1    6.25    1.53
  -7   2  -1   10.59    2.47
   7  -2   1    6.65    1.78
   7   2  -1   10.26    2.50
   7  -2   1    6.48    2.49
   7   2  -1    9.47    2.60
  -7  -2  -1   13.30    2.36
   7  -2   1    3.25    1.74
   7   2  -1    5.04    1.84
   7  -2   1    6.83    1.37
  -7   2   1    7.94    2.23
  -7  -2  -1    6.13    2.20
   7   2  -1    7.44    2.15
   7   2  -1    9.86    2.38
   7  -2   1    8.90    2.19
   7  -2   1    7.29    1.72
   0   2   2   41.03    1.58
   0  -2  -2   42.58    1.61
   0   2   2   42.20    1.67
   0  -2   2   41.48    1.69
   0  -2  -2   43.59    1.21
   0  -2  -2   40.37    1.67
   0   2  -2   41.91    1.69
   0   2  -2   43.63    1.31
   0   2  -2   39.84    1.55
   0  -2   2   39.04    1.65
   0   2   2   41.47    1.75
   0  -2   2   42.14    1.31
   0   2   2   41.98    1.19
   0  -2   2   39.22    1.54
   0   2  -2   42.30    1.73
  -1   2  -2  944.10   20.81
   1  -2  -2  935.22   20.78
  -1   2  -2  981.71   21.22
   1   2   2  915.78   21.12
   1   2   2  958.82   21.34
  -1   2  -2  949.01   20.83
   1  -2  -2  948.26   21.15
  -1  -2   2  961.37   20.55
   1  -2  -2  949.39   21.38
   1   2   2  968.82   21.01
   1   2   2  967.13   20.81
  -1  -2   2  854.81   21.01
   1  -2  -2  937.16   20.76
  -1  -2   2  964.81   20.72
   1  -2  -2  865.26   20.78
  -1  -2   2  952.15   21.37
  -1   2  -2  943.69   21.43
   1   2  -2  951.68   21.37
   1   2  -2  942.63   20.62
  -1   2   2  958.48   21.39
  -1  -2  -2  919.88   21.15
  -1   2   2  946.29   20.72
   1  -2   2  932.12   20.81
   1   2  -2  939.65   20.75
  -1   2   2  925.52   20.73
   1  -2   2  975.44   21.19
   1   2  -2  895.63   21.06
  -1  -2  -2  966.49   20.82
   1  -2   2 1000.00   21.46
   1  -2   2  953.17   20.79
  -1  -2  -2  911.80   21.32
   1   2  -2  932.66   20.50
   2   2   2   13.80    1.16
  -2  -2   2   13.09    1.23
  -2   2  -2   16.29    1.11
   2  -2  -2   18.08    0.86
  -2  -2   2   13.75    1.06
   2  -2  -2   16.21    1.34
   2  -2  -2   17.46    1.04
   2   2   2   14.17    1.30
   2  -2  -2   16.80    0.78
  -2   2  -2   17.97    1.44
   2  -2  -2   16.66    0.76
   2   2   2   14.53    0.94
   2  -2  -2   17.93    1.38
   2   2   2   15.53    1.08
  -2   2  -2   18.05    1.14
  -2   2   2   15.28    1.28
  -2  -2  -2   15.92    1.37
   2   2  -2   17.12    0.62
  -2   2   2   14.07    0.93
  -2  -2  -2   17.88    1.29
   2   2  -2   17.36    1.44
   2  -2   2   13.19    0.99
   2   2  -2   16.70    0.59
   2   2  -2   17.55    1.33
  -2   2   2   15.39    0.75
   2  -2   2   15.87    1.23
   2   2  -2   16.54    1.03
   2   2  -2   16.57    0.99
   2   2  -2   15.47    1.13
  -2  -2  -2   17.71    1.13
   2  -2   2   15.75    0.81
   2  -2   2   15.22    1.34
  -3   2  -2  105.37    3.95
   3   2   2  104.95    3.41
   3  -2  -2  104.86    2.71
   3   2   2  107.47    3.64
   3  -2  -2  104.66    2.62
   3  -2  -2  103.02    3.82
  -3   2  -2  105.72    3.54
   3  -2  -2   99.89    3.36
   3  -2  -2  102.82    3.52
   3   2   2  105.16    3.53
   3  -2  -2  102.61    3.84
   3   2   2  104.75    3.79
   3  -2  -2  103.76    3.01
  -3   2  -2  104.74    3.67
  -3   2  -2  101.49    3.54
  -3  -2  -2  101.33    3.62
  -3  -2  -2  103.94    3.25
  -3  -2  -2  107.28    3.57
   3   2  -2  102.97    3.38
  -3   2   2  103.40    3.81
  -3   2   2  104.11    2.49
  -3  -2  -2  106.75    3.62
   3  -2   2  109.56    3.52
  -3  -2  -2  104.38    3.85
   3   2  -2  101.40    3.74
  -3   2   2  111.63    3.86
   3   2  -2   97.91    3.84
   3   2  -2  102.30    3.54
  -3   2   2  106.47    2.51
   3  -2   2  104.71    3.92
   3  -2   2  103.77    3.60
   3   2  -2  104.95    3.19
   3   2  -2  101.60    3.43
   4  -2  -2    4.88    0.95
   4  -2  -2    5.78    1.29
   4   2   2    5.78    1.14
   4  -2  -2    6.21    1.06
   4  -2  -2    5.91    1.12
   4  -2  -2    5.85    1.31
   4  -2  -2    4.91    0.83
   4  -2  -2    5.96    0.46
  -4   2  -2    6.20    1.06
   4   2   2    5.87    1.09
  -4   2  -2    6.76    1.22
   4   2   2    4.23    1.06
   4  -2  -2    6.51    0.55
   4   2   2    5.48    1.19
  -4   2  -2    6.60    1.34
  -4   2  -2    5.46    1.06
  -4   2  -2    4.33    1.08
  -4  -2  -2    6.94    1.29
   4   2  -2    6.96    1.15
   4   2  -2    5.48    1.03
  -4  -2  -2    7.17    1.20
  -4  -2  -2    7.12    1.10
   4  -2   2    5.75    1.19
   4  -2   2    4.08    0.97
   4  -2   2    6.90    1.20
   4   2  -2    7.27    1.40
  -4  -2  -2    5.53    1.20
  -4   2   2    6.44    1.30
   4   2  -2    7.60    1.35
   4  -2   2    6.62    1.10
   4   2  -2    5.10    1.14
   4   2  -2    5.24    0.95
  -4  -2  -2    6.90    1.17
   5  -2  -2   12.92    1.82
   5  -2  -2   11.43    1.59
  -5   2  -2   11.01    1.66
   5  -2  -2   17.06    2.43
   5  -2  -2   11.50    1.65
  -5   2  -2   12.13    1.87
  -5   2  -2   10.59    1.68
  -5   2  -2   12.23    1.81
   5  -2  -2   11.22    1.50
   5   2   2   14.44    2.03
   5   2   2   16.28    2.06
   5   2   2   13.83    1.88
   5  -2  -2   13.13    1.86
   5   2   2   10.67    1.64
  -5  -2  -2   12.62    1.66
  -5  -2  -2   10.83    1.81
   5  -2   2   15.97    2.01
   5  -2   2    9.86    1.50
   5  -2   2   14.75    1.77
   5   2  -2   13.91    2.07
  -5   2   2   13.66    2.01
   5   2  -2   13.40    2.08
   5   2  -2   12.88    1.83
   5   2  -2    9.38    1.33
   5   2  -2   13.41    1.94
   5  -2   2   12.76    1.83
   5  -2   2   11.99    0.96
  -5  -2  -2   10.92    1.62
   5   2  -2   10.24    1.60
  -5  -2  -2    8.62    1.54
   6  -2  -2    3.05    2.14
   6  -2  -2    2.46    1.61
  -6   2  -2    2.41    1.66
  -6   2  -2    1.35    1.64
   6   2   2    2.71    1.06
   6   2   2    2.43    1.31
   6   2   2    4.12    2.02
   6  -2  -2    2.84    1.70
   6  -2  -2    2.86    1.33
   6   2   2    2.93    1.62
   6   2   2    4.31    1.46
   6  -2  -2    0.30    1.48
  -6   2  -2    3.70    1.74
  -6   2  -2    0.67    1.45
   6  -2   2    3.26    1.33
   6   2  -2    1.54    1.35
  -6  -2  -2    0.31    1.61
   6   2  -2    5.13    1.75
   6  -2   2    0.97    1.27
  -6  -2  -2    1.32    1.50
   6  -2   2    1.93    2.12
   6   2  -2    3.20    1.69
   6   2  -2    1.55    1.75
  -6  -2  -2    1.81    1.59
   6   2  -2    3.69    1.50
   6   2  -2    3.03    1.55
   6  -2   2    3.89    1.64
  -6  -2  -2    5.27    1.49
  -6  -2  -2    1.60    1.38
   7   2   2    2.68    2.02
   7  -2  -2    5.00    2.59
   7  -2  -2    6.54    2.39
  -7   2  -2    5.58    2.45
  -7   2  -2    7.39    2.02
   7   2   2    8.10    2.31
   7   2   2    1.55    1.51
   7   2   2    5.82    2.21
   7  -2  -2    3.62    2.37
   7   2   2    7.04    1.43
  -7   2  -2    4.99    2.07
  -7   2  -2   -0.37    2.00
   7  -2  -2    9.37    2.96
   7  -2  -2    4.64    2.31
   7  -2  -2    2.17    1.57
  -7   2  -2    3.80    2.45
  -7  -2  -2    7.69    2.10
   7   2  -2    6.91    2.80
   7  -2   2    7.13    2.20
   7   2  -2   11.60    3.32
   7   2  -2    5.89    2.39
  -7  -2  -2    6.46    2.13
   7  -2   2    1.68    1.97
   7   2  -2    1.33    1.78
  -7  -2  -2    0.33    2.06
   7   2  -2    3.56    2.10
  -7  -2  -2    3.05    2.19
   7  -2   2    2.95    1.74
   7   2  -2    5.77    2.41
   7  -2   2    4.85    2.42
   0  -2  -3    0.32    0.45
   0   2  -3   -0.14    0.47
   0  -2  -3   -0.16    0.45
   0   2  -3   -0.40    0.37
   0   2   3    0.14    0.20
   0  -2  -3    0.30    0.47
   0  -2   3    0.04    0.42
   0  -2   3    0.03    0.43
   0   2  -3    0.27    0.54
   0  -2   3    0.23    0.24
   0   2   3    0.12    0.41
   0   2  -3    0.05    0.25
   0  -2   3   -0.11    0.48
   0   2   3    0.01    0.47
   0  -2  -3    0.06    0.22
   0   2   3    0.88    0.53
   1  -2  -3   25.44    1.77
  -1  -2   3   26.36    1.54
   1   2   3   24.07    0.92
   1   2   3   26.12    1.24
   1  -2  -3   25.34    1.45
  -1   2  -3   26.27    1.28
   1  -2  -3   25.48    1.36
  -1   2  -3   22.31    1.42
  -1  -2   3   25.90    1.27
  -1   2  -3   26.81    1.83
  -1  -2   3   22.33    1.65
  -1  -2   3   25.14    1.34
   1  -2  -3   26.59    0.75
   1   2   3   23.68    1.66
  -1   2  -3   24.59    1.59
   1   2   3   24.68    1.55
   1   2   3   25.15    1.58
  -1   2   3   23.90    1.29
   1  -2   3   23.33    1.40
  -1   2   3   24.33    1.68
   1  -2   3   24.93    1.59
   1   2  -3   25.67    1.27
   1   2  -3   25.12    0.91
   1   2  -3   26.16    1.43
  -1  -2  -3   26.30    1.80
  -1   2   3   25.20    1.33
   1   2  -3   25.25    1.00
  -1   2   3   26.50    1.40
   1   2  -3   26.27    1.80
   1  -2   3   23.84    1.72
   1  -2   3   23.85    1.22
  -1  -2  -3   26.21    1.25
  -1  -2  -3   26.60    1.64
   2  -2  -3    2.85    0.60
   2  -2  -3    2.19    0.77
   2   2   3    3.81    0.77
  -2  -2   3    1.63    0.47
  -2   2  -3    2.72    0.80
   2  -2  -3    2.97    0.37
  -2  -2   3    4.43    1.02
   2  -2  -3    2.78    0.68
   2   2   3    4.02    0.96
  -2   2  -3    2.18    0.92
   2  -2  -3    3.23    0.92
  -2  -2   3    3.19    0.49
   2   2   3    2.36    0.51
  -2   2  -3    3.20    0.72
  -2  -2   3    4.41    0.78
   2   2   3    4.76    0.89
   2  -2  -3    3.59    0.59
   2  -2   3    2.37    0.66
  -2   2   3    2.52    0.87
   2  -2   3    2.97    0.61
   2   2  -3    3.25    1.00
  -2  -2  -3    4.60    1.13
   2   2  -3    2.53    0.52
   2  -2   3    2.63    0.86
   2   2  -3    3.59    0.79
  -2  -2  -3    3.04    0.76
  -2   2   3    3.06    0.52
   2   2  -3    2.68    0.49
  -2  -2  -3    3.00    0.84
   2  -2   3    4.13    0.92
   3  -2  -3    6.07    1.36
   3  -2  -3    4.58    0.57
  -3   2  -3    4.96    1.04
   3  -2  -3    4.36    1.09
   3  -2  -3    4.46    0.89
   3   2   3    3.22    0.87
   3   2   3    3.09    0.88
  -3   2  -3    6.30    1.33
   3  -2  -3    4.97    0.68
   3  -2  -3    5.43    0.74
   3   2   3    3.82    0.84
  -3   2  -3    4.41    0.83
  -3   2  -3    4.34    0.89
   3  -2  -3    5.22    0.86
   3   2   3    4.61    1.04
   3  -2   3    3.45    0.73
   3   2  -3    4.07    1.20
  -3   2   3    4.14    0.98
  -3  -2  -3    2.79    0.96
   3  -2   3    3.63    1.13
  -3  -2  -3    4.19    1.15
  -3  -2  -3    3.56    0.83
   3   2  -3    5.16    0.85
   3   2  -3    4.96    0.97
  -3   2   3    4.23    0.49
   3  -2   3    2.78    0.60
   3  -2   3    4.21    1.01
   3  -2   3    3.08    0.81
  -3  -2  -3    4.50    0.97
   3   2  -3    3.00    1.04
   3   2  -3    4.09    0.79
  -3   2   3    3.67    0.45
   3   2  -3    4.36    0.67
   4  -2  -3    4.69    0.77
   4  -2  -3    5.55    1.31
  -4   2  -3    3.47    1.19
   4   2   3    3.62    1.05
  -4   2  -3    4.04    0.99
   4  -2  -3    5.25    1.39
   4  -2  -3    5.20    1.08
   4   2   3    5.44    1.11
   4   2   3    2.08    0.94
  -4   2  -3    5.03    1.63
  -4   2  -3    3.75    1.18
   4   2   3    4.59    1.45
   4  -2  -3    4.34    1.05
   4  -2  -3    6.00    1.57
   4   2  -3    3.73    1.16
  -4  -2  -3    4.57    1.48
  -4  -2  -3    5.52    1.09
   4   2  -3    1.35    1.28
   4   2  -3    4.39    0.86
   4   2  -3    2.92    0.97
   4   2  -3    4.28    1.01
   4  -2   3    4.63    1.15
   4  -2   3    4.40    0.60
   4  -2   3    4.56    1.25
   4   2  -3    4.56    1.39
  -4  -2  -3    5.03    1.03
  -4  -2  -3    4.76    1.18
  -4  -2  -3    3.27    1.09
   4  -2   3    5.47    1.25
   4  -2   3    5.47    1.12
  -5   2  -3   17.03    2.16
   5  -2  -3   14.34    1.60
   5  -2  -3   19.30    2.66
   5   2   3   12.22    1.81
   5  -2  -3   13.16    1.96
  -5   2  -3   14.73    2.33
   5  -2  -3   16.82    2.09
   5   2   3   16.00    2.33
  -5   2  -3   14.49    2.04
   5   2   3   17.43    2.32
   5   2   3   10.82    2.09
   5  -2  -3   15.77    2.07
   5   2  -3   12.72    2.14
   5  -2   3   11.72    2.23
  -5  -2  -3   13.67    1.70
  -5  -2  -3   15.29    2.14
   5   2  -3   14.14    2.00
   5   2  -3   14.75    2.05
   5   2  -3   15.61    1.72
   5   2  -3   16.26    2.49
   5  -2   3   13.00    2.11
   5  -2   3   14.41    2.23
  -5  -2  -3    9.30    2.02
   5  -2   3   18.68    2.11
  -5  -2  -3   14.64    2.26
   6   2   3    4.65    1.76
   6  -2  -3    2.92    1.22
  -6   2  -3    6.34    1.95
   6   2   3    4.96    1.86
   6   2   3    3.84    1.61
   6   2   3    4.62    1.00
  -6   2  -3    1.63    1.88
   6  -2  -3    2.73    1.97
   6  -2  -3    1.13    2.26
   6  -2  -3    1.71    1.47
   6   2   3    3.04    1.54
  -6   2  -3    1.47    1.67
   6  -2  -3    4.84    1.79
  -6   2  -3    1.63    2.09
  -6   2  -3    3.50    1.78
   6   2  -3    1.49    1.22
   6  -2   3    4.15    1.74
  -6  -2  -3    1.35    1.49
   6   2  -3    1.55    1.40
  -6  -2  -3    4.36    2.06
   6  -2   3    5.47    1.68
  -6  -2  -3    9.36    2.22
  -6  -2  -3    1.13    1.64
  -6  -2  -3    2.09    1.42
   6   2  -3    1.48    1.81
   6  -2   3    5.24    1.68
   6   2  -3    3.64    1.58
   6   2  -3    2.97    2.18
   6  -2   3    4.48    1.94
   6   2  -3    3.98    2.14
   7  -2  -3    4.45    3.32
  -7   2  -3    7.79    2.83
   7  -2  -3   11.59    2.92
   7   2   3   15.42    2.55
   7   2   3    8.55    2.54
  -7   2  -3   11.99    3.38
   7  -2  -3    9.81    2.46
   7   2   3   12.97    2.66
   7  -2  -3    4.35    3.38
   7   2   3   12.13    1.46
   7  -2  -3    6.59    3.00
   7   2   3   12.64    2.74
  -7   2  -3   12.94    2.78
  -7   2  -3   11.86    2.82
   7  -2  -3    6.14    2.71
  -7   2  -3   12.24    2.84
  -7  -2  -3    2.81    2.64
   7  -2   3    5.14    2.33
   7   2  -3   12.08    2.50
   7   2  -3   16.36    3.45
   7  -2   3    9.40    2.74
   7   2  -3    9.64    2.92
  -7  -2  -3    8.63    2.59
  -7  -2  -3   13.04    2.43
   7  -2   3   13.13    2.57
  -7  -2  -3   12.46    3.13
   7  -2   3    8.30    2.37
  -7  -2  -3    6.90    2.48
   7   2  -3    9.97    2.19
   7   2  -3   10.44    2.60
   7   2  -3    9.82    3.52
   0  -2  -4   29.64    1.27
   0   2   4   31.88    1.25
   0   2   4   33.18    2.13
   0   2  -4   32.83    2.07
   0  -2  -4   32.94    2.17
   0  -2  -4   33.01    1.97
   0  -2   4   34.08    2.13
   0   2  -4   33.02    1.92
   0  -2   4   30.65    2.03
   0   2  -4   31.55    1.38
   0   2  -4   34.61    2.13
   0   2   4   32.37    2.04
   0  -2   4   33.67    1.40
   0   2   4   34.59    1.90
   0  -2   4   32.35    1.85
   1  -2  -4  118.96    4.52
  -1  -2   4  111.23    4.28
  -1   2  -4  107.43    4.04
   1  -2  -4  116.16    2.82
  -1  -2   4  117.00    4.01
   1  -2  -4  115.97    3.77
   1  -2  -4  117.06    2.84
  -1   2  -4  121.01    3.57
  -1  -2   4  113.64    3.80
   1   2   4  130.80    3.50
   1   2   4  117.73    4.32
  -1  -2   4  115.18    3.65
   1   2   4  116.90    2.86
   1  -2  -4  114.02    3.95
  -1   2  -4  115.49    4.39
   1   2   4  118.79    4.12
   1   2   4  114.12    4.12
   1   2  -4  115.69    3.08
   1  -2   4  106.70    3.89
  -1  -2  -4  114.54    4.12
   1  -2   4  115.30    3.47
  -1  -2  -4  112.13    3.44
  -1   2   4  116.88    3.73
   1  -2   4  108.12    4.26
  -1   2   4  116.89    4.43
   1  -2   4  115.06    2.85
   1   2  -4  114.69    3.95
   1   2  -4  115.60    4.38
  -1   2   4  116.40    3.87
   1   2  -4  117.09    3.72
   1  -2   4  116.98    4.10
  -1  -2  -4  112.58    4.32
  -1   2   4  110.42    3.75
  -2  -2   4   30.58    1.55
  -2   2  -4   29.62    1.78
   2  -2  -4   30.95    0.94
   2   2   4   32.44    2.04
   2   2   4   30.98    1.72
   2  -2  -4   29.10    1.37
  -2   2  -4   25.47    2.10
   2   2   4   28.90    2.12
  -2  -2   4   32.83    2.46
   2  -2  -4   29.20    2.39
  -2   2  -4   29.67    2.43
   2  -2  -4   29.64    1.74
   2   2   4   28.48    1.31
   2  -2  -4   30.22    0.91
   2  -2  -4   31.64    2.22
  -2  -2   4   29.14    1.94
   2   2   4   29.44    2.34
   2  -2  -4   32.23    1.72
  -2  -2  -4   30.73    1.80
   2  -2   4   32.36    2.18
   2  -2   4   29.58    1.78
  -2   2   4   28.94    1.56
   2  -2   4   28.17    1.38
  -2   2   4   30.42    2.37
   2  -2   4   27.01    1.72
   2   2  -4   30.50    1.75
   2   2  -4   32.59    2.07
   2   2  -4   29.67    1.54
  -2  -2  -4   30.28    2.49
   2   2  -4   30.31    2.47
   2   2  -4   31.62    1.34
  -2   2   4   29.30    1.58
  -2   2   4   30.59    1.79
  -2  -2  -4   31.14    2.30
   2  -2   4   28.61    2.40
  -3  -2   4   54.34    2.63
  -3   2  -4   57.09    3.49
   3  -2  -4   52.08    1.67
   3  -2  -4   55.02    2.71
   3  -2  -4   50.93    3.20
   3   2   4   49.04    2.49
   3   2   4   49.28    3.12
   3  -2  -4   53.32    3.28
  -3  -2   4   47.16    3.15
  -3   2  -4   55.42    2.67
   3  -2  -4   50.67    2.23
   3   2   4   51.76    2.54
  -3   2  -4   53.40    2.68
   3   2   4   51.24    2.20
   3   2   4   52.34    2.91
  -3  -2   4   51.49    1.65
  -3   2  -4   56.47    3.05
   3  -2  -4   56.42    2.11
  -3  -2   4   51.00    1.67
   3  -2  -4   52.16    2.12
  -3   2   4   51.60    1.87
   3  -2   4   54.31    2.27
  -3   2   4   51.37    2.42
   3   2  -4   53.69    3.09
  -3   2   4   52.18    3.24
  -3  -2  -4   54.18    3.14
   3   2  -4   52.52    1.93
   3   2  -4   54.08    2.82
   3   2  -4   55.34    3.40
   3   2  -4   55.52    1.98
   3  -2   4   51.12    2.21
  -3  -2  -4   57.66    2.74
  -3   2   4   51.73    1.91
   3  -2   4   57.59    3.37
  -3  -2  -4   56.04    3.41
   3   2  -4   53.11    2.22
   3  -2   4   51.63    2.54
   3  -2   4   53.29    2.94
   3   2  -4   53.36    1.86
   4  -2  -4   13.53    1.61
  -4   2  -4    9.26    1.55
   4   2   4   10.51    1.53
   4   2   4   11.31    1.85
   4   2   4   10.98    1.40
   4   2   4    8.73    1.32
  -4   2  -4    8.89    1.56
   4   2   4   14.39    2.33
  -4   2  -4   11.01    2.12
   4  -2  -4   12.84    1.74
   4  -2  -4   15.29    2.38
   4  -2  -4   10.00    1.07
   4  -2  -4   11.12    2.09
   4  -2  -4    8.56    1.48
   4   2  -4   14.09    1.81
   4   2  -4    9.54    1.28
  -4   2   4   10.74    1.81
   4  -2   4   10.34    1.17
   4  -2   4   10.63    1.69
   4   2  -4   12.17    1.92
   4  -2   4    9.76    1.36
  -4  -2  -4   10.27    1.55
  -4  -2  -4    9.84    2.22
   4  -2   4   10.73    1.54
   4   2  -4    9.27    1.94
   4   2  -4    8.40    1.56
  -4  -2  -4    9.73    1.49
   4   2  -4   10.24    1.23
   4  -2   4   10.52    1.98
  -5   2  -4   16.45    2.69
   5  -2  -4   18.05    2.12
   5  -2  -4   15.09    2.09
   5  -2  -4   14.80    1.52
  -5   2  -4   18.60    2.39
   5   2   4   16.81    2.74
  -5   2  -4   18.91    2.40
   5   2   4   14.41    2.11
   5  -2  -4   16.13    2.18
   5   2   4   15.37    2.00
   5  -2  -4   18.17    2.70
   5   2   4   14.42    2.40
   5  -2  -4   18.33    2.80
   5   2   4   15.75    1.73
   5   2  -4   16.53    2.13
  -5  -2  -4   19.21    2.34
   5  -2   4   17.00    2.68
   5   2  -4   19.48    2.76
   5   2  -4   14.75    2.07
  -5  -2  -4   16.44    2.13
   5  -2   4   14.35    1.96
   5  -2   4   15.57    2.73
   5   2  -4   17.68    2.80
   5   2  -4   17.05    1.65
  -5  -2  -4   14.72    2.59
   5  -2   4   15.80    2.25
   5   2  -4   20.30    2.75
   6   2   4    2.23    1.70
  -6   2  -4    0.28    1.93
   6  -2  -4    6.53    1.82
  -6   2  -4   -0.77    2.07
   6  -2  -4    2.80    1.18
   6   2   4    1.34    1.73
  -6   2  -4    1.48    1.97
   6  -2  -4    0.08    2.12
   6  -2  -4   -0.44    1.59
   6  -2  -4    3.47    2.29
   6   2   4    4.13    1.04
  -6   2  -4    6.32    2.64
   6   2   4   -2.13    1.62
   6   2   4    2.47    2.28
  -6   2  -4    5.20    2.10
   6  -2  -4    3.87    2.51
   6   2  -4    5.43    2.79
  -6  -2  -4    6.54    1.67
   6  -2   4    3.29    1.88
   6   2  -4   -0.04    2.15
   6   2  -4    1.83    1.36
   6   2  -4    2.04    1.83
   6  -2   4   -0.66    1.63
   6  -2   4    1.66    2.42
  -6  -2  -4    5.22    2.11
   6   2  -4    4.11    2.75
   6  -2   4    4.38    1.82
  -6  -2  -4    4.72    2.58
   6   2  -4    1.37    1.60
  -6  -2  -4   -1.08    1.93
  -6  -2  -4    5.03    2.22
   0   2   5    1.01    0.71
   0  -2   5   -0.42    0.75
   0   2  -5   -0.04    0.90
   0  -2  -5   -0.04    0.42
   0   2   5    0.46    1.00
   0  -2  -5   -0.36    0.90
   0   2   5    0.47    0.36
   0   2  -5   -0.78    0.93
   0   2  -5    0.44    0.43
   0  -2  -5    0.11    0.78
   0  -2   5    0.44    0.92
   0  -2   5   -0.44    0.83
   0   2  -5   -0.20    0.85
   0   2   5    0.37    0.91
  -1   2  -5    5.37    1.38
  -1  -2   5    5.72    1.14
   1  -2  -5    5.60    0.59
   1   2   5    6.88    0.90
  -1   2  -5    5.55    0.94
  -1   2  -5    5.54    1.31
  -1  -2   5    4.85    1.34
   1  -2  -5    5.36    1.24
   1   2   5    5.15    1.29
   1   2   5    5.16    1.36
   1  -2  -5    4.62    1.48
   1  -2  -5    5.62    1.15
  -1  -2   5    5.06    0.98
  -1  -2   5    6.31    1.16
   1   2   5    4.44    1.20
   1  -2   5    5.68    1.20
  -1  -2  -5    4.63    0.84
  -1  -2  -5    4.86    1.28
   1  -2   5    4.77    1.37
  -1   2   5    6.07    1.16
  -1   2   5    5.41    1.08
   1   2  -5    5.23    1.05
   1   2  -5    6.24    1.42
  -1  -2  -5    6.28    1.46
   1  -2   5    6.23    1.20
   1   2  -5    4.88    0.64
   1   2  -5    3.81    1.01
  -1   2   5    6.50    1.45
  -1   2   5    5.28    1.05
   1  -2   5    7.02    0.95
  -2  -2   5    2.89    1.48
   2  -2  -5    3.67    1.09
   2  -2  -5    4.32    0.89
  -2  -2   5    3.31    1.03
   2   2   5    2.55    0.82
   2  -2  -5    4.85    1.24
   2   2   5    1.06    1.11
   2  -2  -5    2.89    1.52
  -2   2  -5    2.27    1.25
  -2  -2   5    3.53    0.83
  -2   2  -5    4.70    1.00
   2   2   5    3.54    1.05
   2   2   5    2.54    0.50
   2   2   5    2.55    1.44
  -2   2  -5    1.59    1.18
  -2  -2   5    1.94    0.79
   2  -2  -5    1.92    0.52
  -2   2   5    3.45    1.28
   2   2  -5    3.59    0.54
   2   2  -5    3.37    1.56
   2  -2   5    2.84    1.14
  -2   2   5    4.31    1.05
  -2  -2  -5    2.77    0.85
   2   2  -5    3.18    0.55
  -2   2   5    3.01    0.79
  -2   2   5    2.00    0.74
   2  -2   5    2.07    0.49
   2  -2   5    3.67    1.42
   2   2  -5    2.51    0.83
  -2  -2  -5    2.61    1.26
  -2  -2  -5    4.85    1.37
   2  -2   5    3.09    1.02
   2  -2   5    4.13    0.92
   2   2  -5    4.44    1.00
   3   2   5   22.93    1.91
   3  -2  -5   24.32    0.83
   3  -2  -5   22.20    0.85
   3  -2  -5   24.96    1.60
  -3  -2   5   22.28    1.42
   3  -2  -5   21.74    2.88
  -3   2  -5   28.31    3.15
   3   2   5   25.13    2.24
  -3   2  -5   23.22    2.02
  -3  -2   5   28.92    2.92
  -3  -2   5   23.32    1.43
  -3   2  -5   25.43    2.73
   3   2   5   29.42    2.68
   3  -2  -5   25.88    1.83
  -3   2  -5   20.54    2.06
  -3  -2   5   21.94    2.07
   3   2   5   22.63    1.52
   3   2   5   24.70    2.99
   3  -2  -5   23.45    1.64
   3  -2  -5   22.35    2.77
   3  -2   5   22.88    1.95
  -3  -2  -5   23.70    2.16
   3  -2   5   20.11    1.93
   3  -2   5   22.34    2.86
  -3   2   5   20.67    2.78
   3   2  -5   21.86    1.51
   3   2  -5   26.00    2.64
   3   2  -5   24.95    1.33
   3   2  -5   24.91    1.65
   3   2  -5   24.69    1.71
   3   2  -5   24.08    2.91
   3  -2   5   20.96    2.42
  -3   2   5   27.61    1.96
   3   2  -5   24.26    2.33
  -3  -2  -5   24.32    3.06
   3  -2   5   23.19    1.65
  -3  -2  -5   24.38    2.73
  -3   2   5   24.12    1.53
  -4   2  -5    0.51    1.97
  -4   2  -5    2.05    1.25
   4   2   5    3.80    1.75
   4  -2  -5   -0.75    1.07
   4  -2  -5    1.51    0.76
   4   2   5    0.76    1.06
   4  -2  -5    0.92    0.79
   4   2   5   -0.77    1.37
   4  -2  -5    0.99    0.49
   4  -2  -5    1.87    2.62
   4  -2  -5   -2.65    1.58
   4  -2  -5    2.46    0.98
   4  -2  -5    1.34    1.32
   4   2   5    1.75    0.83
   4   2  -5    1.16    0.89
  -4  -2  -5   -0.51    1.89
   4   2  -5   -1.84    1.83
   4   2  -5    0.75    0.64
   4   2  -5   -1.79    1.06
   4   2  -5   -0.13    1.79
   4  -2   5    0.38    0.86
   4  -2   5    0.11    1.97
   4   2  -5    3.95    1.56
   4  -2   5    3.42    1.48
  -4  -2  -5    0.74    1.09
  -4  -2  -5    0.27    1.33
  -4   2   5    2.14    0.44
   4  -2   5   -0.44    1.47
   4  -2   5    2.84    0.98
   5  -2  -5   20.43    2.76
   5  -2  -5   10.98    2.83
  -5   2  -5   12.42    2.29
   5   2   5   11.08    2.63
   5  -2  -5   12.32    1.32
   5  -2  -5   14.78    2.33
  -5   2  -5   13.11    3.08
   5   2   5   12.45    1.62
   5   2   5   10.99    1.97
   5  -2  -5    8.94    2.47
   5   2   5    9.30    2.34
   5  -2  -5   13.31    2.25
  -5   2  -5   11.21    2.09
   5  -2   5   10.98    1.21
   5   2  -5   11.45    2.07
   5   2  -5   10.81    2.92
   5   2  -5   11.23    3.10
  -5  -2  -5   10.33    2.60
   5   2  -5   12.41    1.37
  -5  -2  -5   16.20    2.29
  -5  -2  -5    8.95    1.82
   5   2  -5   13.56    2.19
   5  -2   5   10.34    2.09
   5  -2   5   12.19    2.78
   5  -2   5    6.77    1.72
   6   2   5    3.57    3.41
   6  -2  -5   -2.85    1.72
  -6   2  -5    4.51    3.30
   6   2   5    1.49    2.00
   6  -2  -5    0.64    2.98
   6   2   5    0.11    1.80
  -6   2  -5    8.92    2.77
   6  -2  -5    1.27    2.28
  -6   2  -5    3.13    2.22
  -6   2  -5   -2.72    1.90
   6   2   5   -1.41    1.02
   6  -2  -5   -5.18    3.25
   6  -2  -5   -0.03    1.03
  -6   2  -5    0.74    2.64
  -6  -2  -5    4.23    2.10
   6   2  -5   -2.21    3.00
  -6  -2  -5   -0.39    2.56
  -6  -2  -5    0.38    2.62
   6   2  -5    1.69    1.80
   6   2  -5   -0.80    3.35
   6  -2   5    4.94    3.17
  -6  -2  -5   -3.90    3.07
   6  -2   5    1.36    2.20
   6  -2   5    3.17    2.06
   6   2  -5   -1.75    1.74
   6  -2   5    2.07    1.77
   6   2  -5    0.42    2.49
  -6  -2  -5    5.39    2.04
   6   2  -5    2.31    1.25
   0   2   6   14.85    2.12
   0  -2   6   16.33    2.05
   0   2  -6   16.20    1.39
   0   2   6   13.05    1.93
   0  -2  -6   13.18    2.10
   0  -2  -6   16.45    1.25
   0  -2  -6   15.09    2.18
   0   2   6   13.06    2.28
   0   2  -6   11.11    1.92
   0  -2   6   17.82    2.38
   0   2   6   14.12    1.16
   0  -2   6   19.23    2.08
   0   2  -6   18.83    2.57
   0  -2   6   12.02    1.98
   0   2  -6   18.72    2.26
  -1   2  -6   54.02    2.53
   1   2   6   56.38    3.37
   1  -2  -6   51.32    1.77
   1  -2  -6   54.71    3.38
  -1  -2   6   53.87    3.71
   1  -2  -6   51.63    3.06
  -1   2  -6   52.26    3.77
  -1  -2   6   57.48    2.96
   1   2   6   51.94    3.35
  -1  -2   6   52.84    3.12
   1   2   6   51.78    3.54
   1  -2  -6   56.55    3.71
   1   2   6   55.70    2.33
  -1   2  -6   57.59    3.45
  -1  -2   6   57.01    3.23
  -1   2   6   55.83    3.05
   1  -2   6   59.15    3.29
   1  -2   6   56.80    2.48
   1   2  -6   49.46    3.68
  -1   2   6   52.64    3.69
   1   2  -6   52.75    3.04
  -1  -2  -6   54.49    2.50
   1   2  -6   52.87    2.06
  -1   2   6   55.87    3.19
   1  -2   6   53.84    3.29
   1   2  -6   52.02    3.25
  -1   2   6   52.63    3.01
  -1  -2  -6   51.29    3.63
   1  -2   6   56.07    3.61
  -1  -2  -6   55.47    3.50
   2  -2  -6    6.23    1.46
  -2   2  -6    8.04    1.92
   2   2   6    5.71    1.12
  -2   2  -6    9.32    2.04
   2  -2  -6    7.48    1.98
   2   2   6    5.42    1.47
  -2  -2   6    4.71    1.16
  -2   2  -6    5.40    1.34
   2  -2  -6    4.73    1.26
  -2  -2   6    5.02    1.37
   2   2   6    3.45    1.45
  -2  -2   6    5.35    1.32
   2  -2  -6    4.44    0.58
  -2  -2   6    5.32    1.67
   2   2  -6    2.24    1.78
  -2   2   6    4.86    1.27
  -2  -2  -6    6.82    1.88
  -2  -2  -6    7.61    1.89
   2   2  -6    5.79    1.23
   2   2  -6    5.43    0.72
   2  -2   6    4.26    0.95
   2   2  -6    4.73    1.35
  -2   2   6    2.57    1.69
   2  -2   6    5.78    0.72
  -2  -2  -6    4.49    1.21
   2  -2   6    6.43    1.77
  -2   2   6    6.11    1.43
   2  -2   6    3.74    1.43
  -2   2   6    4.64    1.22
   3   2   6   26.10    4.55
   3   2   6   26.30    1.60
   3   2   6   30.50    2.89
  -3   2  -6   31.04    3.79
   3  -2  -6   22.08    2.25
   3   2   6   26.55    2.34
  -3  -2   6   28.50    2.56
   3  -2  -6   21.20    1.50
   3   2   6   31.33    3.56
   3  -2  -6   20.67    2.12
  -3  -2   6   32.23    3.46
  -3   2  -6   22.73    2.96
  -3  -2   6   24.14    1.80
  -3  -2  -6   29.60    3.57
   3  -2   6   26.33    1.62
  -3   2   6   25.47    2.28
   3   2  -6   24.05    1.56
   3   2  -6   22.33    2.08
   3  -2   6   26.27    2.50
  -3   2   6   22.05    1.92
   3   2  -6   22.58    2.14
   3  -2   6   27.81    3.53
   3   2  -6   22.91    1.26
   3  -2   6   29.43    2.34
  -3   2   6   24.57    3.20
   3   2  -6   23.63    1.32
  -3  -2  -6   23.54    3.20
  -3  -2  -6   21.50    2.53
   4  -2  -6    9.64    1.32
  -4   2  -6    8.82    1.83
   4   2   6    9.89    1.45
   4   2   6   10.17    1.83
  -4   2  -6    6.36    2.86
  -4   2  -6   10.00    2.04
   4  -2  -6   10.61    1.44
   4   2   6   11.70    2.18
   4  -2  -6   12.06    1.48
  -4   2  -6   12.48    2.71
  -4  -2   6    9.05    2.00
   4  -2  -6   11.42    3.14
   4   2   6   10.82    2.53
   4   2   6    9.55    1.73
   4   2  -6    9.61    2.55
  -4  -2  -6    7.76    3.30
   4  -2   6   10.90    2.60
  -4  -2  -6    7.40    1.97
  -4  -2  -6   10.31    2.02
   4  -2   6    5.91    1.56
   4  -2   6   10.25    1.42
   4   2  -6    8.71    2.58
   4  -2   6   11.85    2.26
  -4   2   6    9.01    1.05
   4   2  -6    6.82    1.34
  -4   2   6    8.94    2.74
   4   2  -6   10.73    1.41
   4   2  -6    9.99    1.86
  -4   2   6    9.45    1.09
   4   2  -6   12.02    1.45
   4   2  -6    9.85    1.27
   4  -2   6    8.90    1.50
  -4  -2  -6   13.88    2.74
   5  -2  -6    7.43    1.96
   5   2   6    9.76    1.80
   5  -2  -6   12.21    2.72
   5  -2  -6   10.77    2.39
  -5   2  -6    6.13    2.45
   5   2   6    9.79    2.17
   5  -2  -6   10.95    3.27
   5  -2  -6    9.18    3.56
   5   2   6    9.59    2.11
   5   2   6   15.52    2.85
   5   2   6   12.73    3.51
  -5   2  -6    8.96    2.78
   5  -2  -6    7.89    0.90
  -5   2  -6    8.13    2.28
  -5   2  -6   12.07    3.49
  -5  -2  -6   12.13    2.47
   5  -2   6    8.24    3.16
   5   2  -6   18.26    3.58
   5   2  -6    5.63    1.81
   5  -2   6   12.20    2.71
   5   2  -6    8.38    2.66
   5   2  -6    6.48    3.26
  -5  -2  -6    8.17    3.45
   5  -2   6    9.81    1.35
   5  -2   6   10.27    2.04
   5  -2   6   11.82    2.10
  -5  -2  -6   13.76    3.10
   5   2  -6    8.69    2.16
   5   2  -6    9.62    1.21
  -5  -2  -6   10.88    2.15
   0  -2   7    2.17    1.38
   0  -2   7    1.48    1.78
   0   2   7    3.02    1.45
   0  -2  -7   -0.54    1.46
   0   2  -7   -2.04    1.52
   0  -2  -7   -1.39    0.70
   0   2   7    1.22    1.64
   0  -2  -7    0.49    1.57
   0   2  -7    0.66    0.80
   0   2   7    0.45    1.47
   0  -2   7    0.29    1.51
   0   2  -7   -1.30    1.48
   1  -2  -7   -0.39    1.41
   1  -2  -7    1.41    1.53
   1   2   7    3.71    1.51
  -1  -2   7    1.42    1.31
  -1  -2   7   -0.03    1.37
  -1   2  -7   -0.10    1.88
  -1   2  -7   -0.50    1.60
   1  -2  -7    1.11    0.57
   1   2   7   -1.37    1.59
  -1  -2   7    0.17    1.49
  -1  -2   7    0.78    1.69
   1   2   7   -0.46    0.71
  -1   2  -7    0.44    0.96
   1  -2   7    1.70    1.52
   1  -2   7    0.43    0.77
   1   2  -7    0.66    1.42
  -1  -2  -7    1.36    1.85
  -1   2   7    1.33    1.67
   1  -2   7    3.66    1.57
  -1   2   7    1.14    1.71
  -1  -2  -7    0.50    1.70
  -1   2   7    0.44    1.34
  -1   2   7    2.86    1.43
   1   2  -7   -0.12    2.02
   1   2  -7   -0.84    0.68
  -1  -2  -7    1.23    0.95
   1   2  -7    1.48    1.63
   2   2   7   -1.71    1.97
   2   2   7   -0.84    1.85
   2  -2  -7    0.48    1.42
  -2  -2   7    0.31    1.89
  -2   2  -7    0.10    1.92
  -2  -2   7    1.14    1.11
   2   2   7   -0.98    1.74
  -2  -2   7    3.50    1.79
  -2   2  -7    0.73    1.17
   2   2   7    1.52    0.96
  -2   2  -7    7.55    2.35
  -2  -2   7    1.00    1.30
   2  -2  -7    2.83    1.50
   2   2  -7    3.48    2.35
  -2  -2  -7    0.04    1.97
   2   2  -7    0.04    1.41
   2   2  -7    0.29    0.55
  -2   2   7    1.54    1.33
   2  -2   7   -0.05    1.00
   2  -2   7    2.19    2.01
  -2   2   7   -0.65    1.98
  -2  -2  -7    3.51    2.05
  -2  -2  -7    3.09    1.30
   2  -2   7    1.40    1.49
   2   2  -7    0.46    1.53
  -2   2   7    1.63    1.60
   2  -2   7    0.67    1.88
  -2   2   7    1.48    1.33
   3   2   7    2.13    0.91
  -3  -2   7    2.22    2.33
  -3  -2   7    2.51    1.16
   3   2   7   -0.34    2.27
  -3  -2   7    3.11    1.26
  -3   2  -7    2.98    1.60
   3  -2  -7    2.18    1.68
   3   2   7    0.04    1.92
   3   2   7    4.52    1.41
   3  -2  -7    2.59    0.77
   3   2   7    3.98    1.93
  -3   2  -7    2.06    2.38
  -3   2  -7    1.98    2.63
   3  -2  -7    2.89    2.47
   3  -2  -7    2.79    2.98
   3  -2  -7    5.15    1.50
  -3  -2   7    1.53    1.70
  -3   2   7    4.39    1.31
   3   2  -7    3.35    0.55
   3   2  -7    2.88    4.00
  -3   2   7    6.74    2.29
   3  -2   7    5.34    2.61
  -3  -2  -7    2.82    1.53
  -3   2   7    1.43    1.43
   3  -2   7    7.38    2.15
   3  -2   7    2.99    0.86
  -3  -2  -7    2.88    2.16
   3   2  -7    3.03    1.34
   3   2  -7    3.82    0.66
   3  -2   7    1.29    1.25
   3   2  -7    7.80    3.10
  -3   2   7    3.58    1.30
   3  -2   7    4.76    1.62
   4   2   7   -0.28    1.90
   4  -2  -7   -4.74    3.09
   4   2   7   -2.39    2.48
   4   2   7    2.69    2.34
   4  -2  -7   -2.45    1.03
  -4  -2   7    0.26    0.91
   4   2   7    2.59    1.60
  -4   2  -7    1.59    2.73
   4  -2  -7    1.10    1.37
  -4   2  -7   -2.69    2.98
  -4  -2   7   -1.71    1.74
  -4  -2   7    0.19    1.01
   4  -2  -7   -2.10    2.91
   4  -2  -7    0.83    1.46
  -4   2  -7   -0.63    1.71
  -4   2  -7    1.11    1.63
  -4  -2  -7    1.48    2.03
  -4   2   7   -1.36    1.03
  -4  -2  -7   -1.71    3.29
   4   2  -7   -2.46    3.05
  -4  -2  -7   -1.66    1.90
   4   2  -7   -0.41    1.17
  -4  -2  -7    4.55    2.89
   4   2  -7    1.61    1.29
   4   2  -7    1.95    3.23
   4  -2   7    0.55    1.53
   4  -2   7    5.46    3.42
   4  -2   7   -0.26    2.36
  -4   2   7    1.06    2.44
  -5   2  -7    3.57    2.87
   5  -2  -7    4.54    2.66
   5   2   7    2.40    2.05
   5   2   7    7.06    3.69
  -5   2  -7    1.09    2.44
   5  -2  -7    2.99    1.69
   5   2   7    7.74    2.18
   5   2  -7   12.01    2.72
  -5  -2  -7   -2.06    2.30
   5  -2   7    7.92    3.98
   5   2  -7    8.59    1.87
   5   2  -7    5.38    0.77
  -5  -2  -7    3.47    2.68
   5  -2   7    3.62    2.27
   0  -2   8    3.06    2.07
   0   2   8    1.91    2.37
   0  -2   8   -1.62    1.82
   0  -2   8   -0.25    1.93
   0   2   8    1.89    1.82
   0   2  -8   -0.36    1.02
   0  -2  -8    2.85    2.33
   0  -2  -8    2.23    1.00
   0   2  -8    3.80    2.21
   0   2   8    3.07    2.09
   0   2   8   -0.33    1.98
   0   2  -8    0.21    2.16
   0  -2   8    1.59    2.14
   1   2   8   24.33    3.82
  -1   2  -8   35.82    4.44
   1  -2  -8   28.01    3.52
  -1  -2   8   26.13    3.69
  -1  -2   8   30.92    3.51
   1   2   8   26.44    3.73
  -1   2  -8   33.24    4.50
  -1  -2   8   24.69    3.35
   1  -2  -8   25.67    1.49
  -1   2  -8   23.77    2.57
   1   2   8   23.95    2.19
   1  -2  -8   29.28    3.49
   1   2   8   32.32    4.21
  -1  -2   8   25.62    3.37
  -1   2   8   26.79    3.35
  -1   2   8   26.95    3.30
   1  -2   8   32.27    3.68
  -1  -2  -8   19.56    3.61
  -1   2   8   23.85    3.09
   1   2  -8   32.58    3.74
  -1  -2  -8   25.31    2.45
   1   2  -8   23.45    1.86
  -1   2   8   25.24    3.61
   1   2  -8   22.18    3.82
   1  -2   8   36.90    4.50
  -1  -2  -8   25.09    3.46
   1   2  -8   30.30    3.91
   1  -2   8   28.97    4.02
   2  -2  -8   -1.22    1.95
  -2  -2   8    0.63    2.08
  -2  -2   8    1.26    1.77
  -2   2  -8    4.72    2.98
   2   2   8    1.84    2.22
   2   2   8    4.65    2.33
   2   2   8    1.01    2.67
  -2   2  -8   -0.63    1.48
   2  -2  -8    4.13    2.88
  -2  -2   8    4.92    1.80
  -2  -2   8    6.38    2.63
   2  -2  -8    6.08    2.15
  -2   2  -8    4.85    2.74
   2   2   8    3.56    1.31
  -2  -2  -8    0.08    2.59
   2   2  -8    6.65    2.23
   2   2  -8    1.81    1.99
  -2   2   8    4.79    1.85
  -2   2   8    3.04    1.96
  -2   2   8   -0.06    2.70
   2   2  -8    3.15    0.76
   2   2  -8    5.44    3.09
   2   2  -8    1.59    2.45
  -2  -2  -8   -4.68    2.67
  -2   2   8    3.62    1.90
   2  -2   8   -0.44    2.79
   2  -2   8    5.15    2.40
   3   2   8   10.93    5.35
  -3   2  -8   12.40    3.73
   3   2   8    9.34    3.30
  -3   2  -8   18.05    4.19
  -3  -2   8   14.47    2.65
  -3  -2   8   12.25    2.03
   3  -2  -8   14.26    3.82
   3  -2  -8   13.17    2.48
   3  -2  -8   11.86    2.52
   3   2   8    9.56    1.96
   3   2   8   16.73    3.34
  -3   2  -8   16.13    2.65
  -3  -2  -8   10.89    3.64
   3   2  -8   19.88    4.19
   3   2  -8    5.83    3.48
  -3  -2  -8   19.09    4.48
   3  -2   8   16.83    3.41
   3  -2   8   12.91    2.02
  -3  -2  -8   14.09    2.63
  -3   2   8   13.84    2.14
   3   2  -8    9.88    2.17
  -3   2   8   18.08    3.62
   3  -2   8   11.78    3.46
   3   2  -8   14.20    2.58
  -3   2   8   13.80    2.53
   3  -2   8   13.96    2.64
   0  -2   9    0.80    3.05
   0  -2  -9   -4.02    2.93
   0   2   9    4.00    2.99
   0   2   9    3.58    2.61
   0  -2   9   -4.05    2.61
   0   2   9    0.44    2.79
   0   2  -9   -1.04    1.46
   0  -2  -9    0.82    1.26
   0  -2   9   -2.00    2.39
   0   2  -9    1.99    3.14
   0  -2  -9   -2.01    2.92
   0   2  -9   -2.22    2.85
   0   2   9   -3.26    2.90
   0  -2   9    5.88    3.22
  -1   2  -9    1.40    3.51
  -1  -2   9    8.56    2.76
   1   2   9    2.97    2.91
   1  -2  -9    5.80    2.87
   1   2   9   10.29    3.35
   1  -2  -9    4.38    3.11
  -1  -2   9    3.00    2.44
  -1   2  -9    1.86    3.13
   1  -2  -9    3.85    3.11
   1   2   9   -3.62    3.00
  -1  -2   9    8.74    3.41
  -1  -2   9   -0.54    2.67
   1   2  -9    1.39    1.18
   1   2  -9    8.35    2.93
   1   2  -9    0.67    2.89
  -1   2   9    3.92    2.75
   1  -2   9    6.33    2.99
  -1   2   9    5.29    3.56
  -1  -2  -9    2.56    1.64
  -1  -2  -9    1.08    3.65
   1  -2   9    4.54    2.77
   1  -2   9    4.40    3.27
   1  -2   9    3.15    2.66
  -1   2   9   -3.18    2.50
  -1   2   9   -2.88    2.72
  -1  -2  -9   -6.11    3.52
  -1   3   0    0.14    0.15
   1  -3   0    0.22    0.16
   1   3   0    0.22    0.16
  -1  -3   0    0.50    0.24
  -1   3   0    0.32    0.20
  -1  -3   0    0.32    0.18
  -1   3   0    0.06    0.22
   1  -3   0    0.27    0.24
  -1  -3   0    0.36    0.19
   1  -3   0    0.12    0.16
  -1   3   0    0.37    0.23
   1   3   0    0.19    0.19
   1  -3   0    0.30    0.23
   1   3   0    0.46    0.20
   1   3   0    0.21    0.17
  -1   3   0    0.49    0.18
  -1  -3   0    0.18    0.14
  -1   3   0    0.16    0.28
   1   3   0    0.28    0.15
   2   3   0    0.05    0.26
   2  -3   0    0.45    0.35
   2  -3   0    0.39    0.35
  -2   3   0    0.65    0.42
   2   3   0    0.59    0.33
  -2   3   0    0.18    0.28
  -2  -3   0    0.53    0.32
   2  -3   0    0.73    0.26
  -2  -3   0    0.35    0.29
  -2   3   0    0.16    0.29
  -2  -3   0    0.71    0.24
  -2   3   0    0.73    0.36
   2   3   0    0.38    0.29
  -2   3   0    0.39    0.31
   2  -3   0    0.64    0.28
   2  -3   0    0.24    0.29
   2  -3   0    0.55    0.36
   2   3   0    0.30    0.23
   2   3   0    0.34    0.33
   2   3   0    0.09    0.24
  -2  -3   0    0.23    0.29
   3   3   0   56.23    1.96
  -3   3   0   54.03    2.16
  -3   3   0   57.72    2.29
  -3   3   0   54.89    1.99
  -3  -3   0   57.45    2.18
   3   3   0   54.40    2.25
  -3   3   0   56.77    2.41
   3  -3   0   55.22    2.31
   3   3   0   56.58    1.89
   3  -3   0   57.06    2.45
  -3  -3   0   57.65    2.28
   3   3   0   54.17    2.23
  -3   3   0   56.05    2.19
   3  -3   0   54.40    1.97
   3  -3   0   55.17    2.16
   3  -3   0   55.20    1.98
   3   3   0   56.39    2.20
   3  -3   0   56.07    2.16
  -3  -3   0   54.55    1.89
   3   3   0   55.80    2.22
  -3  -3   0   56.96    2.26
   4   3   0    1.05    0.50
   4   3   0    1.37    0.66
  -4   3   0    1.21    0.50
  -4  -3   0    1.48    0.67
   4   3   0    0.99    0.67
   4  -3   0    0.82    0.56
   4  -3   0    0.51    0.72
   4   3   0    1.44    0.80
  -4  -3   0    1.09    0.57
  -4   3   0    1.21    0.72
   4   3   0    2.01    0.72
   4   3   0    1.20    0.58
   4  -3   0    1.35    0.72
  -4  -3   0    0.95    0.73
  -4   3   0    1.15    0.80
   4  -3   0    1.18    0.60
  -4   3   0    0.09    0.71
   4   3   0    1.76    0.77
   4  -3   0    1.50    0.70
  -4   3   0    0.23    0.64
  -5  -3   0   30.97    2.27
   5   3   0   26.58    1.75
   5  -3   0   27.40    2.30
   5  -3   0   28.42    1.73
   5  -3   0   27.57    2.25
  -5  -3   0   33.90    2.35
   5   3   0   26.72    2.16
   5  -3   0   26.52    1.96
  -5   3   0   30.60    2.23
   5   3   0   26.98    2.25
   5  -3   0   30.64    1.97
  -5   3   0   29.00    2.21
  -5   3   0   31.44    2.54
  -5   3   0   26.29    1.72
   5   3   0   30.42    1.63
   5  -3   0   27.15    2.02
   5   3   0   30.00    2.34
   5   3   0   29.32    2.21
   6  -3   0    2.94    1.03
  -6  -3   0    5.05    1.08
   6  -3   0    4.10    1.19
  -6  -3   0    2.58    1.19
   6   3   0    3.77    1.59
  -6   3   0    3.21    1.38
   6   3   0    3.33    0.91
   6  -3   0    4.74    1.20
  -6   3   0    2.39    1.42
   6   3   0    3.67    1.36
  -6   3   0    2.54    1.00
  -6  -3   0    3.81    1.49
   6  -3   0    3.37    1.25
   6   3   0    3.81    1.41
  -6  -3   0    3.23    1.09
  -6   3   0    0.42    1.49
   6   3   0    1.61    1.50
  -7   3   0   15.26    2.15
  -7  -3   0   12.68    2.30
   7   3   0   16.09    1.98
   7  -3   0   15.64    2.33
  -7  -3   0   15.04    1.82
   7   3   0   14.25    2.15
   7  -3   0   18.70    3.03
  -7   3   0   16.68    2.99
   7  -3   0   17.69    2.84
   7   3   0   17.95    2.61
   7   3   0   15.59    2.79
  -7  -3   0   13.54    1.99
   7  -3   0   17.69    2.13
   7  -3   0   14.18    1.93
   7   3   0   16.67    2.84
   7   3   0   15.14    1.81
   0  -3   1   34.65    1.12
   0   3  -1   31.47    1.20
   0   3  -1   32.49    1.11
   0  -3  -1   32.62    1.18
   0   3   1   32.87    1.17
   0   3  -1   33.08    1.03
   0  -3   1   34.27    1.23
   0  -3  -1   33.97    1.19
   0   3   1   33.94    0.91
  -1   3  -1  387.24    9.01
   1   3   1  372.15    8.84
   1  -3  -1  413.36    8.51
   1   3   1  382.09    8.75
   1  -3  -1  408.47    8.76
   1   3   1  374.02    8.97
  -1   3  -1  402.37    8.90
  -1   3  -1  410.33    8.84
   1  -3  -1  406.06    9.14
  -1  -3   1  378.39    8.76
   1   3   1  393.77    9.08
  -1   3  -1  386.23    9.21
   1  -3  -1  358.66    8.61
  -1  -3   1  387.42    8.57
   1  -3  -1  382.14    8.80
   1  -3  -1  391.96    9.08
  -1  -3   1  368.25    8.93
   1   3  -1  404.02    8.73
  -1   3   1  371.71    8.70
   1  -3   1  403.41    9.03
  -1  -3  -1  392.79    9.11
  -1  -3  -1  417.17    8.91
   1  -3   1  390.05    9.19
  -1   3   1  392.17    8.50
  -1  -3  -1  386.78    8.78
  -1   3   1  391.99    9.09
  -1   3   1  377.51    9.05
   1   3  -1  363.35    8.62
   1  -3   1  366.19    8.77
   1  -3   1  400.77    8.88
   1   3  -1  359.66    8.94
   1   3  -1  387.70    8.75
   1   3  -1  397.06    8.59
  -1  -3  -1  402.27    9.01
   1   3  -1  397.64    9.19
  -2   3  -1    0.86    0.39
  -2  -3   1    1.13    0.39
   2  -3  -1    0.95    0.42
  -2   3  -1    0.65    0.37
   2  -3  -1    1.01    0.29
   2  -3  -1    1.02    0.41
   2  -3  -1    1.94    0.30
   2   3   1    1.10    0.40
  -2   3  -1    1.34    0.41
  -2   3  -1    1.01    0.53
   2   3   1    0.86    0.40
  -2  -3   1    1.18    0.36
   2  -3  -1    0.76    0.43
   2   3   1    1.26    0.41
   2   3   1    1.38    0.45
  -2   3   1    1.11    0.48
   2   3  -1    0.40    0.41
   2   3  -1    0.70    0.40
   2   3  -1    1.46    0.41
   2   3  -1    0.77    0.35
  -2  -3  -1    1.37    0.43
   2  -3   1    0.83    0.50
   2   3  -1    1.03    0.37
   2   3  -1    1.20    0.36
  -2  -3  -1    1.45    0.46
  -2   3   1    1.19    0.30
   2  -3   1    1.04    0.38
  -2  -3  -1    1.20    0.31
   2  -3   1    1.12    0.38
  -2   3   1    1.70    0.48
  -2  -3  -1    0.92    0.38
  -2   3   1    1.08    0.31
  -2  -3  -1    1.04    0.37
  -2  -3  -1    0.66    0.43
   2  -3   1    1.72    0.47
  -3   3  -1  163.36    4.75
   3  -3  -1  161.87    4.99
   3  -3  -1  166.35    4.40
   3  -3  -1  157.79    4.72
  -3   3  -1  161.66    4.84
   3   3   1  164.74    4.70
  -3   3  -1  160.11    4.63
   3   3   1  159.80    4.69
   3   3   1  160.45    4.55
   3  -3  -1  156.34    4.72
   3  -3  -1  161.79    4.09
  -3  -3   1  159.66    4.64
  -3   3  -1  158.43    4.90
  -3   3  -1  157.74    4.67
   3   3   1  159.32    4.70
  -3   3   1  158.58    4.68
  -3  -3  -1  161.70    4.76
  -3   3   1  159.12    4.01
   3   3  -1  155.52    4.70
   3   3  -1  160.71    4.51
   3   3  -1  166.47    4.80
   3  -3   1  164.99    4.65
   3  -3   1  161.98    3.89
  -3   3   1  159.29    4.41
  -3   3   1  164.16    4.99
  -3  -3  -1  159.99    4.75
   3   3  -1  163.99    3.74
   3   3  -1  168.84    3.73
   3   3  -1  155.63    4.60
  -3  -3  -1  157.64    4.71
   3  -3   1  159.66    4.58
   3   3  -1  158.98    4.91
  -3  -3  -1  162.28    4.57
  -3  -3  -1  163.45    4.39
   3  -3   1  164.36    4.75
   3  -3   1  164.61    4.90
   3   3  -1  160.57    4.66
   4  -3  -1   12.77    1.26
  -4   3  -1   13.06    1.57
  -4   3  -1    9.95    1.32
   4  -3  -1   11.37    0.93
   4   3   1   13.63    1.47
   4  -3  -1   14.26    1.52
   4  -3  -1   13.92    1.54
   4   3   1   14.98    1.52
   4   3   1   12.53    1.39
   4   3   1   11.57    1.35
   4  -3  -1   17.32    1.81
  -4  -3   1   13.26    0.69
   4   3   1   11.15    1.26
  -4   3  -1   12.45    1.43
  -4   3  -1   11.89    1.34
  -4  -3   1   13.90    1.32
  -4   3  -1   13.05    1.51
  -4  -3   1   13.13    0.64
   4  -3  -1   12.46    1.07
   4   3  -1   12.58    0.71
  -4  -3  -1   10.31    1.38
   4  -3   1   12.07    0.91
  -4  -3  -1   11.03    1.28
   4  -3   1   11.68    1.52
   4   3  -1   10.52    1.34
  -4   3   1   12.98    0.92
  -4  -3  -1   10.72    1.47
   4  -3   1   14.15    1.54
   4   3  -1   14.13    1.56
  -4   3   1   13.16    1.36
   4   3  -1   13.07    1.36
   4   3  -1   13.08    1.35
   4   3  -1   13.66    1.60
  -4   3   1    9.98    1.40
   4   3  -1   12.79    0.72
  -4   3   1   14.11    1.07
  -4  -3  -1   12.63    1.30
  -4  -3  -1   12.55    1.52
   4  -3   1   12.71    1.24
   4  -3   1   14.23    1.42
   5  -3  -1   25.53    2.48
   5   3   1   22.90    2.09
  -5   3  -1   21.59    2.30
  -5   3  -1   20.48    2.28
   5   3   1   21.81    1.94
   5  -3  -1   20.75    1.46
  -5   3  -1   26.14    2.20
   5  -3  -1   23.50    2.12
   5   3   1   22.05    1.79
  -5   3  -1   23.25    2.08
  -5  -3   1   23.12    2.10
  -5   3  -1   17.67    1.80
   5  -3  -1   25.52    2.23
   5   3   1   25.00    2.12
   5  -3  -1   23.73    2.15
   5  -3  -1   23.59    1.91
   5   3   1   23.66    2.25
   5  -3  -1   23.66    1.40
   5   3  -1   23.63    2.15
  -5  -3  -1   26.62    2.05
  -5  -3  -1   26.07    2.29
   5   3  -1   23.14    2.26
   5   3  -1   22.77    1.08
   5   3  -1   22.26    1.98
  -5   3   1   18.10    1.24
   5   3  -1   20.52    2.21
   5  -3   1   25.76    2.32
   5   3  -1   22.17    1.07
  -5   3   1   24.82    2.42
  -5   3   1   22.27    1.87
  -5  -3  -1   21.68    1.76
  -5  -3  -1   25.20    2.20
   5  -3   1   22.01    1.40
   5   3  -1   21.42    2.11
   5  -3   1   21.80    1.90
  -5   3   1   18.70    1.43
   5  -3   1   20.86    2.00
   5  -3   1   21.99    2.14
   5  -3   1   20.21    1.73
   5   3  -1   19.54    1.87
  -5  -3  -1   22.79    2.08
  -6   3  -1    0.23    1.45
   6  -3  -1   -1.82    1.22
   6   3   1    2.36    1.24
   6   3   1   -1.93    1.17
   6   3   1   -0.58    0.87
  -6   3  -1   -0.46    1.39
   6  -3  -1    1.01    1.27
  -6   3  -1   -0.08    1.42
   6  -3  -1    0.97    0.75
   6   3   1    2.15    1.42
   6  -3  -1   -0.13    0.78
   6  -3  -1   -1.06    0.92
   6  -3  -1    2.09    1.35
  -6   3  -1    2.94    1.24
   6   3  -1    0.29    1.33
   6  -3   1    0.81    0.85
   6  -3   1   -0.91    0.98
  -6  -3  -1    0.27    1.20
  -6   3   1    0.94    1.65
  -6   3   1    0.13    0.82
   6   3  -1    0.66    0.50
  -6  -3  -1    0.39    1.21
   6   3  -1    0.30    1.12
   6   3  -1    1.70    1.56
  -6  -3  -1    0.63    1.13
   6   3  -1    0.63    0.48
  -6  -3  -1   -0.68    1.23
   6  -3   1   -0.43    1.21
   6  -3   1    1.39    1.27
   6   3  -1    2.53    1.57
   6   3  -1   -0.51    1.40
  -6   3   1    1.90    0.63
   6   3  -1    1.37    1.29
   7  -3  -1   11.33    1.94
   7  -3  -1   13.52    2.53
   7   3   1    8.86    1.85
   7   3   1    7.56    1.88
  -7   3  -1    2.96    2.16
   7   3   1    4.81    2.01
   7  -3  -1    8.14    2.31
   7   3   1    7.85    2.14
   7  -3  -1   10.47    1.26
  -7   3  -1   11.97    2.43
   7   3   1    8.30    1.63
  -7   3  -1    7.18    2.21
   7  -3  -1    9.95    2.35
   7  -3  -1    7.69    2.22
   7  -3  -1    9.51    1.22
  -7   3  -1   11.42    1.97
  -7  -3  -1    5.62    2.20
   7  -3   1   10.77    2.17
   7   3  -1   12.28    2.35
   7   3  -1   10.86    2.63
   7   3  -1   12.55    2.78
   7   3  -1    9.71    2.31
   7  -3   1    8.74    2.33
  -7   3   1    5.69    2.35
   7  -3   1    5.97    2.44
   7  -3   1    8.28    1.81
  -7  -3  -1    9.26    2.13
   7   3  -1   13.64    2.68
   7  -3   1    8.75    2.16
   0  -3  -2    0.40    0.31
   0   3   2    0.03    0.43
   0   3  -2   -0.13    0.28
   0  -3  -2    0.06    0.15
   0   3   2   -0.20    0.33
   0   3   2    0.00    0.35
   0   3  -2   -0.15    0.30
   0  -3   2   -0.02    0.17
   0   3   2    0.02    0.16
   0   3  -2    0.26    0.39
   0   3  -2    0.16    0.20
   0  -3  -2   -0.40    0.31
   0  -3   2    0.33    0.32
   0  -3   2    0.46    0.39
   0  -3   2   -0.08    0.33
  -1  -3   2   35.23    1.57
   1   3   2   32.73    1.31
  -1   3  -2   33.92    1.33
  -1  -3   2   32.99    1.27
  -1  -3   2   34.11    1.16
   1   3   2   33.27    1.15
  -1  -3   2   31.06    1.63
   1   3   2   32.66    1.64
   1  -3  -2   33.72    1.37
   1  -3  -2   34.77    1.58
   1  -3  -2   35.96    1.39
  -1   3  -2   36.19    1.62
   1  -3  -2   33.63    1.75
  -1   3  -2   35.79    1.77
  -1   3  -2   32.95    1.36
   1   3   2   35.48    1.61
  -1  -3  -2   34.27    1.34
   1   3  -2   35.21    1.22
  -1   3   2   40.73    1.38
  -1   3   2   34.27    1.73
  -1  -3  -2   35.69    1.75
   1   3  -2   34.42    1.16
   1  -3   2   35.27    1.75
   1  -3   2   34.66    1.37
   1  -3   2   32.60    1.30
   1   3  -2   35.53    1.75
  -1  -3  -2   34.22    1.62
   1  -3   2   33.19    1.56
   1   3  -2   35.21    1.56
  -1  -3  -2   33.81    1.17
   1   3  -2   35.48    1.34
  -1   3   2   32.33    1.31
  -1   3   2   33.80    1.32
   2  -3  -2   18.50    0.79
  -2   3  -2   18.53    1.14
   2   3   2   17.70    1.27
  -2   3  -2   18.39    1.51
   2   3   2   19.47    1.21
  -2   3  -2   18.47    1.19
   2  -3  -2   18.61    1.46
   2  -3  -2   18.92    1.06
   2   3   2   19.60    1.44
  -2  -3   2   18.46    0.56
   2  -3  -2   20.24    1.46
  -2  -3   2   20.69    1.25
   2   3   2   17.59    1.03
   2  -3  -2   18.24    0.87
  -2   3  -2   17.54    1.28
   2   3  -2   18.88    0.68
   2   3  -2   20.27    1.12
   2   3  -2   18.68    1.22
   2  -3   2   17.73    0.79
  -2   3   2   19.25    0.89
   2   3  -2   19.34    1.45
  -2  -3  -2   16.96    1.43
  -2  -3  -2   18.91    1.33
   2  -3   2   18.40    1.16
  -2   3   2   18.07    1.41
   2  -3   2   19.40    1.31
  -2   3   2   20.97    1.42
   2   3  -2   17.43    1.02
   2   3  -2   17.89    1.30
   2   3  -2   18.87    0.65
   2  -3   2   17.02    1.43
  -2  -3  -2   17.65    1.17
   3   3   2    6.88    1.01
   3   3   2    5.65    0.85
   3   3   2    9.87    1.29
   3  -3  -2    8.90    1.25
   3  -3  -2    7.38    0.76
   3  -3  -2    9.15    1.11
   3  -3  -2    7.95    0.60
  -3   3  -2    6.84    1.01
   3  -3  -2    8.35    1.30
   3  -3  -2    8.15    0.69
  -3   3  -2    9.19    1.38
   3  -3  -2    8.99    0.95
   3   3   2    7.23    1.00
  -3   3  -2    8.11    1.09
  -3   3  -2    7.96    1.10
   3   3  -2    9.16    1.03
   3   3  -2    7.17    0.90
  -3  -3  -2    9.60    0.97
   3  -3   2    6.21    0.48
   3   3  -2    7.94    1.27
  -3  -3  -2    8.71    1.25
   3  -3   2    6.43    0.98
   3   3  -2    9.46    1.33
  -3  -3  -2    6.92    0.94
  -3  -3  -2    8.91    1.18
  -3   3   2    7.43    1.15
   3   3  -2    7.30    0.96
  -3   3   2    7.51    0.58
   3   3  -2    8.87    1.14
  -3   3   2    7.34    0.56
   3  -3   2    7.58    1.22
   3  -3   2    6.35    0.90
  -3   3   2    6.96    1.11
  -3  -3  -2    9.56    1.21
  -4   3  -2   15.21    1.59
   4  -3  -2   16.90    1.89
   4  -3  -2   11.34    1.53
  -4   3  -2   13.63    1.91
   4   3   2   17.59    1.89
   4   3   2   15.66    1.63
  -4   3  -2   15.44    1.73
   4  -3  -2   16.74    1.95
   4  -3  -2   18.76    1.65
  -4   3  -2   19.01    1.68
   4  -3  -2   16.21    0.80
   4  -3  -2   15.80    1.48
   4  -3  -2   15.64    0.91
   4   3   2   14.47    1.57
   4  -3  -2   15.96    1.29
   4   3   2   17.21    1.72
  -4   3  -2   16.07    1.76
   4  -3   2   15.03    1.56
   4   3  -2   14.02    1.36
   4   3  -2   17.55    1.62
   4  -3   2   13.96    1.88
   4   3  -2   17.66    1.59
  -4  -3  -2   14.52    1.38
  -4  -3  -2   15.59    1.56
   4  -3   2   16.54    1.60
  -4   3   2   16.66    1.80
  -4  -3  -2   14.16    1.71
  -4  -3  -2   14.27    1.88
   4   3  -2   16.70    1.83
  -4  -3  -2   13.70    1.67
   4   3  -2   13.22    1.80
   4   3  -2   18.70    1.70
   4  -3   2   14.10    1.58
  -5   3  -2   10.63    1.64
   5  -3  -2   12.02    1.69
   5   3   2   13.78    1.94
   5  -3  -2   11.50    0.79
  -5   3  -2   11.96    1.75
   5  -3  -2   11.96    1.66
  -5   3  -2    9.08    1.57
   5   3   2    9.82    1.45
   5  -3  -2   10.27    0.70
   5   3   2    9.91    1.45
   5   3   2   10.07    1.63
   5  -3  -2    5.36    1.92
   5  -3  -2   10.80    1.36
   5  -3  -2    9.55    1.62
   5  -3  -2    9.29    1.80
  -5   3  -2    9.47    1.73
   5   3  -2    8.83    1.68
   5   3  -2    9.69    1.70
   5  -3   2    9.36    1.42
  -5  -3  -2   11.48    1.45
   5   3  -2   13.11    1.88
  -5   3   2   10.35    1.74
   5   3  -2   13.17    1.76
   5  -3   2    8.73    1.41
   5   3  -2   12.67    1.64
  -5  -3  -2   10.78    1.58
   5   3  -2   10.65    1.62
  -5  -3  -2   11.32    1.85
  -5  -3  -2    8.11    1.43
   5  -3   2    8.55    1.56
   5  -3   2   10.66    1.87
   6   3   2    2.29    1.48
   6  -3  -2    0.40    1.36
  -6   3  -2    3.31    1.68
   6  -3  -2   -0.71    1.94
   6  -3  -2    1.34    1.18
   6   3   2    3.64    1.16
   6   3   2    1.80    1.21
  -6   3  -2    2.84    1.81
  -6   3  -2    7.31    1.81
   6  -3  -2    4.85    1.70
  -6   3  -2    3.68    1.64
   6   3   2    2.69    1.70
   6  -3  -2    2.68    1.44
   6   3   2    1.05    1.34
   6  -3  -2    6.37    1.86
   6   3  -2    1.06    1.28
  -6  -3  -2    1.04    1.32
   6   3  -2    2.54    1.37
   6  -3   2    1.69    1.32
   6   3  -2    5.81    1.76
   6   3  -2    3.13    1.55
  -6  -3  -2    3.36    1.69
   6  -3   2    1.30    1.72
  -6  -3  -2    3.98    1.69
   6   3  -2    0.82    1.76
  -6  -3  -2    2.61    1.60
   6  -3   2    3.90    1.78
   6  -3   2    1.30    1.41
  -6  -3  -2    5.27    1.67
   7   3   2    8.95    1.64
   7  -3  -2    7.43    2.41
   7   3   2   10.16    1.85
   7  -3  -2   12.68    2.62
   7   3   2   10.42    2.16
   7   3   2    9.93    2.29
   7  -3  -2    6.76    2.69
  -7   3  -2   10.54    2.19
   7  -3  -2    4.02    2.21
   7   3   2    7.88    2.47
   7  -3  -2    6.04    1.76
   7  -3  -2    0.35    2.32
  -7   3  -2    6.88    2.79
  -7   3  -2    7.05    2.54
  -7   3  -2    6.23    2.17
  -7   3  -2    8.00    2.89
  -7  -3  -2    6.55    2.18
   7  -3   2    9.79    2.51
   7   3  -2    7.12    1.86
   7   3  -2   10.83    2.73
   7   3  -2    5.70    2.46
   7  -3   2    3.30    1.69
  -7  -3  -2    7.29    2.17
  -7  -3  -2    7.94    2.20
  -7  -3  -2    1.63    2.18
   7   3  -2    6.64    2.54
   7  -3   2    9.15    2.25
   7   3  -2    7.31    2.28
   7  -3   2   10.70    2.43
   7   3  -2   10.83    3.08
   0   3  -3   18.88    1.40
   0  -3   3   18.55    0.95
   0  -3  -3   20.71    0.61
   0   3   3   20.93    1.39
   0   3   3   20.36    1.30
   0  -3   3   20.40    0.62
   0  -3   3   20.16    1.39
   0  -3  -3   22.84    0.89
   0   3   3   21.34    0.86
   0  -3   3   20.40    1.45
   0   3  -3   18.48    1.43
   0   3  -3   20.66    0.98
   0  -3   3   21.98    1.30
   0  -3  -3   20.24    1.30
   0   3  -3   20.80    1.30
   0   3   3   20.98    1.53
   0  -3  -3   18.42    1.41
  -1   3  -3  188.34    4.81
  -1   3  -3  184.02    5.06
  -1  -3   3  178.61    4.75
   1  -3  -3  169.50    5.13
   1   3   3  184.49    4.35
   1  -3  -3  188.15    5.05
   1   3   3  179.01    4.69
  -1  -3   3  182.29    4.92
   1   3   3  177.07    5.38
  -1   3  -3  184.88    5.58
   1   3   3  182.28    5.25
  -1  -3   3  177.54    5.18
   1   3   3  176.41    5.22
   1  -3  -3  178.81    5.56
  -1   3  -3  181.97    5.27
  -1  -3   3  187.40    5.52
   1   3  -3  176.19    4.96
   1  -3   3  173.02    5.16
  -1  -3  -3  179.64    5.48
   1   3  -3  180.54    4.33
   1  -3   3  186.57    5.00
   1   3  -3  182.10    4.78
  -1   3   3  183.72    5.54
   1  -3   3  187.11    4.80
   1  -3   3  188.68    5.55
  -1   3   3  175.95    4.89
  -1  -3  -3  183.46    5.30
  -1   3   3  178.90    4.92
  -1  -3  -3  192.41    4.78
   1   3  -3  178.44    5.44
  -1   3   3  180.07    4.87
  -2   3  -3    8.67    1.17
  -2  -3   3    8.24    1.07
  -2   3  -3   10.41    1.46
   2   3   3    9.98    1.43
  -2  -3   3    7.34    1.21
   2   3   3    8.51    0.79
  -2  -3   3    6.53    0.69
   2   3   3    6.57    0.86
   2  -3  -3    6.93    0.87
   2  -3  -3    8.47    0.85
   2  -3  -3    8.01    0.45
   2  -3  -3    8.06    0.98
  -2  -3   3    7.99    0.72
   2  -3  -3    6.22    1.11
   2  -3  -3    7.49    1.20
   2   3   3    8.04    1.16
  -2   3  -3    7.83    1.03
   2  -3   3    7.43    0.92
   2  -3   3    8.52    0.88
   2  -3   3   10.87    1.45
  -2   3   3    8.84    0.83
   2   3  -3    7.10    0.77
   2   3  -3    8.10    1.30
  -2  -3  -3    8.78    1.24
   2   3  -3    7.87    1.09
  -2   3   3    8.59    0.86
   2  -3   3    8.47    1.19
  -2   3   3    9.43    1.32
  -2  -3  -3    7.87    1.02
  -2  -3  -3    8.37    1.31
   2   3  -3    7.47    0.75
   3   3   3   61.23    3.04
   3  -3  -3   59.76    3.07
   3  -3  -3   60.17    2.56
   3   3   3   62.63    2.43
   3   3   3   61.73    2.88
   3  -3  -3   59.38    2.10
  -3   3  -3   61.37    2.70
  -3  -3   3   60.14    2.63
  -3   3  -3   61.58    3.24
   3  -3  -3   59.61    1.92
   3   3   3   61.72    2.71
   3  -3  -3   59.15    1.98
   3  -3  -3   58.79    3.07
  -3   3  -3   60.70    2.95
  -3   3  -3   57.24    2.58
  -3   3   3   57.53    3.01
  -3  -3  -3   56.15    3.13
   3  -3   3   63.76    2.63
  -3  -3  -3   60.43    2.71
   3   3  -3   58.76    3.16
   3  -3   3   61.49    1.94
   3   3  -3   60.23    2.20
  -3   3   3   60.76    1.85
   3  -3   3   62.89    2.89
   3   3  -3   58.90    2.82
   3  -3   3   63.40    3.27
  -3   3   3   60.98    1.87
  -3  -3  -3   63.73    2.95
   3   3  -3   59.97    2.54
   3   3  -3   60.32    2.96
  -3  -3  -3   61.89    2.70
   3   3  -3   59.76    2.37
   4  -3  -3    3.53    1.26
   4  -3  -3    2.53    1.12
   4   3   3    1.36    1.17
  -4   3  -3    1.17    1.45
  -4   3  -3    1.41    0.97
   4  -3  -3    1.22    0.82
   4   3   3    1.92    0.98
   4  -3  -3    1.60    0.90
   4  -3  -3    1.83    0.36
   4  -3  -3    1.85    1.42
   4   3   3    0.62    0.86
   4   3   3    1.00    0.75
  -4   3  -3    0.92    0.92
  -4   3  -3    1.74    0.96
   4  -3  -3    1.89    0.60
   4   3  -3    1.29    0.89
  -4  -3  -3    1.73    1.02
   4  -3   3    1.34    0.89
   4   3  -3    1.43    0.77
   4  -3   3    2.89    1.08
  -4  -3  -3    2.14    1.11
  -4  -3  -3    0.65    0.77
   4  -3   3    1.75    0.90
   4   3  -3    2.17    1.28
   4   3  -3    0.74    1.19
  -4   3   3    2.11    1.13
  -4  -3  -3    2.40    1.23
   4   3  -3    1.46    0.96
   4   3  -3    2.34    0.65
   4  -3   3    0.51    1.17
  -4  -3  -3    1.63    0.78
   5  -3  -3   29.64    2.54
   5   3   3   29.16    3.17
   5  -3  -3   33.48    2.57
   5  -3  -3   32.39    2.02
  -5   3  -3   31.70    3.12
   5   3   3   31.62    3.02
   5   3   3   33.86    2.88
   5  -3  -3   34.08    3.38
   5  -3  -3   34.84    2.60
  -5   3  -3   32.82    2.76
  -5   3  -3   31.94    2.63
   5   3   3   34.77    2.54
   5  -3  -3   35.67    3.17
  -5  -3  -3   35.13    2.74
   5   3  -3   28.92    2.44
   5   3  -3   34.83    3.18
  -5  -3  -3   35.81    2.23
   5   3  -3   30.55    2.67
  -5  -3  -3   33.96    3.10
   5  -3   3   34.70    3.12
   5   3  -3   35.02    2.61
   5   3  -3   30.20    2.06
   5  -3   3   35.96    2.70
   5   3  -3   35.44    3.16
  -5  -3  -3   30.18    3.07
   5  -3   3   31.00    4.29
   5  -3   3   26.64    2.91
   6  -3  -3   -0.69    1.01
   6  -3  -3    5.25    1.78
  -6   3  -3    2.47    1.53
   6  -3  -3    0.26    2.77
   6   3   3   -0.80    1.71
  -6   3  -3    1.16    1.70
   6   3   3   -2.24    1.39
  -6   3  -3    0.34    1.54
   6  -3  -3   -2.50    2.10
  -6   3  -3    5.53    1.81
   6  -3  -3    0.25    1.69
   6   3   3    3.49    1.55
  -6   3  -3    1.43    1.99
   6   3   3    2.90    1.55
  -6  -3  -3    0.84    1.61
   6   3  -3    1.89    1.45
   6  -3   3   -0.11    1.86
  -6  -3  -3   -4.79    1.78
  -6  -3  -3    4.43    2.16
  -6  -3  -3    3.32    1.45
   6   3  -3    3.72    2.26
   6   3  -3    1.81    1.57
   6   3  -3    2.36    1.24
   6  -3   3    3.42    1.68
   6  -3   3    2.18    1.58
   6   3  -3    2.65    1.94
   6  -3   3    0.68    1.38
   6   3  -3    1.56    2.04
  -6  -3  -3    0.56    1.53
   7   3   3    6.76    2.05
   7  -3  -3    2.59    3.50
   7   3   3    7.38    2.35
  -7   3  -3    7.31    2.78
   7   3   3    5.51    1.35
   7  -3  -3   11.50    2.91
  -7   3  -3    9.21    2.76
  -7   3  -3    6.97    2.79
   7  -3  -3    6.77    2.46
   7  -3  -3    7.19    3.29
   7   3   3    4.08    2.73
   7  -3  -3    5.07    2.39
  -7   3  -3   11.18    2.45
   7   3   3   10.07    2.34
  -7   3  -3    8.86    2.93
  -7  -3  -3   10.06    2.65
  -7  -3  -3    4.34    2.75
   7   3  -3    8.56    2.30
   7  -3   3   10.31    2.47
   7   3  -3    4.22    3.15
   7   3  -3    4.89    2.06
   7   3  -3    2.99    2.22
   7   3  -3   12.20    3.47
   7   3  -3    4.10    2.76
   7  -3   3    7.96    3.01
   7  -3   3    7.67    2.21
  -7  -3  -3    5.91    2.56
   7  -3   3    3.38    2.17
  -7  -3  -3    6.80    2.14
   0  -3  -4    0.38    0.62
   0  -3  -4    0.37    0.72
   0   3  -4   -0.12    0.64
   0  -3   4   -0.61    0.62
   0   3   4    0.33    0.29
   0   3  -4    0.58    0.57
   0   3   4    0.59    0.78
   0   3  -4    0.10    0.31
   0  -3   4    0.34    0.52
   0   3   4    0.64    0.54
   0  -3   4    0.05    0.57
   0   3  -4    0.05    0.64
   0   3   4   -0.48    0.64
   0  -3  -4   -0.15    0.27
   1   3   4    4.33    1.04
   1   3   4    6.59    0.83
   1  -3  -4    5.09    0.48
   1   3   4    4.77    0.96
  -1  -3   4    5.55    0.82
  -1  -3   4    4.86    0.86
   1  -3  -4    5.16    0.39
  -1  -3   4    5.76    1.21
   1  -3  -4    5.31    0.98
   1  -3  -4    5.46    1.19
  -1   3  -4    4.56    0.75
   1  -3  -4    5.08    0.85
  -1   3  -4    5.50    1.04
  -1  -3   4    6.92    1.12
   1   3   4    5.81    1.07
  -1   3  -4    5.15    1.18
  -1   3  -4    5.89    1.04
  -1   3   4    5.98    0.94
   1   3  -4    4.14    1.07
  -1  -3  -4    5.28    1.13
  -1  -3  -4    4.55    1.08
  -1   3   4    5.10    1.14
  -1  -3  -4    4.70    0.73
   1  -3   4    4.94    1.00
   1   3  -4    4.73    0.83
  -1   3   4    5.66    0.97
   1  -3   4    4.96    1.07
   1   3  -4    5.99    0.64
   1   3  -4    4.82    0.97
   1  -3   4    6.27    0.82
   1  -3   4    6.72    1.18
  -1   3   4    5.37    0.90
   2  -3  -4   20.68    1.19
   2  -3  -4   21.62    1.53
   2   3   4   22.19    1.85
   2   3   4   21.38    1.17
  -2   3  -4   21.68    1.60
   2  -3  -4   25.05    2.10
   2   3   4   23.63    2.20
   2  -3  -4   24.30    2.26
  -2   3  -4   25.27    2.21
   2  -3  -4   23.27    1.62
  -2  -3   4   22.50    1.37
  -2  -3   4   24.78    2.23
   2   3   4   21.87    1.85
   2   3   4   23.62    1.53
  -2  -3   4   25.06    1.83
  -2   3  -4   24.22    2.04
   2  -3   4   21.61    1.22
  -2   3   4   24.61    2.14
   2   3  -4   21.56    1.38
  -2   3   4   22.86    1.43
   2   3  -4   22.27    1.79
   2  -3   4   24.21    1.58
   2   3  -4   23.04    2.26
   2  -3   4   22.25    1.57
  -2  -3  -4   20.51    1.96
  -2  -3  -4   22.71    2.27
  -2   3   4   26.99    1.68
  -2   3   4   22.96    1.41
   2  -3   4   24.99    2.27
   2   3  -4   21.61    1.16
   2  -3   4   25.07    1.96
  -2  -3  -4   24.24    1.62
   2   3  -4   23.89    1.57
  -3   3  -4    4.31    0.94
   3   3   4    5.12    1.01
   3   3   4    5.67    1.53
  -3  -3   4    5.49    1.06
   3  -3  -4    7.98    1.59
   3  -3  -4    5.11    1.08
  -3  -3   4    5.66    0.63
   3  -3  -4    4.39    0.88
  -3   3  -4    4.07    0.97
   3  -3  -4    5.60    1.09
  -3   3  -4    3.18    1.32
   3  -3  -4    5.25    0.58
  -3   3  -4    5.03    1.20
   3   3   4    4.26    1.28
  -3  -3   4    4.52    0.59
   3  -3  -4    5.45    0.79
   3   3   4    5.02    0.81
   3  -3  -4    7.41    1.63
   3   3   4    3.67    0.91
  -3  -3  -4    3.84    1.38
   3   3  -4    4.71    0.84
   3   3  -4    6.19    0.76
   3  -3   4    3.82    0.98
   3  -3   4    3.42    1.31
  -3   3   4    5.70    0.96
   3   3  -4    4.69    1.44
   3  -3   4    4.60    0.81
   3  -3   4    5.91    1.28
  -3   3   4    5.22    0.72
   3   3  -4    7.91    1.52
  -3  -3  -4    5.22    1.13
  -3  -3  -4    4.36    1.27
  -3   3   4    4.91    1.41
  -3   3   4    5.98    0.83
   3   3  -4    5.51    0.72
   3   3  -4    6.51    1.20
   3  -3   4    4.59    0.87
   4   3   4    1.31    1.01
  -4   3  -4    1.60    1.26
   4   3   4    2.04    1.29
   4  -3  -4    0.61    0.51
   4  -3  -4   -0.20    1.41
   4  -3  -4    1.09    0.97
   4  -3  -4    2.45    0.89
   4  -3  -4   -0.44    1.01
   4   3   4    0.44    0.79
  -4   3  -4    0.06    0.87
   4  -3  -4    0.26    0.54
   4   3   4    1.31    1.33
   4  -3  -4    3.35    1.59
  -4   3  -4    1.45    1.67
   4  -3  -4    1.04    0.54
   4   3  -4    0.97    0.78
   4  -3   4    2.41    1.47
  -4  -3  -4    1.62    0.96
   4   3  -4    3.10    1.00
  -4   3   4    0.55    1.32
   4   3  -4    0.26    1.33
  -4  -3  -4    0.01    1.00
   4  -3   4    1.42    0.97
   4  -3   4    1.41    0.56
  -4  -3  -4    0.74    1.55
   4   3  -4    0.56    1.05
   4  -3   4    1.03    0.87
   4  -3   4    3.15    1.26
   4   3  -4    2.85    1.48
   4   3  -4    0.87    0.65
   5  -3  -4   29.40    2.69
   5  -3  -4   34.29    3.63
   5   3   4   30.98    3.36
   5  -3  -4   30.85    2.64
   5  -3  -4   27.87    1.76
  -5   3  -4   28.70    2.78
   5   3   4   30.95    3.13
  -5   3  -4   28.18    3.54
  -5   3  -4   29.67    2.73
   5  -3  -4   26.39    2.72
   5  -3  -4   26.12    3.38
   5   3   4   23.61    2.43
   5   3  -4   29.77    2.56
   5   3  -4   28.46    3.62
  -5  -3  -4   22.77    2.70
   5   3  -4   24.31    1.96
   5  -3   4   29.19    3.50
   5  -3   4   26.18    2.84
   5   3  -4   34.20    3.53
   5  -3   4   24.76    2.50
   5   3  -4   29.22    3.99
   5   3  -4   28.81    2.43
  -5  -3  -4   30.44    3.59
  -5  -3  -4   24.33    2.50
  -5  -3  -4   28.48    2.37
   6  -3  -4   -1.34    1.04
   6  -3  -4    0.22    1.81
   6   3   4    1.55    2.08
  -6   3  -4   -2.08    2.06
   6  -3  -4   -3.84    1.77
  -6   3  -4    5.63    1.95
   6   3   4    2.46    1.64
  -6   3  -4    3.46    2.32
   6  -3  -4   -0.64    2.47
   6   3   4    2.70    1.87
   6   3   4    5.18    1.91
   6   3   4    0.69    1.13
  -6   3  -4    0.22    2.58
   6  -3  -4   -2.76    1.61
  -6   3  -4   -1.74    1.77
   6  -3  -4    0.54    3.00
  -6  -3  -4    4.81    2.22
   6   3  -4    1.43    1.58
   6   3  -4   -2.06    2.08
  -6  -3  -4   -1.48    1.90
   6  -3   4   -0.97    1.53
   6   3  -4    6.07    2.81
  -6  -3  -4    0.37    2.38
  -6  -3  -4    1.02    1.81
   6  -3   4    2.77    1.87
   6   3  -4    0.87    1.82
   6   3  -4   -2.75    2.40
  -6  -3  -4    2.42    1.66
   6   3  -4   -2.22    1.19
   6  -3   4    0.84    2.29
   6  -3   4    5.07    1.89
   0  -3  -5    1.62    1.05
   0  -3   5    3.88    1.17
   0  -3  -5    3.18    0.61
   0   3  -5    3.64    0.64
   0   3   5    3.39    0.53
   0  -3   5    5.38    1.17
   0   3  -5    0.88    1.02
   0   3   5    1.46    0.81
   0   3  -5    3.37    0.99
   0  -3   5    1.82    1.08
   0  -3  -5    3.48    1.08
   0   3   5    3.84    1.29
   0   3   5    1.71    0.94
   0   3  -5    2.71    1.18
  -1   3  -5   75.04    3.46
   1   3   5   76.77    3.65
   1   3   5   79.41    2.67
   1  -3  -5   74.07    3.24
   1  -3  -5   74.24    3.92
   1  -3  -5   75.06    2.05
   1   3   5   73.08    3.63
   1   3   5   78.05    3.49
  -1   3  -5   66.84    3.39
  -1  -3   5   79.45    3.50
  -1  -3   5   74.33    3.08
  -1   3  -5   78.23    2.88
  -1   3  -5   75.77    3.84
  -1  -3   5   72.70    3.28
   1  -3  -5   71.57    3.43
  -1  -3   5   71.32    3.71
  -1  -3  -5   80.27    3.63
   1  -3   5   74.67    3.38
   1  -3   5   79.81    3.53
   1   3  -5   75.70    3.15
   1  -3   5   76.65    1.84
  -1   3   5   75.22    3.85
   1   3  -5   73.13    3.37
   1  -3   5   79.74    2.82
  -1   3   5   76.28    3.17
   1  -3   5   76.84    3.85
  -1  -3  -5   75.50    3.84
  -1   3   5   76.05    3.24
   1   3  -5   74.69    2.41
  -1  -3  -5   72.03    2.73
  -1   3   5   66.74    3.17
   1   3  -5   79.44    3.86
   2   3   5    3.25    0.57
  -2  -3   5    3.40    1.15
   2  -3  -5    3.35    0.91
  -2   3  -5    3.74    1.38
   2  -3  -5    4.06    1.51
   2  -3  -5    3.49    1.19
   2   3   5    1.44    1.12
   2   3   5    3.30    0.83
  -2  -3   5    2.47    0.88
   2   3   5    3.43    1.32
  -2  -3   5    2.74    0.75
   2   3   5    1.88    1.11
  -2   3  -5    1.87    1.29
  -2   3  -5    3.73    0.97
   2  -3  -5    3.61    1.04
   2  -3  -5    2.46    0.55
  -2  -3   5    2.94    1.29
   2   3  -5    3.77    1.49
   2   3  -5    2.36    0.56
  -2  -3  -5    3.55    1.50
  -2   3   5    2.54    0.92
   2   3  -5    2.60    0.84
  -2   3   5    1.13    1.22
  -2  -3  -5    3.77    1.38
   2  -3   5    3.89    1.00
   2  -3   5    2.05    0.53
  -2   3   5    4.99    0.98
   2  -3   5    3.68    1.11
   2   3  -5    3.58    1.04
   2  -3   5    2.59    1.38
  -2  -3  -5    2.51    0.83
   2  -3   5    2.80    0.79
   2   3  -5    2.37    0.56
  -2   3   5    3.91    0.89
  -3   3  -5   40.95    3.47
   3   3   5   36.40    3.25
   3  -3  -5   44.27    3.31
   3  -3  -5   40.86    2.20
   3  -3  -5   39.15    2.13
   3  -3  -5   38.13    1.94
  -3   3  -5   41.73    3.09
   3   3   5   41.06    2.39
   3   3   5   40.27    2.65
   3  -3  -5   27.49    3.13
  -3  -3   5   37.97    2.58
   3   3   5   39.15    2.93
  -3   3  -5   40.94    2.56
   3   3   5   35.28    1.90
  -3  -3   5   37.48    1.74
  -3  -3   5   37.69    1.75
  -3   3  -5   41.84    2.53
  -3   3   5   43.15    2.31
   3   3  -5   42.62    2.79
  -3  -3  -5   45.87    3.41
   3  -3   5   38.30    2.35
   3  -3   5   39.78    2.04
  -3  -3  -5   37.05    3.44
   3  -3   5   36.62    2.88
   3   3  -5   37.41    2.01
   3   3  -5   38.43    1.93
  -3   3   5   31.78    3.13
   3   3  -5   42.73    3.45
   3  -3   5   39.09    2.28
   3  -3   5   39.07    3.54
  -3  -3  -5   41.70    2.62
  -3   3   5   37.71    1.95
   3   3  -5   43.57    3.12
   3   3  -5   38.01    1.92
   4  -3  -5    2.56    2.19
   4   3   5    4.83    1.83
   4  -3  -5    3.53    0.90
  -4   3  -5    4.49    1.56
   4   3   5    4.34    0.99
   4   3   5    4.19    1.81
   4   3   5    5.20    1.31
   4  -3  -5    2.88    1.31
   4  -3  -5    3.37    0.54
   4  -3  -5    2.87    1.02
  -4   3  -5    3.73    2.01
   4  -3  -5    3.56    0.91
  -4  -3  -5    4.96    1.60
  -4   3   5    3.62    0.62
   4   3  -5    3.13    1.51
   4   3  -5    2.10    1.27
   4  -3   5    3.33    0.88
   4  -3   5    2.91    1.37
   4  -3   5    2.59    1.55
  -4  -3  -5    3.60    1.37
   4   3  -5    4.21    2.09
   4   3  -5    3.65    2.02
   4   3  -5    3.83    0.87
   4  -3   5    3.60    1.02
  -4  -3  -5    2.10    1.80
  -4   3   5    4.04    0.62
   4  -3   5    2.10    1.98
   4   3  -5    3.95    1.04
   5  -3  -5   11.78    2.74
   5  -3  -5   22.08    3.56
   5  -3  -5   25.45    3.06
  -5   3  -5   15.92    2.42
  -5   3  -5   19.02    2.59
   5   3   5   17.75    3.10
   5  -3  -5   19.37    2.64
   5  -3  -5   17.43    2.57
   5  -3  -5   15.59    1.36
  -5   3  -5   22.68    3.47
   5   3   5   19.19    3.37
   5   3   5   24.85    3.34
   5   3   5   21.59    2.64
   5   3   5   20.42    2.35
   5  -3   5   24.29    3.21
   5  -3   5   17.47    2.54
   5   3  -5   18.59    1.81
  -5  -3  -5   15.57    2.23
   5   3  -5   16.40    3.07
   5   3  -5   22.85    2.57
  -5  -3  -5   20.35    2.76
  -5  -3  -5   21.79    3.29
   5  -3   5   18.32    3.18
   5   3  -5   17.94    2.61
   5  -3   5   11.29    1.97
  -5  -3  -5   18.48    2.11
   5   3  -5   17.83    3.29
  -5  -3  -5   12.16    3.45
   5   3  -5   19.21    2.75
   6  -3  -5    4.93    1.97
   6  -3  -5    7.18    3.39
   6   3   5   -1.13    1.26
   6  -3  -5    2.68    3.19
   6  -3  -5    0.43    2.20
   6  -3  -5   -1.53    0.98
  -6   3  -5   -1.54    2.40
   6   3   5   -1.84    2.30
  -6   3  -5   -2.15    2.13
  -6   3  -5   -3.18    2.48
   6   3   5    2.32    2.00
   6   3   5   -3.81    3.21
  -6   3  -5    0.09    2.24
   6  -3  -5    0.60    2.04
  -6   3  -5    1.59    3.28
   6   3   5    3.28    1.80
   6   3  -5   -2.02    2.56
   6   3  -5    0.37    1.91
  -6  -3  -5   -3.96    1.82
  -6  -3  -5    0.88    2.39
   6  -3   5    3.41    1.90
   6   3  -5    1.97    3.11
   6  -3   5    0.15    2.05
   6  -3   5    1.03    2.78
  -6  -3  -5   -1.37    1.77
   6   3  -5    0.73    3.40
  -6  -3  -5    7.05    2.78
   6   3  -5    1.72    1.66
   6  -3   5    1.71    1.99
   6   3  -5   -0.74    1.30
  -6  -3  -5    2.24    3.24
   0   3   6    0.63    1.32
   0   3  -6   -1.77    1.14
   0   3   6    0.78    1.02
   0  -3  -6   -0.01    0.58
   0  -3  -6    1.93    1.33
   0   3   6    0.17    0.46
   0   3  -6    1.00    1.17
   0  -3   6    0.65    0.98
   0   3  -6    0.43    0.63
   0  -3   6   -1.33    1.15
   0   3   6    0.27    1.33
   0  -3  -6    0.12    1.08
   0  -3   6   -1.34    1.08
   0  -3   6    1.29    1.14
   0   3  -6   -0.81    1.17
   1   3   6   -0.58    1.19
   1   3   6    1.09    1.34
  -1  -3   6    3.15    1.11
   1   3   6    1.97    1.26
  -1  -3   6    0.32    1.36
   1  -3  -6    0.71    1.18
  -1   3  -6    0.20    0.67
  -1  -3   6    1.43    0.95
   1   3   6    0.24    0.64
  -1   3  -6    1.42    1.55
  -1  -3   6    2.92    1.21
   1  -3  -6    0.80    1.23
  -1   3  -6    2.03    1.36
   1  -3  -6    1.01    0.41
   1  -3   6    1.13    0.68
   1  -3   6    1.37    1.15
   1   3  -6    1.02    0.56
   1   3  -6    1.13    1.22
  -1   3   6    2.53    1.15
   1   3  -6   -0.08    1.28
  -1   3   6    2.18    1.12
  -1   3   6    1.17    1.11
  -1  -3  -6   -0.06    1.23
   1  -3   6    0.79    1.31
   1  -3   6    2.31    1.21
  -1  -3  -6    1.04    0.75
   1   3  -6    1.62    1.03
  -1   3   6    0.65    1.23
  -1  -3  -6    1.46    1.37
   2  -3  -6    3.66    1.54
   2   3   6    1.98    1.37
   2  -3  -6    3.07    1.21
   2   3   6    5.71    1.04
  -2  -3   6    4.40    1.26
   2  -3  -6    5.12    1.38
   2  -3  -6    3.49    0.55
  -2   3  -6    2.40    1.07
  -2  -3   6    4.41    1.39
  -2  -3   6    5.61    1.85
  -2   3  -6    4.53    1.66
  -2   3  -6    7.59    1.96
   2   3   6    5.31    1.52
  -2  -3   6    2.50    1.04
   2  -3   6    6.85    1.63
  -2   3   6    4.01    1.08
  -2  -3  -6    3.51    1.75
  -2   3   6    5.64    1.38
   2   3  -6    4.70    0.71
   2   3  -6    2.77    1.82
  -2   3   6    3.36    1.09
  -2  -3  -6    4.21    1.13
  -2   3   6    5.35    1.84
   2  -3   6    4.09    1.06
   2  -3   6    3.71    0.58
  -2  -3  -6    4.96    1.69
   2  -3   6    4.70    1.33
   2   3  -6    2.40    1.26
   2   3  -6    6.07    1.30
   3   3   6   16.51    2.85
  -3   3  -6   16.38    2.76
   3   3   6   13.31    1.37
  -3   3  -6   11.32    2.05
   3   3   6   17.90    2.39
   3   3   6   15.56    2.56
  -3  -3   6   11.84    2.35
  -3  -3   6   13.66    2.00
  -3   3  -6   14.33    2.54
   3  -3  -6   14.26    1.37
   3   3   6   16.86    2.04
   3  -3  -6   15.68    2.03
   3  -3  -6   16.80    2.00
  -3  -3   6   13.83    1.53
   3   3  -6   14.31    1.93
  -3   3   6   14.37    1.75
   3  -3   6   15.13    2.66
   3  -3   6   12.39    1.38
   3   3  -6   16.48    1.83
  -3   3   6   12.56    2.41
  -3  -3  -6   21.20    2.27
  -3  -3  -6   14.54    2.88
   3   3  -6   17.01    1.19
   3   3  -6   15.40    1.39
  -3  -3  -6   15.41    2.59
   3  -3   6   16.43    2.12
   3  -3   6   16.20    1.90
  -3   3   6   15.70    1.98
  -3   3   6   15.22    1.73
  -4   3  -6    2.15    2.50
   4   3   6   -0.01    1.37
   4  -3  -6   -4.30    2.23
  -4   3  -6    2.66    1.56
  -4   3  -6    2.10    1.37
   4   3   6    2.06    1.01
  -4   3  -6    6.92    2.35
   4   3   6    0.70    1.27
   4  -3  -6   -0.46    1.01
   4   3   6    2.81    1.83
   4  -3  -6    1.81    1.05
   4   3   6    3.12    2.41
   4  -3  -6    2.15    1.04
   4   3  -6    2.91    2.46
  -4   3   6    1.35    2.02
   4   3  -6    1.23    0.84
  -4   3   6    3.69    0.91
   4  -3   6    1.08    1.24
  -4  -3  -6    4.26    2.21
   4  -3   6    0.31    0.99
   4   3  -6   -0.71    2.21
  -4  -3  -6   -2.45    2.73
  -4   3   6    2.87    0.88
   4  -3   6    0.74    1.20
   4   3  -6    1.46    0.87
   4   3  -6    3.74    1.55
   4   3  -6    3.76    1.10
  -4  -3  -6    1.63    1.50
   4  -3   6    4.91    1.97
   4   3  -6    1.19    0.78
  -4  -3  -6    4.26    1.63
   4  -3   6    2.36    2.21
  -5   3  -6    9.02    2.57
  -5   3  -6    6.06    2.67
   5   3   6   11.45    1.95
   5   3   6    8.01    1.83
   5  -3  -6    7.32    3.00
   5  -3  -6    7.90    3.34
   5  -3  -6    9.22    2.47
  -5   3  -6    8.55    3.30
   5   3   6    6.98    2.64
   5   3   6    3.33    1.80
  -5   3  -6    7.35    2.07
   5   3   6    5.93    3.02
   5   3  -6    8.55    1.24
   5   3  -6   10.20    2.75
   5   3  -6    6.14    1.96
   5  -3   6   11.39    3.10
   5   3  -6    3.49    2.88
  -5  -3  -6    4.63    2.19
   5  -3   6    7.17    1.73
   5  -3   6    4.95    2.04
  -5  -3  -6    8.55    3.48
  -5  -3  -6   10.01    2.98
   5   3  -6    6.84    3.27
   5  -3   6    7.53    2.40
   5   3  -6    4.59    3.13
  -5  -3  -6   12.05    2.38
   0   3  -7    3.23    0.95
   0   3  -7    5.56    1.59
   0  -3   7    4.38    1.58
   0   3  -7    3.72    1.92
   0  -3   7    5.57    1.96
   0  -3  -7    4.08    0.93
   0   3  -7    3.96    1.87
   0   3   7    6.91    1.81
   0  -3  -7    4.44    1.85
   0   3   7    3.84    2.40
   0   3   7    5.21    1.61
   0  -3  -7    4.07    1.71
   0  -3   7    5.68    2.12
  -1  -3   7   31.03    3.09
  -1  -3   7   33.46    2.89
   1   3   7   34.13    3.21
   1  -3  -7   26.18    3.04
  -1  -3   7   28.71    2.91
  -1   3  -7   37.77    3.65
  -1   3  -7   30.92    2.29
   1  -3  -7   28.87    1.35
  -1  -3   7   29.74    3.48
   1   3   7   30.07    3.49
   1   3   7   30.05    1.82
  -1   3  -7   29.94    3.76
   1  -3  -7   33.44    3.26
   1  -3  -7   33.33    3.21
   1  -3   7   25.60    3.18
   1   3  -7   31.90    4.00
   1   3  -7   32.33    2.95
  -1   3   7   25.44    2.66
   1  -3   7   28.12    2.09
   1   3  -7   34.39    3.31
  -1  -3  -7   29.75    2.17
  -1   3   7   30.03    2.80
  -1  -3  -7   33.25    3.52
  -1   3   7   26.26    3.54
   1   3  -7   33.08    1.80
   1  -3   7   28.58    3.04
  -1  -3  -7   34.44    3.66
  -2  -3   7    3.03    1.97
  -2   3  -7    0.93    2.01
   2   3   7   -2.06    1.60
   2  -3  -7    2.06    1.46
   2  -3  -7    0.95    1.53
  -2   3  -7    3.99    2.17
  -2  -3   7   -0.35    1.12
  -2  -3   7    2.11    1.33
   2   3   7   -1.03    1.83
  -2   3  -7   -0.21    1.20
  -2  -3   7   -1.60    1.69
   2   3   7    6.79    3.09
   2   3  -7    4.09    1.44
   2   3  -7   -1.30    2.04
   2  -3   7    0.80    1.04
  -2   3   7    3.84    1.69
   2  -3   7    3.15    2.17
  -2  -3  -7    1.74    2.21
   2   3  -7    0.12    1.46
   2  -3   7   -0.43    1.55
  -2  -3  -7    1.90    1.96
   2   3  -7    2.32    0.67
  -2   3   7    1.45    2.02
   2  -3   7    0.66    1.78
  -2  -3  -7    1.41    1.20
  -2   3   7    2.11    1.40
  -2   3   7    4.62    1.39
  -3   3  -7   20.79    3.59
  -3   3  -7   15.21    2.19
   3   3   7   11.97    2.67
   3   3   7   15.82    3.24
  -3  -3   7   13.99    1.74
   3  -3  -7   11.45    2.79
   3  -3  -7   14.33    1.24
   3  -3  -7   10.96    1.86
   3   3   7   14.54    2.44
  -3   3  -7   18.05    3.11
   3   3   7   12.04    2.14
  -3  -3   7   11.37    2.27
   3  -3  -7   13.45    1.93
  -3   3   7   13.26    2.04
  -3   3   7   11.89    1.74
  -3  -3  -7   13.75    3.10
   3  -3   7   13.43    2.22
  -3   3   7   13.98    1.86
   3   3  -7   18.34    2.30
   3  -3   7   12.26    2.53
   3   3  -7   13.53    1.19
  -3  -3  -7   21.56    3.30
   3  -3   7   16.28    1.45
   3  -3   7   15.72    3.23
   3  -3   7   12.50    1.82
  -3   3   7   13.05    2.83
  -3  -3  -7    9.30    1.95
   3   3  -7   10.90    3.52
   3   3  -7   14.36    1.17
   3   3  -7    9.94    3.66
   4   3   7   -2.14    2.55
  -4  -3   7    0.04    1.87
   4   3   7   -1.96    1.19
   4  -3  -7   -1.94    1.05
   4  -3  -7    4.12    3.23
  -4   3  -7    2.47    1.83
  -4  -3   7    1.03    0.94
  -4   3  -7   -1.82    2.72
  -4  -3   7    2.62    0.93
   4   3   7    0.40    1.84
   4  -3  -7   -5.23    2.73
   4  -3  -7    2.28    1.39
   4   3   7    0.20    1.47
  -4   3  -7    2.13    1.93
   4   3   7    3.92    2.55
  -4   3  -7    1.11    3.18
   4  -3   7   -0.74    3.12
   4   3  -7   -0.60    0.67
  -4   3   7   -1.17    1.68
   4  -3   7    0.04    1.13
   4  -3   7    0.57    1.63
   4   3  -7   -2.52    3.08
   4   3  -7   -1.43    1.16
  -4  -3  -7   -1.18    1.89
   4   3  -7   -2.89    2.93
   4   3  -7    0.23    0.72
  -4  -3  -7    0.78    2.78
  -4   3   7    1.80    1.49
   4  -3   7    1.08    1.52
   4   3  -7   -1.25    1.16
  -4  -3  -7    1.44    2.99
  -4  -3  -7    1.82    1.76
  -4   3   7   -1.33    1.04
   4  -3   7    0.63    2.26
   4   3  -7    3.66    1.26
  -4   3   7    0.65    2.83
  -5   3  -7    5.13    2.16
   5  -3  -7    5.96    2.74
   5   3  -7   13.05    2.93
  -5  -3  -7    9.14    2.63
   0  -3  -8    1.29    0.95
   0  -3   8   -0.47    2.27
   0   3   8    1.88    2.23
   0   3  -8   -0.03    2.29
   0  -3  -8    1.01    2.30
   0  -3   8   -1.20    2.01
   0  -3   8   -0.29    1.86
   0   3   8   -1.36    2.10
   0   3  -8    0.31    1.09
   0   3  -8   -0.49    2.16
   0   3   8   -0.98    1.74
   0   3   8    1.49    1.98
   0  -3  -8   -0.32    2.22
   0  -3   8    1.51    2.04
   1  -3  -8    5.22    2.45
   1  -3  -8    0.71    2.36
  -1   3  -8   -1.45    1.26
  -1  -3   8   -2.32    1.92
   1   3   8    1.82    1.06
   1   3   8    2.59    2.36
   1   3   8   -4.65    2.16
  -1  -3   8    2.79    2.33
  -1  -3   8    1.66    1.86
  -1  -3   8    1.91    2.06
  -1   3  -8    2.15    2.62
   1   3   8   -3.00    2.13
  -1   3  -8    4.83    2.60
   1   3  -8   -0.96    1.87
  -1  -3  -8    1.96    1.15
  -1  -3  -8    7.32    3.01
  -1   3   8   -0.89    1.87
   1   3  -8    1.61    2.19
   1  -3   8    3.24    2.06
   1  -3   8    2.91    2.07
   1   3  -8   -0.36    2.90
  -1   3   8   -0.04    1.80
   1  -3   8    1.96    2.42
  -1  -3  -8    5.04    2.43
   1   3  -8    1.73    0.99
  -1   3   8    7.02    2.70
  -1   3   8   -1.43    1.76
  -2  -3   8    0.18    2.37
   2   3   8    1.78    2.56
  -2   3  -8   -0.02    2.93
   2   3   8    3.72    1.28
   2   3   8    3.67    2.94
  -2   3  -8    9.43    3.00
   2  -3  -8    3.40    2.48
   2   3   8    2.69    2.24
  -2  -3   8    5.16    1.84
  -2   3  -8    4.42    1.70
  -2  -3   8    2.47    2.18
   2  -3  -8   -0.06    1.95
  -2  -3   8    2.82    1.81
   2  -3  -8    5.38    2.22
   2   3  -8    6.36    2.35
  -2   3   8    2.65    1.87
   2  -3   8    4.28    2.43
   2   3  -8    4.27    1.95
   2   3  -8    3.02    3.08
  -2  -3  -8    4.93    2.83
   2  -3   8    3.47    1.64
  -2   3   8    3.99    2.87
   2  -3   8    7.73    3.04
   2  -3   8    3.09    2.52
  -2  -3  -8   -0.78    2.57
  -2   3   8    4.34    2.03
  -2  -3  -8    3.51    2.89
   2   3  -8    4.01    0.87
  -2   3   8    7.09    1.96
   3   3   8    3.43    1.67
  -3   3  -8    8.53    3.48
   3   3   8    4.47    2.68
   3   3   8   -2.65    2.83
  -3   3  -8    0.40    2.02
  -3  -3   8    0.75    1.68
   3  -3  -8    4.85    2.15
  -3  -3   8    0.14    1.37
   3  -3  -8    4.09    2.20
  -3  -3   8    6.70    2.39
   3  -3  -8    2.78    3.12
   3   3   8   10.44    3.02
  -3   3  -8    4.30    3.36
  -3   3   8   -0.52    1.88
  -3   3   8    2.41    1.68
   3  -3   8    2.07    1.55
   3  -3   8    7.58    2.39
   3   3  -8    9.05    3.72
  -3  -3  -8    3.21    2.01
   3  -3   8    1.19    2.93
   3  -3   8    1.48    2.54
  -3  -3  -8    1.67    3.21
   3   3  -8    3.94    1.98
  -3   3   8   -1.09    1.65
   3   3  -8    7.29    2.18
   3   3  -8    9.29    3.36
  -3  -3  -8    6.35    3.77
  -3   3   8    5.86    3.00
   0  -3   9    2.48    2.78
   0  -3   9   -1.59    2.43
   0   3  -9    2.93    3.14
   0  -3  -9   -4.51    3.07
   0   3   9   -0.53    2.48
   0  -3   9    0.41    2.73
   0   3  -9    1.68    3.42
   0   3   9    1.37    2.81
   0   3   9   -0.93    2.89
   0  -3  -9   -4.82    2.94
   0  -3  -9    1.85    1.32
   0  -3   9    5.27    3.01
   0   3  -9   -0.97    1.40
   0   3   9    2.63    2.86
  -1  -3   9    8.68    3.59
   1  -3  -9   21.58    4.06
   1   3   9   15.05    3.85
  -1  -3   9   18.17    3.03
   1  -3  -9   22.17    3.51
  -1  -3   9   17.93    3.48
   1  -3  -9   15.72    3.70
  -1  -3   9   18.33    3.22
   1   3   9   14.16    3.78
  -1   3  -9   17.19    3.90
   1   3   9   15.62    3.30
  -1   3  -9   19.47    3.92
  -1   3  -9   13.46    2.79
  -1   3   9   14.82    3.37
  -1   3   9   15.79    3.20
  -1   3   9   10.34    3.88
   1   3  -9   14.66    3.64
   1  -3   9   13.58    3.30
   1  -3   9   13.76    3.27
   1   3  -9   18.31    3.48
  -1   3   9   20.37    3.30
   1  -3   9   16.88    3.31
   1  -3   9   17.47    3.72
  -1  -3  -9   12.39    4.28
  -1  -3  -9   18.11    2.09
  -1  -3  -9   13.01    4.18
   1   3  -9   15.90    1.70
   0  -4   0  321.57    7.21
   0   4   0  319.37    7.49
   0  -4   0  305.84    7.43
   0   4   0  321.54    7.17
  -1   4   0   21.79    1.02
   1  -4   0   21.49    0.82
  -1  -4   0   21.86    0.86
  -1  -4   0   21.28    0.83
  -1  -4   0   21.27    0.89
   1  -4   0   21.38    1.01
  -1   4   0   20.91    1.03
  -1  -4   0   21.78    0.84
   1   4   0   21.67    0.82
   1   4   0   21.26    0.82
   1  -4   0   21.79    0.90
  -1   4   0   21.06    0.87
  -1   4   0   21.92    0.83
   1   4   0   20.05    0.86
   1   4   0   21.62    0.86
  -1   4   0   21.42    0.90
   1  -4   0   21.72    0.89
  -2   4   0   19.92    1.12
   2  -4   0   20.23    0.89
   2  -4   0   20.56    0.98
   2   4   0   19.99    1.07
   2   4   0   19.72    0.90
  -2   4   0   22.02    1.27
   2  -4   0   19.98    1.00
   2   4   0   19.59    1.07
   2   4   0   19.98    1.03
   2   4   0   19.53    0.91
  -2  -4   0   18.84    0.91
  -2   4   0   19.65    1.07
  -2  -4   0   20.44    1.06
   2  -4   0   20.38    1.12
   2   4   0   20.22    0.97
  -2   4   0   19.56    1.01
  -2  -4   0   19.77    1.09
  -2  -4   0   20.64    0.92
  -2   4   0   18.95    0.98
   2  -4   0   19.84    1.09
  -2   4   0   19.70    0.88
   3  -4   0   60.04    2.33
   3   4   0   62.90    2.40
  -3   4   0   61.09    2.17
   3   4   0   61.34    2.43
   3  -4   0   60.86    2.09
  -3  -4   0   63.91    2.28
  -3   4   0   63.11    2.47
   3  -4   0   62.85    2.51
  -3   4   0   63.45    2.39
   3  -4   0   66.08    2.32
   3   4   0   63.31    2.05
   3   4   0   59.88    2.31
   3   4   0   61.25    2.10
  -3  -4   0   64.38    2.44
   3   4   0   64.98    2.42
   3  -4   0   63.33    2.20
  -3   4   0   63.90    2.37
  -3   4   0   65.26    2.69
   4  -4   0   42.04    2.09
   4   4   0   42.27    1.77
   4   4   0   41.96    2.22
   4  -4   0   39.87    2.22
   4   4   0   39.88    2.20
   4   4   0   41.82    1.82
  -4   4   0   41.89    2.23
  -4  -4   0   44.27    2.27
  -4   4   0   43.96    2.25
  -4   4   0   40.63    2.40
  -4   4   0   44.75    2.19
   4  -4   0   43.38    2.08
  -4  -4   0   41.92    2.13
  -4   4   0   43.33    1.91
   4   4   0   43.17    2.22
   4  -4   0   41.54    1.91
   4  -4   0   43.16    1.92
   4   4   0   41.14    2.20
  -5  -4   0   24.07    2.09
  -5   4   0   25.09    1.67
   5   4   0   23.23    2.04
   5   4   0   24.59    2.19
  -5  -4   0   25.73    1.98
   5   4   0   21.72    2.07
  -5   4   0   25.93    2.42
  -5  -4   0   24.79    1.61
   5  -4   0   24.40    1.86
   5   4   0   26.46    2.21
   5  -4   0   22.72    2.23
   5  -4   0   25.56    1.78
   5  -4   0   28.12    2.01
  -5   4   0   24.33    2.11
   5   4   0   24.70    1.77
   5   4   0   28.01    2.26
   5   4   0   24.25    1.50
  -5   4   0   24.90    1.88
   5  -4   0   23.97    1.68
  -5   4   0   22.96    2.13
   5  -4   0   24.56    2.14
  -6   4   0    2.72    1.40
  -6   4   0    3.26    1.01
   6  -4   0    1.47    1.07
  -6   4   0    0.91    1.20
  -6   4   0    2.98    1.44
   6   4   0   -0.39    1.22
   6   4   0    3.30    1.54
   6  -4   0    0.59    1.26
   6   4   0    1.66    0.84
   6   4   0    1.39    0.92
   6  -4   0    2.67    1.16
  -6   4   0    1.37    1.70
   6  -4   0    1.10    0.93
  -6  -4   0    1.91    0.99
  -6  -4   0    0.24    0.95
   6   4   0    1.72    1.31
  -6  -4   0    1.30    1.21
   7   4   0   -1.65    0.94
  -7   4   0    0.68    2.12
   7  -4   0    2.66    1.56
   7   4   0    2.29    2.17
   7  -4   0   -1.93    1.15
   7  -4   0    1.85    1.80
   7   4   0    0.65    1.77
  -7   4   0   -0.41    1.54
  -7   4   0   -1.33    1.21
  -7  -4   0   -0.27    1.12
   7   4   0    0.00    1.96
  -7  -4   0    2.02    1.32
   7   4   0    1.62    1.07
   7  -4   0    0.83    2.19
  -7  -4   0    2.03    1.64
   7  -4   0   -0.01    1.48
  -7   4   0    1.53    2.12
   7  -4   0   -1.74    2.01
   7   4   0   -4.15    1.70
   0   4   1   -0.02    0.18
   0  -4   1    0.05    0.22
   0  -4  -1   -0.18    0.19
   0  -4   1    0.03    0.27
   0  -4  -1   -0.03    0.14
   0   4   1   -0.07    0.23
   0   4   1    0.05    0.20
   0   4  -1   -0.36    0.16
   0  -4   1    0.22    0.20
   0  -4  -1   -0.28    0.19
   0   4  -1    0.01    0.24
  -1  -4   1   12.04    0.61
   1   4   1   11.87    0.74
   1   4   1   11.21    0.66
  -1   4  -1   11.62    0.94
   1   4   1   11.13    0.82
  -1   4  -1   12.23    0.67
  -1  -4   1   12.77    0.67
   1  -4  -1   12.11    0.68
   1  -4  -1   11.90    0.84
  -1   4  -1   11.85    0.83
   1   4   1   11.20    0.81
   1  -4  -1   13.06    0.77
   1  -4  -1   12.49    0.48
  -1   4  -1   11.97    0.47
   1  -4  -1   12.19    0.90
  -1   4   1   11.62    0.74
   1   4  -1   12.81    0.61
   1   4  -1   12.11    0.65
   1   4  -1   14.06    0.86
  -1   4   1   12.85    0.88
  -1  -4  -1   12.41    0.90
   1  -4   1   10.14    0.90
   1  -4   1   12.78    0.84
  -1   4   1   12.39    0.48
  -1  -4  -1   12.19    0.68
  -1  -4  -1   11.36    0.74
   1   4  -1   12.45    0.62
   1  -4   1   11.65    0.68
  -1   4   1   12.31    0.68
  -1   4   1   11.39    0.88
  -1  -4  -1   10.68    0.79
   1  -4   1   12.35    0.73
  -2   4  -1    8.01    0.81
   2  -4  -1    8.33    0.61
   2  -4  -1    7.15    0.55
  -2  -4   1    8.27    0.69
  -2  -4   1    8.18    0.37
   2  -4  -1    7.44    0.69
  -2  -4   1    7.82    0.73
   2   4   1    7.61    0.72
   2   4   1    7.76    0.81
  -2   4  -1    8.17    0.82
   2  -4  -1    8.10    0.95
   2   4   1    8.99    0.81
   2  -4  -1    7.54    0.78
  -2  -4   1    8.06    0.38
   2   4   1    8.99    0.81
  -2   4  -1    6.75    0.90
   2  -4  -1    7.78    0.83
  -2   4  -1    7.03    0.71
  -2  -4  -1    5.84    0.75
   2  -4   1    7.66    0.92
   2   4  -1    6.89    0.65
   2   4  -1    7.26    0.36
  -2   4   1    9.46    0.84
  -2   4   1    8.07    0.57
   2   4  -1    7.98    0.37
   2   4  -1    6.72    0.67
   2   4  -1    5.98    0.75
   2   4  -1    7.06    0.76
  -2   4   1    7.71    0.61
   2  -4   1    7.59    0.73
  -2  -4  -1    7.41    0.74
  -2  -4  -1    7.57    0.86
  -2  -4  -1    6.94    0.56
   2  -4   1    7.95    0.74
  -2   4   1    7.26    0.94
   2  -4   1    8.60    0.82
  -2  -4  -1    8.51    0.84
  -2  -4  -1    6.94    0.74
   3  -4  -1   19.30    1.42
   3   4   1   20.71    1.44
   3   4   1   20.32    1.38
  -3   4  -1   19.30    1.37
   3   4   1   21.50    1.34
   3   4   1   20.08    1.39
  -3   4  -1   18.91    1.34
   3  -4  -1   20.75    1.06
  -3   4  -1   18.91    1.36
   3  -4  -1   21.75    1.45
  -3  -4   1   20.01    0.70
   3  -4  -1   17.89    1.33
   3  -4  -1   18.05    1.14
  -3  -4   1   19.96    1.31
  -3  -4   1   19.75    0.69
  -3   4  -1   21.25    1.57
   3  -4  -1   19.25    1.61
  -3   4  -1   19.61    1.56
   3  -4   1   21.68    1.38
  -3  -4  -1   18.82    1.41
  -3  -4  -1   20.86    1.29
   3  -4   1   20.31    1.40
   3   4  -1   19.52    0.74
  -3  -4  -1   18.64    1.32
  -3  -4  -1   18.66    1.11
   3   4  -1   19.07    1.41
   3   4  -1   19.63    1.32
  -3   4   1   20.66    1.21
   3  -4   1   20.01    1.48
  -3   4   1   22.39    1.44
   3   4  -1   19.61    1.56
   3  -4   1   20.55    0.76
  -3   4   1   20.81    1.65
   3   4  -1   17.68    1.30
   3   4  -1   20.67    1.39
   3   4  -1   19.86    1.27
  -3  -4  -1   22.45    1.49
  -3   4   1   19.78    0.99
   3  -4   1   20.70    1.39
   3   4  -1   20.90    0.74
   4   4   1    6.52    1.05
   4   4   1    4.39    0.91
  -4   4  -1    7.80    1.15
   4  -4  -1    5.69    0.75
  -4  -4   1    5.26    0.50
  -4   4  -1    5.90    1.15
   4  -4  -1    4.63    1.01
  -4   4  -1    6.06    1.11
  -4   4  -1    4.91    1.06
   4  -4  -1    5.96    0.92
   4   4   1    4.34    0.97
   4   4   1    6.97    0.99
  -4   4  -1    7.15    1.27
   4  -4  -1    6.49    1.23
  -4  -4   1    6.18    0.55
  -4  -4   1    8.78    1.19
   4  -4  -1    5.00    1.04
   4   4  -1    3.41    1.04
   4   4  -1    4.30    0.55
  -4  -4  -1    5.23    1.14
  -4   4   1    6.46    0.98
   4   4  -1    6.71    1.00
  -4   4   1    4.76    1.20
  -4  -4  -1    5.43    0.94
  -4   4   1    6.41    0.96
   4  -4   1    7.64    1.26
   4  -4   1    7.03    1.20
   4   4  -1    4.38    0.90
  -4   4   1    5.63    0.81
   4  -4   1    3.94    0.92
  -4  -4  -1    4.63    0.96
   4  -4   1    5.11    0.92
   4  -4   1    5.22    0.69
   4   4  -1    6.64    1.20
  -4  -4  -1    5.48    1.03
   4   4  -1    4.89    0.54
  -4  -4  -1    6.31    1.03
   4   4  -1    4.86    1.03
   4   4  -1    6.60    1.25
   5  -4  -1   14.08    1.85
   5  -4  -1   12.46    1.77
   5  -4  -1   13.02    1.98
   5   4   1   13.72    1.82
  -5   4  -1   14.36    1.93
  -5   4  -1   12.51    1.70
  -5   4  -1   12.47    1.67
   5   4   1   10.02    1.61
   5  -4  -1   12.88    1.55
  -5  -4   1   12.72    1.73
  -5   4  -1   12.81    1.68
   5  -4  -1   14.71    1.89
   5   4   1   12.66    1.55
   5  -4  -1   11.88    1.39
   5  -4  -1   13.53    1.21
   5   4   1   13.12    1.52
  -5   4  -1   14.61    1.93
   5   4  -1   15.71    2.04
  -5   4   1    9.57    1.29
   5   4  -1   13.18    0.86
   5  -4   1   11.43    1.54
  -5  -4  -1   13.37    1.79
   5   4  -1   13.48    1.84
  -5   4   1   12.86    1.15
   5   4  -1   13.11    0.85
   5  -4   1   13.73    1.63
  -5  -4  -1   12.74    1.59
   5  -4   1   14.52    1.98
   5   4  -1   13.61    1.85
   5  -4   1   14.71    1.12
   5   4  -1   12.65    1.70
   5  -4   1   12.82    1.76
   5   4  -1   14.99    2.02
  -5   4   1   13.57    1.88
   5   4  -1   13.96    1.70
  -5  -4  -1   13.30    1.69
  -5  -4  -1   13.47    1.67
  -5   4   1   16.01    1.70
   5  -4   1   13.85    1.78
   6  -4  -1    3.37    1.08
   6  -4  -1    2.27    1.34
   6  -4  -1    3.79    0.92
   6   4   1    4.74    1.53
   6   4   1    4.97    1.15
   6  -4  -1    3.09    1.55
   6   4   1    1.37    1.22
  -6  -4   1    5.35    1.66
  -6   4  -1    1.78    1.22
  -6   4  -1    2.90    1.38
  -6   4  -1    1.95    1.74
   6   4   1    3.62    1.33
  -6   4  -1    1.33    1.42
   6  -4  -1    2.58    1.21
   6   4  -1    2.62    0.54
   6   4  -1    2.66    1.46
  -6  -4  -1    5.47    1.66
   6   4  -1    2.16    1.55
  -6   4   1    3.03    0.90
   6  -4   1    4.06    0.83
   6  -4   1    4.10    1.49
   6   4  -1    0.48    1.39
   6   4  -1    2.17    1.47
  -6  -4  -1    1.40    1.19
   6   4  -1    5.74    1.96
  -6   4   1    2.68    0.82
   6   4  -1    0.70    1.52
   6   4  -1    2.24    0.51
  -6   4   1    3.72    1.82
   6  -4   1    1.87    1.28
   6  -4   1   -0.55    1.24
  -6  -4  -1    3.49    1.39
   7   4   1    6.40    1.63
  -7   4  -1    9.19    2.25
   7  -4  -1   13.36    2.73
   7  -4  -1    9.42    2.24
   7   4   1    5.57    2.17
   7  -4  -1    9.63    2.22
   7  -4  -1    7.55    2.60
   7  -4  -1    7.62    1.80
   7   4   1    8.42    2.18
  -7   4  -1    3.92    1.84
   7   4   1    6.36    1.70
   7  -4  -1    7.67    1.24
   7   4   1    7.89    1.89
   7  -4  -1    7.90    1.29
  -7   4  -1    9.09    2.09
  -7   4  -1    8.54    2.28
  -7   4  -1    3.11    2.28
   7   4  -1   12.32    2.49
   7   4  -1    6.90    2.30
   7   4  -1    8.25    2.52
   7   4  -1    6.53    2.16
   7  -4   1    6.41    1.78
   7  -4   1    7.56    1.96
  -7   4   1    8.32    1.09
  -7  -4  -1    2.68    1.90
   7   4  -1    6.11    2.46
  -7  -4  -1    6.54    2.17
  -7  -4  -1    4.47    1.70
   7  -4   1    6.50    2.43
   7  -4   1    8.26    2.00
  -7   4   1    8.16    2.42
   7  -4   1    4.31    2.24
   0  -4   2   82.51    2.67
   0  -4  -2   86.40    2.13
   0   4   2   77.66    2.09
   0   4  -2   84.02    2.56
   0   4   2   85.11    2.65
   0  -4  -2   85.48    2.70
   0  -4  -2   87.19    2.66
   0  -4   2   88.26    2.58
   0   4  -2   82.55    2.31
   0   4  -2   87.33    2.79
   0   4   2   80.21    2.78
   0   4  -2   84.31    2.69
   0   4   2   81.70    2.64
   0  -4   2   79.24    2.68
  -1   4  -2   39.04    1.87
  -1   4  -2   39.27    1.46
  -1  -4   2   34.30    1.22
  -1   4  -2   38.54    1.68
   1  -4  -2   36.44    1.81
   1   4   2   33.21    1.67
   1   4   2   34.38    1.22
   1  -4  -2   38.60    1.68
   1   4   2   35.67    1.67
  -1   4  -2   37.13    1.37
  -1  -4   2   34.84    1.62
   1  -4  -2   38.11    1.48
   1  -4  -2   38.04    1.47
  -1  -4   2   34.52    1.35
   1   4   2   33.82    1.35
  -1  -4  -2   37.03    1.25
  -1  -4  -2   39.44    1.43
   1  -4   2   33.68    1.40
  -1  -4  -2   39.00    1.69
   1  -4   2   34.43    1.78
   1   4  -2   38.01    1.42
   1   4  -2   36.39    1.78
   1   4  -2   37.04    1.29
   1  -4   2   32.70    1.31
  -1  -4  -2   36.42    1.77
   1   4  -2   36.90    1.62
  -1   4   2   36.01    1.42
  -1   4   2   35.95    1.79
  -1   4   2   35.11    1.40
   1  -4   2   36.77    1.65
   1   4  -2   37.95    1.25
  -1   4   2   32.88    1.28
  -2   4  -2  101.98    3.26
   2   4   2  103.71    3.55
   2  -4  -2  107.82    3.01
   2  -4  -2  106.16    3.59
   2   4   2  108.86    3.28
   2  -4  -2  104.15    2.63
   2   4   2  102.67    3.41
  -2  -4   2  102.66    2.48
  -2   4  -2  110.88    3.80
  -2  -4   2  106.19    3.10
   2  -4  -2  107.81    3.61
   2  -4  -2  104.89    2.89
   2   4   2  102.07    3.03
  -2   4  -2  108.69    3.52
  -2  -4   2  101.93    2.46
  -2  -4   2  103.05    3.32
   2  -4  -2   99.75    2.99
  -2   4   2  101.07    2.86
   2   4  -2  107.28    3.70
   2  -4   2  106.10    3.45
   2  -4   2  103.78    2.58
   2  -4   2  104.04    3.22
  -2  -4  -2  101.59    3.24
  -2  -4  -2  104.06    3.10
  -2   4   2  103.58    3.58
   2   4  -2  104.22    3.08
  -2  -4  -2  102.44    3.44
  -2   4   2  103.90    3.52
   2   4  -2  108.21    2.53
   2   4  -2  101.50    3.39
  -2  -4  -2  102.04    3.59
   2   4  -2  106.81    2.60
   2  -4   2  105.66    3.71
   2   4  -2  104.45    3.04
   3  -4  -2   35.07    1.67
   3  -4  -2   32.98    2.04
  -3   4  -2   30.53    1.89
  -3   4  -2   34.08    1.82
   3   4   2   32.62    2.01
  -3   4  -2   30.69    1.81
   3   4   2   35.14    1.90
   3  -4  -2   33.36    1.31
   3   4   2   33.34    1.86
   3  -4  -2   34.51    1.89
   3  -4  -2   33.78    1.41
   3  -4  -2   32.57    2.03
   3   4   2   35.24    1.75
  -3   4  -2   33.51    2.22
   3  -4  -2   33.33    1.45
  -3   4   2   36.60    2.10
  -3  -4  -2   32.43    1.51
   3   4  -2   32.24    1.71
   3   4  -2   33.39    2.15
   3   4  -2   35.77    1.69
  -3   4   2   35.02    1.31
  -3  -4  -2   33.06    1.95
   3   4  -2   33.75    1.90
  -3  -4  -2   36.13    2.16
  -3   4   2   35.58    1.47
   3   4  -2   31.73    1.70
   3  -4   2   35.70    2.20
   3  -4   2   33.63    1.93
  -3  -4  -2   31.15    1.79
   3  -4   2   34.25    1.81
  -3  -4  -2   33.00    1.84
  -3   4   2   34.71    1.25
  -3   4   2   36.82    2.18
   3   4  -2   33.90    1.99
   4  -4  -2   37.29    1.78
  -4   4  -2   39.32    2.29
   4  -4  -2   34.78    2.44
   4  -4  -2   36.11    1.39
   4   4   2   38.58    2.25
  -4   4  -2   34.17    2.38
   4  -4  -2   37.32    2.03
   4   4   2   35.45    2.17
   4  -4  -2   36.99    2.64
   4  -4  -2   37.22    1.54
  -4   4  -2   36.02    2.27
   4  -4  -2   35.57    2.14
   4   4   2   36.43    2.15
   4   4   2   38.09    2.36
  -4   4  -2   38.73    2.63
  -4   4  -2   39.75    2.28
   4   4  -2   36.86    2.38
   4  -4   2   35.48    2.51
  -4   4   2   34.01    1.32
  -4  -4  -2   38.99    1.90
   4   4  -2   38.87    2.05
   4   4  -2   36.77    2.27
  -4  -4  -2   38.33    2.26
  -4  -4  -2   35.32    2.32
  -4   4   2   33.96    2.52
   4  -4   2   36.35    2.16
   4   4  -2   37.96    2.53
  -4   4   2   33.93    1.26
   4   4  -2   35.35    2.09
  -4  -4  -2   34.54    2.19
   4  -4   2   35.61    2.12
   4   4  -2   37.26    2.17
  -4  -4  -2   36.92    2.55
   5   4   2   28.16    2.26
  -5   4  -2   31.76    2.42
   5  -4  -2   28.01    1.23
   5  -4  -2   23.62    2.45
   5  -4  -2   30.11    2.44
   5  -4  -2   27.83    1.34
   5   4   2   26.33    2.30
   5  -4  -2   26.82    1.86
   5  -4  -2   28.35    2.16
  -5   4  -2   24.28    2.32
   5   4   2   31.29    2.35
   5   4   2   28.92    2.36
  -5   4  -2   29.80    2.43
   5  -4  -2   26.72    2.83
  -5   4  -2   24.67    2.71
  -5  -4  -2   24.86    2.23
   5   4  -2   28.92    2.09
   5   4  -2   26.86    2.39
  -5  -4  -2   28.23    2.01
   5  -4   2   26.28    2.35
   5   4  -2   28.84    2.72
   5  -4   2   28.91    2.20
  -5   4   2   28.95    2.63
  -5  -4  -2   32.66    2.63
   5   4  -2   30.09    2.72
  -5  -4  -2   29.51    2.39
  -5  -4  -2   20.49    2.84
   5   4  -2   27.98    2.28
   5   4  -2   30.00    2.35
   5  -4   2   25.79    2.55
   5  -4   2   28.07    2.22
   6  -4  -2    1.88    1.99
   6  -4  -2    2.74    1.25
   6  -4  -2    6.25    1.72
  -6   4  -2    5.57    1.64
   6  -4  -2    5.25    1.73
   6   4   2    7.08    1.37
  -6   4  -2    5.10    1.96
  -6   4  -2    9.08    1.93
   6   4   2    4.23    1.59
   6  -4  -2    3.71    1.70
   6   4   2    2.95    1.62
  -6   4  -2    7.17    1.91
   6   4   2    4.31    1.39
   6   4   2    4.38    1.79
   6  -4  -2    3.52    1.51
   6   4  -2    5.17    1.32
   6   4  -2    6.28    1.51
  -6  -4  -2    8.14    1.75
  -6  -4  -2    4.31    2.42
   6  -4   2    3.87    1.82
   6   4  -2    5.91    2.13
   6   4  -2    4.59    1.54
  -6   4   2    4.37    1.80
  -6  -4  -2    5.04    1.44
  -6  -4  -2   11.01    2.07
   6  -4   2    2.73    1.40
   6  -4   2    6.59    1.80
   6  -4   2    4.18    1.37
   6   4  -2    7.85    2.07
   7   4   2    8.87    2.17
  -7   4  -2    1.54    2.06
  -7   4  -2    7.45    2.01
   7  -4  -2    6.09    2.34
   7  -4  -2    6.21    2.53
   7  -4  -2    8.04    2.48
   7   4   2    9.79    2.39
   7  -4  -2    5.88    2.40
   7   4   2   10.77    1.93
  -7   4  -2    2.76    2.19
   7   4   2   10.07    2.48
   7  -4  -2    7.51    2.99
  -7   4  -2    5.44    2.54
   7   4   2    6.74    1.70
   7  -4  -2    4.55    1.63
  -7   4  -2    1.65    2.18
   7   4  -2    8.20    2.66
   7   4  -2    5.57    2.78
  -7  -4  -2    0.03    2.00
   7   4  -2    6.44    1.92
   7   4  -2    4.95    2.12
   7   4  -2    6.28    2.69
   7  -4   2   10.93    2.70
  -7  -4  -2    7.08    2.15
  -7  -4  -2   10.15    2.44
   7  -4   2    5.85    2.10
   7  -4   2    4.02    1.72
   7  -4   2    9.21    2.44
   7   4  -2    3.03    2.24
   0   4   3    0.64    0.51
   0   4   3    0.41    0.52
   0   4  -3    0.02    0.41
   0  -4   3   -0.06    0.47
   0  -4   3    0.16    0.16
   0   4   3   -0.01    0.20
   0  -4  -3    0.08    0.16
   0  -4   3   -0.04    0.44
   0  -4  -3   -0.37    0.20
   0   4  -3    0.18    0.28
   0  -4  -3    0.26    0.45
   0   4  -3    0.23    0.56
   0   4  -3    0.16    0.56
   0  -4  -3   -0.27    0.47
   0  -4   3   -0.11    0.52
   0   4   3   -0.04    0.46
  -1   4  -3   14.62    1.46
   1   4   3   13.97    0.76
  -1  -4   3   15.84    0.75
   1   4   3   14.88    1.40
   1  -4  -3   16.00    1.52
  -1   4  -3   14.01    1.14
   1  -4  -3   15.52    1.22
  -1  -4   3   15.88    1.49
   1  -4  -3   17.34    1.17
   1   4   3   16.75    1.33
  -1  -4   3   15.64    1.01
  -1   4  -3   14.61    1.01
  -1   4  -3   15.54    1.27
  -1  -4   3   16.57    1.30
  -1  -4   3   15.34    1.10
   1  -4  -3   16.01    1.37
   1   4   3   14.69    0.97
   1   4   3   14.24    1.31
  -1  -4  -3   14.27    0.74
   1  -4   3   14.23    1.44
  -1   4   3   16.69    1.05
   1  -4   3   15.41    1.26
   1   4  -3   15.12    0.78
   1   4  -3   16.10    1.21
   1  -4   3   15.26    1.02
  -1   4   3   15.23    1.52
  -1   4   3   14.87    1.10
   1   4  -3   15.06    1.00
  -1  -4  -3   14.09    1.45
  -1  -4  -3   14.54    0.98
  -1   4   3   15.68    1.13
  -1  -4  -3   14.04    1.25
   1  -4   3   15.29    1.13
   1   4  -3   16.71    1.53
  -2   4  -3    1.20    0.65
   2  -4  -3    1.39    0.19
  -2  -4   3    0.91    0.42
  -2   4  -3    0.79    0.64
   2  -4  -3    0.53    0.86
   2  -4  -3    1.81    0.52
   2   4   3    1.98    0.73
   2  -4  -3    0.94    0.47
  -2  -4   3    2.32    0.68
  -2  -4   3    0.85    0.42
  -2   4  -3    0.91    0.47
  -2   4  -3    1.28    0.86
   2   4   3    0.96    0.75
   2  -4  -3    0.54    0.74
   2   4   3    1.30    0.52
   2  -4  -3    1.54    0.53
   2   4   3    1.10    0.40
   2   4  -3    1.45    0.89
   2  -4   3    1.61    0.67
   2  -4   3    1.15    0.79
  -2   4   3    1.10    0.41
  -2  -4  -3    1.08    0.87
   2   4  -3    1.18    0.67
  -2   4   3    1.46    0.49
  -2  -4  -3    1.07    0.66
   2  -4   3    1.56    0.48
  -2  -4  -3    1.12    0.54
   2   4  -3    1.36    0.45
   2   4  -3    1.18    0.40
  -2   4   3    1.65    0.49
   2  -4   3    0.99    0.44
  -2   4   3    1.45    0.75
  -3   4  -3   35.81    2.23
  -3  -4   3   37.82    2.10
   3  -4  -3   34.71    2.41
   3  -4  -3   36.83    1.64
  -3   4  -3   37.27    2.06
   3  -4  -3   37.12    1.51
   3   4   3   35.10    2.14
  -3   4  -3   35.37    1.97
   3   4   3   33.51    1.97
  -3   4  -3   37.52    2.65
   3  -4  -3   35.45    1.92
   3   4   3   36.07    1.82
   3  -4  -3   36.46    1.35
   3  -4  -3   35.71    2.47
   3   4   3   37.80    2.37
  -3   4   3   35.54    1.42
  -3  -4  -3   36.79    2.52
   3   4  -3   34.68    1.90
  -3   4   3   37.85    2.45
   3   4  -3   35.49    1.67
  -3   4   3   36.85    1.44
   3   4  -3   34.49    2.28
  -3  -4  -3   36.43    2.08
  -3  -4  -3   34.06    1.99
   3  -4   3   35.86    1.32
   3  -4   3   40.72    2.64
   3  -4   3   34.80    2.24
  -3  -4  -3   33.45    2.29
   3   4  -3   33.48    2.39
   3   4  -3   35.36    1.77
   3  -4   3   35.14    1.92
   3   4  -3   38.80    2.26
   4  -4  -3    6.10    1.45
   4  -4  -3    6.27    0.79
   4  -4  -3    5.14    1.06
   4  -4  -3    7.46    1.27
  -4   4  -3    4.44    1.24
   4  -4  -3    6.10    0.69
   4  -4  -3    6.65    1.22
  -4   4  -3    6.76    1.27
  -4   4  -3    3.35    1.52
   4   4   3    4.39    1.08
   4  -4  -3    6.11    1.49
   4   4   3    4.95    1.24
  -4   4  -3    6.84    1.28
   4   4   3    5.20    1.31
   4  -4  -3    7.44    0.79
   4   4   3    4.08    0.99
  -4  -4  -3    6.80    1.33
   4  -4   3    5.72    1.59
   4  -4   3    5.31    1.14
   4  -4   3    5.19    1.30
   4   4  -3    4.43    1.43
   4   4  -3    6.52    1.08
  -4   4   3    6.37    1.51
  -4  -4  -3    9.30    1.73
   4   4  -3    6.42    1.36
   4   4  -3    5.96    1.51
   4   4  -3    5.89    0.99
   4   4  -3    6.69    1.16
  -4  -4  -3    7.53    1.08
  -4  -4  -3    5.03    1.05
   4  -4   3    5.35    1.05
  -4  -4  -3    5.41    1.42
  -5   4  -3    6.23    1.51
   5  -4  -3    5.59    1.75
  -5   4  -3    7.66    1.77
   5  -4  -3    8.32    1.14
   5  -4  -3   13.45    2.19
   5   4   3    6.33    1.64
  -5   4  -3    7.97    1.95
   5  -4  -3    8.88    1.56
   5  -4  -3   10.40    1.64
   5   4   3   10.35    1.86
   5   4   3    6.94    1.55
   5  -4  -3    9.01    1.61
   5   4   3    7.67    1.59
   5   4  -3    8.89    1.52
   5  -4   3    8.56    1.76
   5   4  -3    8.47    1.99
   5   4  -3    9.52    1.76
   5  -4   3    8.06    1.74
  -5  -4  -3    8.80    1.65
  -5  -4  -3    9.10    1.93
  -5  -4  -3    8.94    1.35
  -5  -4  -3    9.12    1.70
   5   4  -3   10.25    1.66
   5   4  -3    7.10    1.67
   5   4  -3    8.80    1.34
   5  -4   3    7.40    1.86
   6   4   3    7.77    2.07
   6  -4  -3    8.02    1.81
  -6   4  -3    5.79    1.97
  -6   4  -3    7.05    1.94
   6  -4  -3    7.58    2.48
  -6   4  -3    7.98    1.83
   6  -4  -3    8.75    1.97
   6  -4  -3    7.31    1.44
   6   4   3    8.07    1.89
   6   4   3    3.31    1.73
   6  -4  -3    7.89    2.58
  -6   4  -3    7.59    2.40
  -6   4  -3    8.00    2.15
   6   4   3   10.55    2.11
   6  -4  -3   10.43    1.97
  -6  -4  -3    4.38    2.18
   6   4  -3    5.16    1.73
  -6  -4  -3    7.12    1.67
   6   4  -3    9.13    2.48
   6  -4   3    6.92    2.33
   6   4  -3    7.30    1.58
  -6  -4  -3    8.01    1.94
   6  -4   3    3.96    1.72
   6  -4   3    7.34    1.71
  -6  -4  -3    6.40    1.75
  -6  -4  -3    6.39    2.36
   6  -4   3    5.93    1.90
   6   4  -3    8.54    1.80
   6   4  -3   12.09    2.68
   6   4  -3    6.86    2.04
   7  -4  -3    5.11    3.15
   7  -4  -3    1.32    3.49
   7   4   3    9.04    1.53
   7  -4  -3    6.15    2.52
   7   4   3    5.17    1.97
   7  -4  -3    4.36    2.36
   7   4   3    9.60    2.32
  -7   4  -3   11.44    3.08
   7  -4  -3    2.59    2.45
   7   4   3    6.33    2.53
   7   4   3    6.95    2.22
  -7   4  -3    1.60    2.22
  -7   4  -3    7.74    2.52
  -7   4  -3    9.15    2.65
   7  -4  -3    3.68    1.62
  -7   4  -3    5.57    2.93
  -7  -4  -3    2.19    2.35
  -7  -4  -3    7.84    2.14
  -7  -4  -3    9.82    2.63
   7   4  -3    5.57    2.22
  -7  -4  -3    0.65    2.74
   7   4  -3   10.24    3.15
   7  -4   3   11.51    2.46
   7  -4   3    6.27    2.21
   7   4  -3    2.35    3.10
   7   4  -3    0.66    2.76
   7   4  -3    6.20    2.32
   7  -4   3    7.62    2.85
   7   4  -3    5.75    1.89
   7  -4   3    7.48    2.11
   0   4   4   51.32    1.62
   0   4  -4   50.32    2.59
   0  -4   4   50.83    2.32
   0  -4   4   50.69    2.50
   0   4  -4   47.22    2.29
   0  -4  -4   48.26    1.64
   0  -4  -4   46.85    2.52
   0  -4   4   45.07    2.44
   0  -4  -4   47.93    2.36
   0   4   4   50.63    2.65
   0   4   4   46.86    2.48
   0   4  -4   44.75    2.47
   0   4   4   49.50    2.35
   0   4  -4   49.81    1.86
   1  -4  -4   58.92    2.65
  -1  -4   4   52.72    2.58
  -1   4  -4   61.43    2.25
   1   4   4   56.12    2.07
  -1   4  -4   57.80    2.78
  -1  -4   4   52.32    2.44
   1   4   4   52.71    2.75
  -1   4  -4   57.85    2.98
  -1   4  -4   57.93    2.63
   1  -4  -4   57.32    3.03
   1   4   4   53.90    2.65
   1  -4  -4   56.96    2.65
   1  -4  -4   58.96    1.40
   1   4   4   56.08    2.74
  -1  -4   4   53.11    2.86
  -1  -4   4   53.40    2.25
  -1   4   4   52.62    2.90
  -1  -4  -4   55.24    2.09
   1  -4   4   54.31    2.17
   1   4  -4   60.75    3.02
   1   4  -4   59.84    2.61
  -1  -4  -4   56.08    2.71
   1  -4   4   53.62    2.49
   1   4  -4   55.37    2.35
  -1   4   4   56.11    2.42
  -1   4   4   56.57    2.42
  -1   4   4   50.59    2.35
   1   4  -4   59.52    1.93
   1  -4   4   54.64    2.90
  -1  -4  -4   56.28    2.92
   1  -4   4   57.46    2.69
   2   4   4   76.58    3.51
  -2  -4   4   78.72    2.68
   2   4   4   79.83    2.48
  -2   4  -4   79.41    3.75
   2   4   4   79.71    2.88
  -2  -4   4   78.80    3.28
  -2  -4   4   76.80    3.67
   2  -4  -4   72.97    2.91
   2   4   4   81.51    3.30
   2  -4  -4   76.16    3.77
  -2   4  -4   72.22    3.42
   2  -4  -4   78.06    2.92
  -2   4  -4   76.28    2.99
   2  -4  -4   75.49    3.47
   2   4   4   76.05    3.39
   2   4  -4   73.47    2.41
  -2   4   4   79.08    3.64
   2  -4   4   81.03    2.94
   2  -4   4   79.54    2.90
  -2  -4  -4   75.59    2.93
   2   4  -4   74.91    3.71
  -2   4   4   77.42    2.77
  -2   4   4   80.02    2.93
   2   4  -4   75.82    2.86
   2  -4   4   77.82    3.76
   2   4  -4   73.68    2.60
  -2  -4  -4   78.29    3.53
   2   4  -4   76.84    3.30
   2  -4   4   83.23    3.44
  -2   4   4   79.42    2.77
  -2  -4  -4   77.32    3.74
   3   4   4   26.15    1.88
   3  -4  -4   29.66    1.66
  -3  -4   4   26.45    1.95
   3   4   4   28.23    1.58
   3  -4  -4   27.60    0.96
  -3   4  -4   25.65    1.90
  -3   4  -4   29.53    2.34
  -3  -4   4   26.90    1.06
   3   4   4   26.36    2.41
  -3  -4   4   24.90    1.06
   3  -4  -4   23.96    2.60
   3  -4  -4   30.65    2.69
   3  -4  -4   29.69    1.95
  -3   4  -4   31.25    2.13
   3  -4  -4   28.08    1.68
   3   4   4   25.99    2.19
  -3   4  -4   29.41    2.74
   3   4  -4   25.57    2.16
  -3  -4  -4   27.15    2.72
  -3   4   4   24.80    2.39
   3  -4   4   28.04    2.61
  -3   4   4   24.17    1.64
  -3   4   4   26.96    1.45
   3  -4   4   24.61    1.63
   3   4  -4   27.37    1.24
   3  -4   4   24.92    1.46
   3   4  -4   27.08    1.58
  -3  -4  -4   28.05    2.05
  -3  -4  -4   28.07    2.42
   3   4  -4   32.31    2.63
   3   4  -4   32.59    2.52
   3  -4   4   28.07    1.99
   3  -4   4   27.63    2.35
   3   4  -4   28.49    1.34
  -4   4  -4    8.32    2.31
   4  -4  -4    6.75    1.81
   4  -4  -4    7.49    1.28
  -4   4  -4    6.72    2.15
   4  -4  -4    6.00    2.03
   4   4   4    5.58    1.17
   4  -4  -4    6.18    0.74
   4  -4  -4    6.86    0.86
  -4   4  -4    6.09    1.27
   4  -4  -4    6.16    0.82
   4   4   4    6.19    1.10
   4  -4  -4    5.68    1.33
   4   4   4    4.54    1.48
   4  -4  -4    6.62    1.33
   4   4   4    7.56    1.77
   4  -4   4    4.93    1.14
  -4   4   4    5.36    0.63
  -4  -4  -4    8.02    2.09
   4   4  -4    6.95    1.76
   4   4  -4    7.20    1.92
   4  -4   4    6.40    1.21
   4  -4   4    6.66    1.77
  -4   4   4    6.68    0.62
  -4  -4  -4    6.36    1.36
   4   4  -4    5.45    0.97
   4   4  -4    6.92    1.31
   4   4  -4   10.37    1.77
   4   4  -4    7.36    1.19
  -4  -4  -4    6.48    1.41
   4  -4   4    6.89    1.66
   4  -4   4    6.69    0.77
  -4   4   4    5.81    1.59
   5   4   4   15.40    2.19
   5  -4  -4   11.57    2.44
   5   4   4   14.81    2.44
   5  -4  -4   14.47    1.97
   5  -4  -4   12.20    2.64
   5  -4  -4   13.34    1.97
  -5   4  -4   18.91    2.48
  -5   4  -4   16.30    2.26
   5   4   4   14.60    2.20
   5  -4  -4   18.63    2.38
   5  -4  -4   13.13    1.38
  -5   4  -4   12.85    2.46
  -5  -4  -4   13.77    2.09
  -5  -4  -4   16.89    2.54
   5  -4   4   12.78    2.39
  -5  -4  -4   14.93    2.17
   5   4  -4   13.77    1.83
   5  -4   4   17.25    2.20
   5   4  -4   13.52    1.88
   5   4  -4    9.53    1.71
   5   4  -4   17.40    2.83
   5  -4   4   14.06    2.15
   5   4  -4   11.12    2.42
  -5  -4  -4   19.07    1.99
   5   4  -4   18.56    2.80
   6   4   4    5.38    1.88
  -6   4  -4    6.61    2.71
   6  -4  -4   11.45    2.21
   6   4   4    9.73    2.21
   6  -4  -4    8.74    1.40
  -6   4  -4    8.01    2.50
  -6   4  -4    5.84    1.90
  -6   4  -4   12.05    2.40
   6  -4  -4    5.26    2.70
   6   4   4    8.30    1.93
   6  -4  -4    8.06    2.07
  -6   4  -4   10.66    2.56
   6  -4  -4   11.29    2.81
   6   4   4    8.97    2.41
   6  -4   4    8.68    2.28
   6   4  -4    8.34    2.72
   6   4  -4    9.78    2.10
  -6  -4  -4    8.88    2.85
   6  -4   4    9.42    2.13
   6   4  -4    5.87    3.02
   6  -4   4    7.90    2.85
   6   4  -4    4.82    2.52
   6   4  -4    8.55    1.68
  -6  -4  -4    9.95    1.85
   6   4  -4    7.21    1.88
  -6  -4  -4    8.84    2.46
  -6  -4  -4    8.14    2.38
   6  -4   4   11.04    2.34
  -6  -4  -4    4.21    2.12
   0  -4  -5   -0.02    0.43
   0  -4  -5   -0.93    0.92
   0   4  -5   -0.78    0.76
   0   4   5    0.85    0.95
   0  -4   5    1.14    0.81
   0   4   5    1.27    0.82
   0  -4   5    1.51    0.88
   0  -4   5    0.09    0.96
   0   4   5    0.13    0.34
   0   4  -5   -0.60    0.94
   0   4   5   -0.42    0.86
   0  -4  -5   -0.70    0.86
   0   4  -5   -0.45    0.43
   0   4  -5    1.27    0.98
   0  -4   5    0.24    0.85
   1   4   5    0.85    0.52
   1  -4  -5    1.96    0.95
  -1  -4   5   -0.68    0.78
  -1  -4   5    2.57    0.95
   1  -4  -5    0.41    0.84
   1   4   5    1.18    1.09
  -1   4  -5    1.30    0.98
   1  -4  -5    1.01    0.31
  -1   4  -5    0.66    0.61
  -1   4  -5    1.65    1.08
  -1   4  -5   -0.53    0.84
   1   4   5    2.18    1.12
   1  -4  -5    1.13    0.27
   1  -4  -5    2.17    1.02
  -1  -4   5    0.62    0.80
   1   4   5    0.17    0.87
  -1  -4   5    1.86    1.16
   1   4  -5    1.15    1.09
  -1  -4  -5    1.01    0.58
   1  -4   5    1.38    0.30
   1  -4   5    1.20    0.93
  -1   4   5    1.13    0.84
  -1   4   5    1.69    1.01
  -1   4   5    1.63    0.77
   1  -4   5    2.21    0.96
   1   4  -5    1.07    0.91
   1   4  -5    1.71    0.55
  -1  -4  -5    0.87    1.21
  -1  -4  -5    1.73    0.92
  -1   4   5    0.85    0.73
   1  -4   5    1.70    0.67
   1   4  -5    1.96    0.87
   1  -4   5    0.35    1.07
   2  -4  -5    2.05    0.54
   2   4   5    3.12    1.14
  -2  -4   5    2.20    0.65
  -2   4  -5   -0.47    1.02
   2   4   5    1.27    0.70
   2  -4  -5    1.78    1.21
  -2   4  -5    2.24    0.75
   2  -4  -5    0.18    0.79
   2   4   5    1.26    0.53
  -2  -4   5    2.16    0.81
  -2  -4   5    2.10    1.26
   2   4   5    0.77    1.01
  -2  -4   5    2.51    0.93
   2   4   5    1.25    1.27
   2  -4  -5    2.18    1.38
   2  -4  -5    1.74    0.94
  -2   4  -5    1.42    1.31
  -2   4   5    2.15    0.90
  -2  -4  -5    1.50    0.80
  -2  -4  -5    1.69    1.18
   2  -4   5    1.23    1.37
   2  -4   5    1.53    0.50
   2   4  -5    2.22    0.57
  -2   4   5    1.60    0.75
   2  -4   5    1.05    0.67
   2  -4   5    2.42    0.81
  -2   4   5    0.84    1.17
   2   4  -5    1.47    0.83
   2   4  -5    2.30    0.98
   2   4  -5    1.41    1.41
   2  -4   5    0.47    1.00
   2   4  -5    1.57    0.52
  -2  -4  -5    2.21    1.38
  -2   4   5    1.50    0.80
   3   4   5    2.85    1.43
   3  -4  -5    4.71    0.86
   3   4   5    4.47    1.27
   3  -4  -5    3.94    0.99
   3  -4  -5    4.51    1.66
  -3  -4   5    3.22    0.73
   3  -4  -5    4.21    1.01
   3   4   5    2.14    0.87
  -3  -4   5    3.37    0.71
  -3   4  -5    1.70    1.26
   3   4   5    3.23    0.86
   3  -4  -5    5.22    1.87
  -3  -4   5    5.74    1.42
  -3   4  -5    3.02    1.05
   3   4   5    2.05    1.56
  -3   4  -5    3.64    1.16
  -3   4  -5    5.03    1.81
  -3  -4  -5    4.58    1.59
  -3   4   5    3.61    0.90
   3  -4   5    5.58    1.95
   3   4  -5    3.07    1.38
  -3  -4  -5    2.52    1.67
   3  -4   5    2.66    0.84
   3   4  -5    3.27    0.82
   3  -4   5    3.80    0.92
   3  -4   5    5.00    1.50
  -3   4   5    3.08    1.47
   3  -4   5    2.13    0.97
  -3  -4  -5    4.82    1.29
   3   4  -5    4.38    0.82
   3   4  -5    4.12    1.60
  -3   4   5    2.90    0.87
   3   4  -5    3.28    1.22
   4  -4  -5    2.51    2.16
   4  -4  -5    1.23    0.85
   4   4   5    2.30    0.93
   4  -4  -5    0.90    0.36
   4  -4  -5    1.76    1.30
  -4   4  -5    1.99    1.99
  -4   4  -5    0.09    1.12
   4  -4  -5    0.62    1.00
   4   4   5    0.51    1.80
   4  -4  -5    1.57    0.85
   4   4   5    1.97    1.21
   4   4   5    2.33    1.57
  -4  -4  -5    2.12    1.42
  -4   4   5    1.30    0.60
   4  -4   5    1.71    1.50
   4   4  -5    2.39    1.21
   4  -4   5    0.48    2.02
   4  -4   5    2.06    0.75
   4   4  -5    0.85    0.84
   4  -4   5    0.73    1.14
   4   4  -5    2.96    1.85
   4   4  -5    3.56    2.22
   4   4  -5    1.16    0.71
  -4  -4  -5    4.38    2.10
   4  -4   5   -0.02    0.91
  -4  -4  -5    3.01    1.34
   4   4  -5    0.00    1.46
  -4   4   5    1.63    0.63
   5   4   5    7.63    1.63
  -5   4  -5    5.70    2.51
   5  -4  -5    6.68    0.82
   5   4   5    2.13    2.25
  -5   4  -5    6.17    1.83
   5  -4  -5    7.60    2.88
   5   4   5    5.60    1.82
   5  -4  -5    6.55    1.88
   5   4   5    4.04    1.81
   5  -4  -5    8.27    2.00
  -5   4  -5    5.56    1.77
   5   4   5    2.63    1.56
   5  -4  -5    3.09    2.77
   5  -4   5    7.46    2.00
   5  -4   5    5.97    2.97
  -5  -4  -5    6.15    1.76
  -5  -4  -5    5.56    2.55
   5   4  -5    2.35    1.54
   5  -4   5    4.51    1.75
   5   4  -5    8.46    2.28
   5   4  -5    7.72    1.32
   5   4  -5    5.25    2.51
   5   4  -5    5.05    2.78
  -5  -4  -5    7.31    1.59
   5  -4   5    3.49    1.57
  -5  -4  -5    9.23    2.69
  -5  -4  -5    5.50    1.96
   5   4  -5    6.63    2.71
  -6   4  -5    5.60    2.80
  -6   4  -5    7.74    2.78
   6  -4  -5    7.09    2.37
   6  -4  -5    9.16    2.14
  -6   4  -5    8.52    3.91
   6  -4  -5    8.05    3.22
   6   4   5    8.05    2.13
   6  -4  -5   10.95    3.37
   6   4   5    7.88    5.17
   6   4   5    3.26    2.47
  -6   4  -5   11.17    2.72
   6   4   5    3.20    1.51
   6   4   5    5.71    2.01
   6  -4  -5    7.35    2.33
   6  -4  -5    5.50    1.18
   6   4  -5    6.79    2.00
   6  -4   5    9.92    3.17
   6   4  -5    3.58    2.03
  -6  -4  -5    9.08    2.83
  -6  -4  -5    2.82    1.91
   6   4  -5    9.62    3.43
   6  -4   5    5.03    2.53
   6   4  -5    2.92    3.47
  -6  -4  -5    4.16    1.75
   6   4  -5    8.59    1.71
  -6  -4  -5    9.07    2.94
   6  -4   5    4.74    2.06
   6   4  -5    1.58    2.71
   6  -4   5    7.59    2.06
  -6  -4  -5    5.11    3.54
   0  -4   6   46.69    2.88
   0   4   6   52.25    3.00
   0   4  -6   47.13    3.35
   0   4  -6   43.42    3.33
   0  -4   6   49.02    3.18
   0   4   6   44.79    3.01
   0  -4  -6   42.90    1.90
   0   4   6   48.54    1.87
   0  -4  -6   46.57    3.08
   0   4  -6   45.40    3.02
   0  -4  -6   43.61    3.21
   0   4  -6   46.17    2.12
   0  -4   6   52.68    3.34
   0  -4   6   46.53    3.05
   0   4   6   43.53    3.31
   1   4   6   17.61    1.44
   1  -4  -6   20.13    0.92
  -1   4  -6   19.14    2.78
   1   4   6   22.32    2.47
  -1  -4   6   22.54    2.64
  -1  -4   6   18.66    2.23
  -1  -4   6   19.62    2.32
  -1   4  -6   16.73    1.70
   1   4   6   17.81    2.31
  -1  -4   6   20.06    2.01
  -1   4  -6   20.01    2.44
   1   4   6   19.50    2.48
   1  -4  -6   20.69    2.40
   1  -4  -6   20.20    2.42
  -1   4   6   20.82    2.07
   1   4  -6   22.85    2.39
  -1   4   6   19.31    2.71
  -1   4   6   23.38    2.10
   1  -4   6   22.84    1.65
  -1  -4  -6   23.94    2.90
  -1  -4  -6   19.71    1.68
   1  -4   6   18.01    2.35
   1   4  -6   19.65    2.10
   1  -4   6   23.12    2.40
   1   4  -6   22.20    1.41
  -1  -4  -6   18.43    2.52
   1  -4   6   21.61    2.71
   1   4  -6   21.55    2.83
  -1   4   6   17.97    2.12
   2   4   6   27.54    1.99
   2   4   6   26.88    2.86
  -2  -4   6   26.08    3.14
   2   4   6   23.86    2.86
  -2   4  -6   28.36    2.19
  -2  -4   6   23.03    2.16
  -2  -4   6   31.57    2.66
  -2   4  -6   27.29    2.90
   2  -4  -6   30.39    2.42
  -2  -4   6   29.50    2.01
   2  -4  -6   28.84    3.08
   2  -4  -6   25.93    1.18
   2  -4  -6   28.61    2.56
  -2   4  -6   31.52    3.34
   2   4  -6   26.65    1.48
   2   4  -6   27.08    2.43
   2  -4   6   17.06    3.88
   2   4  -6   30.50    3.43
  -2   4   6   24.89    2.15
   2  -4   6   32.84    2.87
   2  -4   6   25.02    2.01
  -2  -4  -6   28.47    2.99
   2  -4   6   27.82    1.25
   2  -4   6   28.15    2.44
  -2  -4  -6   29.16    3.33
  -2  -4  -6   25.69    2.09
   2   4  -6   27.33    2.14
  -2   4   6   27.92    3.26
  -2   4   6   29.58    2.42
  -2   4   6   24.20    2.06
  -3   4  -6   40.01    2.73
  -3  -4   6   36.41    2.10
   3   4   6   35.51    1.97
   3  -4  -6   37.83    2.65
  -3  -4   6   36.46    2.92
   3   4   6   34.85    3.72
   3   4   6   43.17    3.26
  -3   4  -6   36.34    2.80
   3  -4  -6   36.94    1.91
  -3   4  -6   46.19    3.87
  -3   4  -6   44.46    4.83
   3  -4  -6   24.58    3.77
   3   4   6   44.31    3.55
   3  -4  -6   40.27    2.69
   3   4   6   35.25    2.58
  -3   4   6   41.65    3.83
   3  -4   6   37.76    2.61
  -3  -4  -6   34.34    3.68
   3  -4   6   43.30    2.04
   3   4  -6   38.24    2.48
   3   4  -6   34.02    1.96
  -3  -4  -6   34.57    4.00
  -3   4   6   43.49    2.74
  -3  -4  -6   41.06    2.89
   3   4  -6   39.03    1.79
  -3   4   6   38.49    2.30
   3  -4   6   35.51    2.62
   3  -4   6   35.60    3.80
  -3   4   6   42.07    2.40
   4   4   6   16.65    2.18
   4  -4  -6   14.62    1.85
   4  -4  -6   14.22    3.15
  -4  -4   6   14.53    2.35
  -4   4  -6   17.68    3.10
   4   4   6   12.78    1.89
   4   4   6   16.19    2.89
   4  -4  -6   16.35    1.88
  -4   4  -6   12.84    2.24
   4   4   6   17.44    2.67
  -4   4  -6   15.01    2.10
   4   4   6   16.56    1.86
  -4   4  -6   17.47    3.24
   4  -4  -6   15.66    1.90
  -4  -4  -6   17.13    2.82
   4   4  -6   13.05    1.40
   4  -4   6   14.67    2.06
   4   4  -6   17.87    1.87
  -4   4   6   12.28    2.64
   4  -4   6   18.46    2.03
   4   4  -6   14.13    3.11
  -4  -4  -6   10.49    3.43
   4  -4   6   13.24    2.59
  -4   4   6   15.38    1.51
   4   4  -6   14.67    1.58
   4  -4   6   16.38    2.08
   4   4  -6   12.01    1.42
  -4  -4  -6   14.43    2.34
   4   4  -6   15.04    2.13
   4   4  -6   15.01    3.20
  -4  -4  -6   23.30    2.87
  -4   4   6   13.35    1.51
   4  -4   6   18.82    3.26
   5   4   6    9.24    2.21
   5  -4  -6    9.20    3.37
   5  -4  -6   12.07    3.43
   5   4   6   13.49    2.04
   5  -4  -6    8.59    2.33
   5   4   6   16.59    3.28
  -5   4  -6   13.14    3.15
  -5   4  -6   10.96    2.42
  -5   4  -6    9.96    2.53
  -5   4  -6   10.45    3.56
   5   4   6   12.38    2.35
  -5  -4  -6   14.01    3.04
  -5  -4  -6   12.78    2.43
   5  -4   6   17.47    2.91
   5   4  -6   11.02    3.74
   5  -4   6   11.16    2.13
   5  -4   6   16.24    3.36
   5  -4   6   11.49    1.93
   5   4  -6   16.78    3.91
  -5  -4  -6   15.96    3.82
   5   4  -6   14.62    1.83
   5   4  -6   10.02    2.84
   5   4  -6   12.84    2.32
  -5  -4  -6    7.60    2.42
   0   4  -7    1.95    1.42
   0  -4   7   -0.52    1.74
   0  -4  -7   -0.26    1.57
   0  -4  -7   -0.39    1.60
   0   4  -7    0.28    0.91
   0   4  -7   -0.07    1.68
   0   4   7    2.23    1.40
   0  -4  -7    0.12    0.70
   0   4   7    0.03    1.43
   0  -4   7    1.81    1.38
   0   4  -7   -0.47    1.65
  -1  -4   7   -2.23    1.14
  -1  -4   7    1.28    1.57
  -1  -4   7    3.21    2.03
  -1   4  -7    3.33    1.79
   1   4   7   -1.03    1.66
  -1   4  -7    1.03    1.08
  -1  -4   7   -1.72    1.78
   1   4   7    3.41    1.64
  -1   4  -7    1.92    1.94
   1  -4  -7    3.10    1.73
   1  -4  -7    1.52    1.56
   1   4   7    0.22    0.74
  -1  -4  -7   -0.85    1.74
   1   4  -7    0.57    1.50
   1   4  -7   -0.23    0.69
  -1   4   7    4.39    2.01
  -1  -4  -7    0.69    1.73
  -1  -4  -7   -0.40    0.95
   1   4  -7    0.54    1.60
   1  -4   7   -1.17    1.32
  -1   4   7    0.70    1.33
   1  -4   7   -0.42    1.57
   1   4  -7   -0.18    1.86
  -1   4   7    0.31    1.21
   1  -4   7   -0.08    0.85
   2   4   7    4.59    2.04
   2   4   7    3.51    1.93
  -2   4  -7    6.69    1.54
  -2   4  -7    7.45    2.30
  -2  -4   7    4.61    1.32
   2  -4  -7    9.95    1.98
  -2  -4   7    5.84    2.24
  -2   4  -7    3.12    2.28
  -2  -4   7    3.87    1.34
   2  -4  -7    7.78    1.72
  -2  -4   7    4.42    1.97
   2   4   7    2.78    1.12
   2   4  -7    5.75    1.57
   2  -4   7    5.24    1.38
   2  -4   7    3.25    1.80
  -2   4   7    5.24    2.18
  -2   4   7    5.34    1.38
  -2  -4  -7    1.72    2.28
  -2  -4  -7    3.53    1.35
  -2   4   7    4.02    1.67
  -2  -4  -7    7.01    2.48
   2  -4   7    8.40    2.53
   2  -4   7    4.03    1.97
   2   4  -7    2.76    1.79
   2   4  -7    2.62    2.22
   2   4  -7    5.80    0.89
   3   4   7   -2.09    2.37
  -3   4  -7    0.77    1.52
  -3  -4   7   -0.59    1.04
   3   4   7    1.42    2.13
   3  -4  -7    3.76    1.42
   3  -4  -7    0.85    2.53
   3  -4  -7   -0.41    0.70
   3   4   7    1.26    1.90
   3  -4  -7    1.70    1.47
   3   4   7    3.55    1.60
  -3   4  -7    4.98    2.48
  -3  -4   7    0.21    1.70
  -3  -4   7    0.41    1.20
   3  -4  -7    0.05    2.17
  -3   4  -7    1.53    2.51
  -3   4   7    2.89    1.38
  -3  -4  -7    5.68    2.96
   3  -4   7    1.79    0.76
  -3   4   7    1.74    1.26
  -3  -4  -7    1.51    2.31
   3   4  -7    1.55    0.72
   3  -4   7    4.00    1.60
   3   4  -7    0.25    2.72
   3   4  -7    3.22    1.23
  -3   4   7    2.93    2.21
   3   4  -7    1.21    2.32
  -3   4   7    3.32    1.40
   3  -4   7    4.71    1.94
   3  -4   7    1.73    1.40
  -3  -4  -7    5.39    1.67
   3  -4   7   -0.87    2.33
   4   4   7    3.01    2.82
   4  -4  -7   11.04    3.46
   4  -4  -7    5.05    1.69
  -4   4  -7    9.49    3.17
   4   4   7    6.84    2.77
   4  -4  -7   10.76    1.84
   4   4   7    6.54    2.40
  -4  -4   7    8.24    2.23
  -4   4  -7    6.83    2.37
  -4  -4   7    9.33    1.14
  -4  -4   7    8.55    1.09
   4  -4  -7    8.33    1.35
   4   4   7    8.37    1.70
  -4   4  -7    7.99    2.07
   4   4   7    8.16    2.21
  -4   4  -7   17.73    4.09
   4  -4  -7    6.84    3.43
   4  -4   7    7.69    1.72
   4  -4   7    7.55    3.42
   4   4  -7   10.40    3.51
   4  -4   7    7.20    1.54
   4   4  -7    7.01    1.43
   4  -4   7   10.68    2.09
  -4   4   7    8.36    1.47
   4   4  -7   -1.94    3.12
  -4  -4  -7    5.36    2.83
  -4  -4  -7    8.21    2.34
  -4  -4  -7   10.15    2.31
   4   4  -7    8.53    1.53
  -4  -4  -7    7.42    3.38
   4   4  -7    6.62    2.01
  -4   4   7    8.90    3.12
   4   4  -7    8.43    1.01
  -4   4   7    8.83    1.92
   4  -4   7   11.45    2.56
   4   4  -7    6.82    1.02
   4   4  -7    8.05    1.43
   0   4  -8   12.18    1.61
   0  -4  -8   18.07    2.99
   0  -4   8    6.35    2.23
   0   4   8   15.27    2.66
   0   4   8   11.72    2.62
   0   4   8   10.83    2.50
   0  -4   8   12.48    2.78
   0   4   8   10.19    2.84
   0  -4   8    7.84    2.32
   0   4  -8   10.35    2.71
   0   4  -8   14.09    2.90
   0  -4  -8   13.15    1.72
   0  -4  -8    9.02    2.43
   0  -4   8   11.37    2.61
  -1   4  -8   10.44    2.77
  -1  -4   8    9.39    2.25
  -1   4  -8   12.21    2.95
   1   4   8    8.75    2.53
   1   4   8   15.08    1.82
   1  -4  -8   11.36    2.59
   1  -4  -8   10.09    2.38
  -1  -4   8   13.56    2.79
   1   4   8   12.78    2.82
   1  -4  -8   12.59    2.43
  -1  -4   8   13.53    2.54
   1   4   8   15.35    3.21
  -1  -4   8   11.18    2.30
  -1   4  -8   10.46    1.84
  -1  -4  -8    5.13    2.65
   1  -4   8   13.86    2.65
  -1   4   8    9.30    2.18
   1   4  -8   10.90    1.36
   1   4  -8   10.35    2.28
  -1   4   8   13.79    2.29
   1  -4   8    7.54    2.30
  -1   4   8    7.39    2.28
  -1  -4  -8   12.42    1.60
   1   4  -8    8.02    3.11
  -1   4   8   12.91    2.85
  -1  -4  -8    8.79    2.88
   1  -4   8   13.75    3.17
   1   4  -8   10.27    2.56
  -2   4  -8   10.72    2.97
  -2   4  -8    2.39    1.63
  -2  -4   8    4.69    2.53
   2   4   8    6.12    2.64
   2   4   8    4.60    1.56
  -2  -4   8    8.68    1.83
  -2   4  -8    8.40    3.10
   2   4   8    3.27    2.63
  -2  -4   8    3.86    2.35
   2  -4  -8    3.96    2.09
  -2  -4   8    5.38    2.01
   2  -4  -8    3.87    2.31
   2   4   8    2.80    2.84
   2  -4  -8   10.76    2.94
  -2   4   8    3.91    1.88
  -2  -4  -8    5.61    1.94
   2   4  -8    6.05    2.12
  -2  -4  -8    8.87    2.91
  -2   4   8    6.89    2.05
   2   4  -8    7.62    1.08
   2   4  -8    8.46    3.41
  -2   4   8    0.39    2.69
  -2   4   8    5.74    2.21
  -2  -4  -8   12.28    3.18
   2  -4   8   11.68    3.30
   2  -4   8    3.59    2.20
   2   4  -8    7.02    2.23
   2  -4   8    5.42    1.55
   2  -4   8    5.11    2.28
   3  -4  -8    9.09    2.30
  -3  -4   8   12.51    2.12
   3   4   8    7.14    3.16
   3  -4  -8   10.39    2.67
  -3   4  -8   15.26    2.68
   3   4   8   14.45    3.09
   3   4   8   13.85    3.80
  -3   4  -8    9.52    3.29
   3   4   8    7.05    1.93
  -3   4  -8   12.48    3.77
  -3  -4   8    8.53    2.65
   3  -4  -8   10.81    3.65
   3   4  -8   14.56    4.03
  -3   4   8   13.73    2.50
   3   4  -8   12.32    1.28
   3  -4   8   12.15    3.12
  -3   4   8   10.56    2.19
   3  -4   8   11.71    2.60
   3  -4   8   16.57    3.81
   3   4  -8   10.79    1.04
  -3  -4  -8    9.38    2.29
  -3   4   8   14.26    3.51
  -3  -4  -8   15.88    3.90
   3   4  -8    8.56    3.47
   3   4  -8    8.80    2.29
   3   4  -8    9.91    2.17
   3  -4   8    6.37    1.81
   0   4  -9    0.50    3.64
   0   4  -9    0.86    3.13
   0  -4   9    0.46    3.14
   0   4  -9    1.94    1.54
   0   4   9   -0.73    2.77
   0   4   9   -0.56    2.64
   0  -4  -9    0.82    2.98
   0   4   9    1.51    2.44
   0  -4  -9    6.40    3.11
   0  -4   9    0.76    2.46
   0   4   9    3.97    3.13
   0  -4   9   -2.13    2.87
   0  -4   9    1.83    2.85
  -1  -4   9    4.48    2.32
  -1   4  -9    3.56    1.73
   1   4   9   -0.65    3.10
  -1  -4   9   -1.75    3.07
   1   4   9    7.45    3.44
   1   4   9   -2.63    2.73
   1  -4  -9    3.37    2.74
  -1   4  -9    6.42    3.43
  -1  -4   9   -4.15    2.89
  -1   4  -9    2.87    3.42
   1  -4  -9   -3.95    2.91
   1  -4  -9    3.08    3.59
  -1   4   9   -5.49    3.04
   1  -4   9    2.28    2.83
   1   4  -9    4.78    3.10
   1   4  -9    2.27    2.88
   1   4  -9    0.04    1.28
  -1  -4  -9   -4.42    3.19
  -1   4   9    3.17    2.48
   1  -4   9   -1.80    2.94
   1  -4   9    2.77    3.21
  -1   4   9    3.59    2.43
  -1   4   9    2.68    2.95
   1  -4   9    2.87    2.76
  -1  -4  -9   -4.38    3.19
  -1  -4  -9    2.61    1.60
   0  -5   0    0.00    0.22
   0  -5   0    0.08    0.11
   0   5   0   -0.07    0.11
  -1  -5   0    0.03    0.18
  -1   5   0    0.08    0.33
  -1  -5   0    0.28    0.23
   1   5   0    0.17    0.20
  -1   5   0    0.13    0.35
  -1  -5   0    0.20    0.22
   1  -5   0   -0.06    0.22
   1   5   0   -0.02    0.19
   1  -5   0   -0.14    0.32
   1   5   0   -0.14    0.21
   1  -5   0    0.12    0.22
  -1   5   0   -0.03    0.19
  -1  -5   0    0.19    0.23
   1  -5   0    0.09    0.18
  -1   5   0    0.28    0.24
   2   5   0   10.57    0.79
   2  -5   0    9.82    0.72
   2   5   0   10.92    0.71
  -2  -5   0   10.75    0.84
  -2   5   0   10.78    0.81
  -2   5   0   11.57    0.94
  -2  -5   0   10.05    0.71
   2   5   0   10.55    0.72
  -2   5   0   11.23    0.79
   2   5   0   10.75    0.87
   2  -5   0   10.90    0.90
  -2   5   0   11.18    0.82
  -2  -5   0   10.37    0.78
  -2   5   0   10.46    0.66
  -2   5   0   11.70    1.04
   2  -5   0    9.37    0.79
   2   5   0   11.13    0.80
   2   5   0    9.59    0.70
   2  -5   0   10.26    0.77
   3  -5   0   26.90    1.59
   3  -5   0   27.37    1.27
   3   5   0   26.61    1.53
   3   5   0   28.13    1.52
   3   5   0   27.09    1.54
  -3  -5   0   27.28    1.52
   3  -5   0   26.94    1.37
  -3   5   0   26.81    1.62
  -3   5   0   27.16    1.79
   3  -5   0   27.18    1.43
  -3   5   0   25.88    1.45
  -3   5   0   27.87    1.58
  -3  -5   0   29.02    1.39
  -3  -5   0   28.28    1.33
   3   5   0   26.76    1.24
  -3   5   0   26.53    1.36
   3  -5   0   28.39    1.58
   3   5   0   27.91    1.47
   3   5   0   27.72    1.30
   4   5   0   -0.12    0.44
   4  -5   0    0.04    0.45
  -4   5   0   -0.01    0.53
  -4  -5   0    0.24    0.48
  -4   5   0   -0.15    0.61
   4  -5   0   -0.32    0.53
  -4   5   0   -0.20    0.62
  -4  -5   0    0.98    0.58
   4   5   0   -0.24    0.66
  -4   5   0    1.09    0.94
   4  -5   0    0.77    0.56
  -4  -5   0   -0.14    0.57
   4  -5   0   -0.10    0.60
   4   5   0    0.34    0.70
   4   5   0   -0.36    0.47
   4  -5   0    0.80    0.70
   4   5   0    0.27    0.70
  -4   5   0   -0.27    0.58
   4   5   0    0.42    0.59
   5   5   0    5.25    1.24
   5  -5   0    5.88    1.16
   5  -5   0    4.36    1.09
   5   5   0    4.44    1.19
   5   5   0    5.13    1.23
  -5   5   0    3.25    1.29
   5  -5   0    4.10    0.96
  -5  -5   0    3.15    1.04
   5  -5   0    3.63    0.88
  -5  -5   0    5.36    0.98
  -5   5   0    4.09    0.89
   5   5   0    4.29    0.77
  -5   5   0    3.69    1.16
  -5   5   0    2.97    1.07
  -5  -5   0    5.09    1.04
   5   5   0    4.72    1.27
   5   5   0    3.10    0.84
   5  -5   0    3.12    1.06
   5   5   0    5.93    1.22
  -5   5   0    4.60    1.14
  -6   5   0    7.75    1.84
   6   5   0    8.74    1.84
  -6   5   0   10.59    1.85
   6  -5   0    9.71    1.39
   6   5   0   10.86    1.86
   6   5   0    8.02    1.18
  -6   5   0    7.93    1.28
   6  -5   0    8.76    1.46
  -6  -5   0    6.03    1.70
  -6  -5   0    9.12    1.25
  -6  -5   0    5.71    1.22
  -6   5   0    8.61    2.03
   6  -5   0    7.77    1.30
   6  -5   0    9.97    1.65
   6   5   0    6.18    1.78
   6   5   0    7.93    1.14
  -7  -5   0    2.40    1.77
   7  -5   0    1.82    1.42
   7   5   0    1.41    1.78
  -7   5   0    3.74    1.78
   7  -5   0    1.32    1.26
   7   5   0    0.59    1.05
  -7  -5   0    3.49    1.34
   7  -5   0    5.14    2.49
   7   5   0    2.32    1.88
   7   5   0   -0.88    2.01
   7  -5   0    4.96    2.08
  -7  -5   0    3.31    1.21
  -7   5   0    4.30    2.27
   7  -5   0    1.39    1.57
  -7   5   0    3.35    1.97
   7   5   0    3.57    1.92
  -7   5   0    4.71    1.50
   7   5   0    1.98    1.12
   0  -5   1  387.98    9.06
   0   5   1  406.73    9.13
   0  -5  -1  395.28    9.08
   0  -5  -1  354.03    9.03
   0  -5  -1  374.24    8.82
   0  -5   1  408.29    9.16
   0  -5   1  385.32    8.95
   0   5  -1  402.06    8.98
   0   5   1  382.53    8.82
   0   5   1  383.39    9.03
   0   5  -1  440.06    9.21
   1   5   1  123.46    3.37
   1  -5  -1  135.45    3.04
  -1   5  -1  130.22    3.55
  -1   5  -1  138.30    3.31
  -1  -5   1  124.89    3.49
   1  -5  -1  128.42    3.38
   1   5   1  121.00    3.53
   1  -5  -1  126.67    2.99
  -1   5  -1  132.84    3.77
   1  -5  -1  132.79    3.64
  -1  -5   1  134.23    3.33
   1   5   1  133.65    3.56
  -1  -5   1  127.45    3.26
   1  -5  -1  129.64    3.50
   1   5   1  127.39    3.32
  -1   5  -1  129.54    3.38
  -1   5   1  125.63    3.60
  -1  -5  -1  133.92    3.33
   1   5  -1  134.02    3.19
   1   5  -1  134.00    3.15
  -1   5   1  125.00    3.37
  -1  -5  -1  134.84    3.63
  -1   5   1  131.06    3.04
   1  -5   1  127.45    3.28
   1   5  -1  127.77    3.55
   1   5  -1  129.33    3.32
   1   5  -1  132.07    3.30
   1  -5   1  128.59    3.55
  -1  -5  -1  131.43    3.59
   1  -5   1  124.97    3.36
  -1   5   1  129.84    3.61
  -1   5   1  123.40    3.42
   1  -5   1  133.48    3.78
   2  -5  -1  130.89    3.55
   2   5   1  136.45    3.83
   2   5   1  145.62    3.98
  -2   5  -1  132.67    3.79
   2  -5  -1  133.74    3.44
   2   5   1  139.84    3.76
  -2   5  -1  129.02    3.85
   2  -5  -1  127.55    3.80
  -2  -5   1  140.60    3.27
  -2   5  -1  136.42    3.81
   2  -5  -1  130.11    3.70
  -2  -5   1  140.38    3.81
   2  -5  -1  127.53    4.05
  -2  -5   1  138.43    3.19
   2  -5  -1  134.70    3.91
  -2   5  -1  127.74    4.07
  -2  -5   1  139.68    3.68
   2   5   1  137.29    3.86
  -2   5   1  142.83    3.91
   2  -5   1  141.65    3.83
   2   5  -1  134.36    3.21
  -2   5   1  140.63    4.14
  -2   5   1  129.86    3.65
   2   5  -1  126.66    3.86
  -2  -5  -1  128.72    3.81
  -2   5   1  138.49    3.53
   2   5  -1  130.64    3.63
   2  -5   1  140.04    3.89
  -2  -5  -1  136.87    3.96
   2   5  -1  134.59    3.77
  -2  -5  -1  136.22    3.80
   2  -5   1  145.39    3.82
  -2  -5  -1  126.36    3.73
   2   5  -1  136.24    3.23
   2   5  -1  134.73    3.72
   2  -5   1  137.09    4.12
  -2  -5  -1  129.03    3.81
  -2   5   1  142.11    3.50
  -2  -5  -1  135.02    3.28
   3   5   1    1.11    0.60
   3  -5  -1    2.64    0.58
   3  -5  -1    2.01    0.45
   3   5   1    1.86    0.61
  -3  -5   1    1.67    0.31
  -3   5  -1    1.80    0.61
   3  -5  -1    1.77    0.65
   3   5   1    1.61    0.61
  -3  -5   1    1.47    0.52
  -3   5  -1    1.76    0.60
   3   5   1    1.72    0.65
   3  -5  -1    2.14    0.49
   3  -5  -1    1.64    0.83
  -3   5  -1    2.09    0.76
  -3   5  -1    2.13    0.62
  -3  -5   1    1.92    0.30
  -3   5  -1    1.82    0.69
   3  -5  -1    1.62    0.60
  -3  -5  -1    2.79    0.53
   3  -5   1    1.55    0.58
   3   5  -1    2.01    0.31
  -3   5   1    1.47    0.46
   3  -5   1    1.56    0.64
   3   5  -1    2.70    0.65
  -3   5   1    1.21    0.68
   3   5  -1    1.73    0.61
   3  -5   1    1.66    0.58
   3   5  -1    2.58    0.36
   3  -5   1    1.76    0.61
  -3  -5  -1    2.23    0.55
   3   5  -1    2.34    0.69
  -3   5   1    2.31    0.54
  -3  -5  -1    1.92    0.62
  -3  -5  -1    2.78    0.74
  -3   5   1    1.02    0.51
  -3  -5  -1    1.81    0.62
   3   5  -1    2.32    0.67
   3   5  -1    1.35    0.48
   4   5   1   92.07    3.29
  -4   5  -1   94.58    3.78
  -4   5  -1   91.68    3.39
   4  -5  -1   92.17    3.59
   4  -5  -1   97.31    3.48
   4   5   1   90.95    3.39
  -4  -5   1   92.28    2.40
   4   5   1   93.40    3.54
  -4   5  -1   95.99    3.61
  -4  -5   1   92.75    2.42
   4  -5  -1   94.84    3.96
  -4  -5   1   95.01    3.49
   4  -5  -1   93.06    3.15
  -4   5  -1   98.04    3.62
   4  -5  -1   96.37    3.02
  -4   5  -1   94.46    3.76
   4   5   1   94.29    3.58
   4  -5  -1   92.25    3.14
  -4  -5  -1   93.44    3.35
   4   5  -1   93.51    2.50
   4   5  -1   94.06    3.52
   4   5  -1   95.47    3.43
  -4   5   1   93.53    3.28
   4   5  -1   94.29    2.48
   4   5  -1   88.98    3.53
  -4   5   1   89.67    2.85
   4   5  -1   96.17    3.73
  -4  -5  -1   94.99    3.13
  -4  -5  -1   97.22    3.59
   4   5  -1   93.60    3.46
   4  -5   1   93.14    3.59
   4  -5   1   93.75    2.51
  -4  -5  -1   96.07    3.63
  -4   5   1   89.86    3.82
   4  -5   1   94.27    3.76
   4  -5   1   94.92    3.47
   4   5  -1   91.61    3.82
  -4  -5  -1   97.16    3.68
   4  -5   1   93.70    3.38
  -5   5  -1   -0.43    0.94
  -5   5  -1    0.95    0.95
  -5   5  -1    0.55    1.12
   5  -5  -1   -0.49    0.71
   5  -5  -1    1.21    0.96
  -5   5  -1    1.20    1.08
   5   5   1   -1.19    0.91
   5  -5  -1   -1.20    1.37
   5  -5  -1    0.99    0.63
  -5   5  -1    0.26    0.94
  -5  -5   1   -1.28    0.78
   5   5   1    0.14    0.74
   5   5   1   -0.31    0.79
   5   5   1    0.47    0.95
   5  -5  -1    1.06    0.93
  -5   5   1    0.67    0.84
  -5  -5  -1   -0.17    0.93
   5   5  -1   -0.31    0.93
   5   5  -1   -0.45    0.86
   5  -5   1    0.43    0.49
  -5   5   1    0.62    0.60
   5   5  -1    0.14    0.79
  -5   5   1   -0.93    1.02
   5  -5   1    0.11    0.77
   5   5  -1    0.66    1.01
  -5  -5  -1    0.38    0.86
   5  -5   1   -0.78    0.74
   5   5  -1   -0.38    0.39
   5   5  -1   -1.02    1.04
   5   5  -1    0.46    1.14
   5  -5   1    1.08    1.11
  -5   5   1   -1.29    0.73
  -5  -5  -1    0.02    0.76
  -5  -5  -1    0.98    0.88
   5   5  -1   -0.22    0.38
   5  -5   1   -0.15    0.98
   6   5   1   14.26    2.06
   6  -5  -1   16.86    2.32
  -6  -5   1   14.27    2.15
   6   5   1   12.62    1.71
   6  -5  -1   14.48    1.91
  -6   5  -1   18.67    2.67
  -6   5  -1   14.78    2.32
   6   5   1   11.33    2.47
   6  -5  -1   14.21    1.95
  -6   5  -1   14.25    2.08
   6   5   1   14.44    1.86
   6  -5  -1   16.55    1.61
   6   5   1   13.01    1.81
   6  -5  -1   15.12    1.83
  -6   5  -1   14.33    1.82
   6  -5   1   17.24    2.29
   6  -5   1   17.83    2.29
  -6  -5  -1   18.64    2.47
   6   5  -1   15.28    2.14
   6   5  -1   17.16    2.41
  -6  -5  -1   17.26    2.29
  -6   5   1   13.09    2.75
  -6   5   1   16.68    1.69
  -6   5   1   18.77    2.23
   6   5  -1   13.51    2.26
   6   5  -1   14.01    2.15
   6   5  -1   18.70    2.35
   6  -5   1   14.35    1.98
  -6  -5  -1   17.29    2.27
   6   5  -1   13.49    2.14
  -6  -5  -1   13.32    1.81
  -6   5   1   15.60    1.39
   6  -5   1   14.42    2.56
   6   5  -1   13.15    0.89
   6   5  -1   13.38    0.86
   7  -5  -1    3.14    2.04
   7   5   1    1.52    1.38
   7  -5  -1    3.53    2.10
   7   5   1    1.87    1.97
   7  -5  -1    0.46    1.85
  -7   5  -1    4.09    2.29
   7   5   1   -1.12    1.62
  -7   5  -1    0.49    2.24
  -7   5  -1    1.27    1.82
   7  -5  -1    0.90    1.02
   7   5   1    1.27    1.92
  -7   5  -1   -2.60    1.83
   7   5   1    0.51    1.40
   7  -5  -1    2.34    2.12
   7  -5  -1    0.92    1.07
   7  -5  -1    2.27    1.48
  -7   5  -1    0.55    1.47
  -7  -5  -1    0.11    1.73
  -7  -5  -1    0.23    1.58
   7   5  -1   -0.90    2.32
   7  -5   1   -1.87    1.51
   7   5  -1    2.19    1.87
  -7   5   1   -1.39    2.28
  -7   5   1   -1.74    1.06
   7   5  -1    5.02    2.42
   7   5  -1   -0.63    2.11
   7   5  -1    0.69    1.91
  -7   5   1    0.06    0.87
   7  -5   1   -1.17    1.99
   7  -5   1    2.92    1.76
   7  -5   1    1.25    2.18
   7  -5   1   -0.09    1.57
   0   5  -2   -0.26    0.23
   0  -5   2    0.27    0.34
   0   5  -2   -0.10    0.32
   0  -5   2    0.38    0.29
   0   5   2   -0.12    0.33
   0  -5  -2   -0.17    0.35
   0   5  -2    0.27    0.43
   0  -5  -2   -0.01    0.25
   0   5   2    0.07    0.15
   0   5  -2   -0.25    0.26
   0  -5   2    0.03    0.36
   0   5   2   -0.28    0.30
   0  -5  -2   -0.02    0.32
  -1   5  -2    7.95    1.00
   1  -5  -2    7.41    0.75
   1  -5  -2    8.59    0.93
   1  -5  -2    8.77    0.74
   1   5   2    9.33    0.93
  -1   5  -2    9.45    0.73
  -1  -5   2    9.80    0.75
   1   5   2    9.26    0.72
  -1  -5   2    8.18    0.60
  -1  -5   2    8.97    0.84
  -1  -5   2    8.31    0.58
  -1   5  -2    9.29    0.89
   1   5   2    7.95    0.95
  -1   5  -2    8.52    0.69
   1   5   2    8.78    0.60
  -1   5   2    9.18    0.60
   1  -5   2    8.39    0.70
  -1   5   2    9.48    0.74
  -1  -5  -2    8.49    0.59
   1   5  -2    8.96    0.65
   1   5  -2    8.07    0.98
   1   5  -2    8.92    0.74
  -1  -5  -2    8.17    0.88
  -1  -5  -2    8.81    1.00
   1   5  -2    9.08    0.62
   1  -5   2    9.05    1.01
  -1   5   2    9.24    1.01
  -1   5   2    7.91    0.85
  -1  -5  -2    9.34    0.72
   1  -5   2    9.46    0.88
   1   5  -2    8.16    0.82
  -2  -5   2    8.34    0.47
   2   5   2    8.63    1.01
   2  -5  -2    8.34    0.82
  -2   5  -2    7.30    0.82
   2   5   2    9.39    0.92
  -2   5  -2    7.48    1.03
   2   5   2    6.81    0.96
  -2   5  -2    6.75    0.91
   2  -5  -2    5.23    0.91
   2  -5  -2    7.22    0.49
  -2  -5   2    8.41    0.51
   2  -5  -2    7.44    0.71
  -2   5  -2    8.45    1.21
   2  -5  -2    7.78    0.71
  -2  -5   2   11.60    1.00
  -2  -5   2    9.15    0.81
   2   5   2    8.57    0.76
   2  -5  -2    8.14    1.05
  -2  -5  -2    7.56    1.02
  -2   5   2    9.12    0.73
  -2   5   2    8.34    1.15
  -2   5   2    9.66    1.16
   2   5  -2    5.98    1.02
   2   5  -2    7.43    0.92
   2   5  -2    8.01    0.74
  -2  -5  -2    7.61    0.79
  -2   5   2    8.56    0.56
  -2  -5  -2    7.97    0.93
   2  -5   2    7.92    0.89
  -2  -5  -2    7.41    1.12
   2  -5   2    8.16    0.99
   2   5  -2    7.62    0.56
   2  -5   2    8.78    1.26
   2   5  -2    7.45    0.72
   2   5  -2    8.75    0.50
   3  -5  -2    2.88    0.59
  -3   5  -2    1.48    0.73
  -3   5  -2    1.88    0.67
   3   5   2    2.19    0.79
   3  -5  -2    2.52    0.51
  -3   5  -2    2.06    0.91
   3  -5  -2    1.85    0.93
   3  -5  -2    0.94    0.71
   3   5   2    1.76    0.61
   3   5   2    2.59    0.68
   3  -5  -2    1.82    0.42
   3   5   2    2.59    0.73
   3  -5  -2    2.40    0.74
  -3   5  -2    2.96    0.74
   3   5  -2    2.26    0.56
  -3   5   2    3.17    0.85
   3   5  -2    2.67    0.90
   3   5  -2    1.61    0.56
   3   5  -2    2.04    0.82
  -3  -5  -2    1.84    0.66
   3   5  -2    3.03    0.76
   3  -5   2    1.29    0.60
  -3   5   2    1.71    0.86
  -3   5   2    1.18    0.48
   3   5  -2    2.82    0.65
  -3   5   2    2.69    0.47
  -3  -5  -2    2.13    0.79
  -3  -5  -2    2.64    0.72
  -3  -5  -2    3.16    0.58
   3  -5   2    2.86    0.94
  -3   5   2    2.79    0.54
  -3  -5  -2    1.89    0.70
   3  -5   2    2.44    0.74
   4  -5  -2   19.55    2.17
   4   5   2   21.20    1.94
   4  -5  -2   21.36    1.54
   4   5   2   16.59    1.77
   4   5   2   20.28    1.71
  -4   5  -2   19.92    1.68
  -4   5  -2   22.29    2.22
  -4   5  -2   21.06    1.75
  -4   5  -2   19.33    1.95
   4  -5  -2   21.68    2.05
   4  -5  -2   19.94    1.78
   4  -5  -2   20.06    1.30
   4   5   2   18.89    1.76
   4  -5  -2   19.87    1.25
  -4   5  -2   20.34    1.79
   4  -5  -2   19.92    1.09
   4  -5   2   19.25    1.65
   4   5  -2   20.03    1.78
   4   5  -2   21.34    1.68
   4  -5   2   18.94    1.71
   4   5  -2   21.99    1.72
  -4  -5  -2   22.40    2.07
  -4   5   2   21.24    1.89
  -4  -5  -2   18.45    1.88
   4   5  -2   21.52    2.09
  -4  -5  -2   20.54    1.40
   4   5  -2   20.11    1.94
  -4   5   2   22.73    2.07
  -4  -5  -2   19.99    1.82
  -4  -5  -2   21.28    1.76
  -4   5   2   19.58    1.02
  -4   5   2   21.06    1.44
  -4   5   2   18.44    1.11
   4  -5   2   21.36    1.73
   4   5  -2   20.07    1.60
   4  -5   2   19.17    2.01
   5  -5  -2    5.56    1.24
   5  -5  -2    1.20    1.22
   5   5   2    5.81    1.33
   5   5   2    4.09    1.32
   5  -5  -2    4.37    0.68
   5   5   2    3.42    1.28
   5   5   2    4.19    1.15
  -5   5  -2    4.52    1.28
   5  -5  -2    4.57    0.76
  -5   5  -2    4.26    1.45
  -5   5  -2    3.52    1.35
   5  -5  -2    4.71    1.35
   5  -5  -2    2.25    1.15
   5  -5  -2    4.79    1.64
   5  -5  -2    3.93    0.90
  -5   5  -2    4.18    1.28
   5   5  -2    3.52    1.36
   5   5  -2    4.39    1.23
  -5   5   2    1.47    1.37
  -5  -5  -2    3.43    1.40
   5  -5   2    4.03    1.21
   5  -5   2    4.58    1.53
   5   5  -2    2.47    1.41
   5   5  -2    3.53    1.07
   5  -5   2    5.13    1.23
   5  -5   2    1.99    1.09
   5   5  -2    5.32    1.33
  -5   5   2    3.55    0.57
  -5  -5  -2    4.62    1.45
  -5   5   2    4.83    0.68
   5   5  -2    2.38    1.10
  -5  -5  -2    3.54    1.15
  -5  -5  -2    3.89    1.07
  -5  -5  -2    4.40    1.27
   6  -5  -2   29.80    3.08
  -6   5  -2   29.38    3.15
   6  -5  -2   26.95    2.95
   6  -5  -2   26.41    1.41
   6  -5  -2   23.56    2.96
   6  -5  -2   24.62    2.24
   6  -5  -2   29.89    3.71
   6  -5  -2   26.92    2.61
   6   5   2   27.71    2.95
   6   5   2   26.49    2.90
   6   5   2   22.24    2.64
  -6   5  -2   25.73    3.29
  -6   5  -2   26.74    2.82
   6   5   2   30.65    2.72
  -6   5  -2   32.03    3.11
   6  -5  -2   26.84    1.31
   6   5  -2   28.59    2.58
   6  -5   2   24.97    3.02
   6  -5   2   26.54    2.60
   6   5  -2   23.90    2.92
   6   5  -2   28.96    2.93
   6   5  -2   31.42    3.10
  -6  -5  -2   30.44    3.16
   6  -5   2   27.72    2.56
   6  -5   2   27.01    3.20
  -6  -5  -2   28.25    2.77
   6   5  -2   27.29    3.34
   6   5  -2   27.05    2.74
  -6   5   2   27.03    3.17
  -6  -5  -2   27.61    2.45
  -7   5  -2   -0.04    2.26
  -7   5  -2    3.40    2.06
   7   5   2    2.03    2.15
   7  -5  -2   -1.24    2.24
   7  -5  -2    3.21    2.37
   7  -5  -2    3.00    1.48
  -7   5  -2    4.19    2.60
   7   5   2    6.56    1.65
   7   5   2    0.92    2.13
   7   5   2    1.62    1.92
   7   5   2    3.19    1.57
   7  -5  -2    5.86    2.33
  -7   5  -2    7.00    2.42
   7  -5  -2    6.15    2.32
  -7   5  -2    3.28    2.10
  -7  -5  -2    2.51    2.13
   7   5  -2    5.10    2.94
   7  -5   2    4.18    1.83
   7   5  -2    2.84    1.95
  -7  -5  -2    2.07    1.73
   7   5  -2    3.66    2.08
   7   5  -2    4.66    2.46
   7  -5   2    4.41    2.05
   7   5  -2    3.67    2.23
   7  -5   2    1.83    2.42
   7  -5   2    5.32    2.11
   7   5  -2    4.02    2.37
  -7  -5  -2    3.95    2.08
  -7  -5  -2    0.86    2.16
   0  -5   3  214.21    6.05
   0   5  -3  225.57    5.87
   0   5   3  214.85    5.06
   0  -5   3  205.19    5.97
   0   5  -3  225.68    6.13
   0   5   3  209.71    6.18
   0  -5  -3  220.72    6.08
   0   5  -3  222.09    5.40
   0   5   3  216.49    5.97
   0   5   3  212.09    5.88
   0  -5   3  213.71    5.79
   0   5  -3  218.52    6.00
   0  -5  -3  211.75    5.90
   0  -5  -3  215.86    5.10
  -1  -5   3   28.96    1.83
  -1   5  -3   28.98    1.57
   1  -5  -3   29.35    1.60
  -1  -5   3   31.05    1.77
  -1   5  -3   32.72    1.80
  -1  -5   3   28.96    1.39
  -1   5  -3   30.56    2.01
   1   5   3   31.22    1.87
   1  -5  -3   29.41    1.72
  -1  -5   3   29.93    1.53
   1   5   3   29.80    1.74
  -1  -5   3   29.79    1.14
   1   5   3   29.86    1.35
  -1   5  -3   31.70    1.46
   1  -5  -3   31.37    1.64
   1  -5   3   31.68    2.01
   1  -5   3   32.15    1.80
  -1   5   3   30.49    1.55
   1   5  -3   32.31    1.65
  -1  -5  -3   30.63    1.16
  -1  -5  -3   32.59    1.40
  -1   5   3   30.06    1.54
  -1  -5  -3   30.68    1.78
   1   5  -3   30.95    1.42
  -1   5   3   30.79    1.43
   1   5  -3   30.61    1.91
  -1  -5  -3   29.64    1.93
   1  -5   3   29.91    1.45
   1  -5   3   31.51    1.56
  -1   5   3   33.15    2.02
   1   5  -3   30.06    1.71
   2  -5  -3  146.75    5.07
   2  -5  -3  146.55    4.19
   2  -5  -3  148.48    4.20
  -2   5  -3  150.61    4.47
  -2   5  -3  143.84    4.31
   2   5   3  149.12    4.07
   2  -5  -3  144.92    4.86
   2   5   3  147.65    4.75
   2   5   3  153.31    4.40
   2  -5  -3  149.11    4.26
  -2  -5   3  152.70    4.11
  -2   5  -3  151.05    4.83
  -2   5  -3  147.42    5.13
   2   5   3  154.76    5.00
  -2  -5   3  149.02    4.66
  -2  -5   3  152.71    3.92
  -2  -5  -3  145.25    4.77
   2  -5   3  148.96    4.38
  -2   5   3  153.37    4.15
   2   5  -3  142.06    4.01
  -2  -5  -3  148.12    5.02
   2  -5   3  149.71    3.99
  -2   5   3  150.42    4.10
   2   5  -3  149.11    4.01
  -2  -5  -3  144.81    4.37
  -2   5   3  156.67    5.06
   2  -5   3  147.36    5.09
  -2   5   3  146.88    4.13
   2   5  -3  145.09    4.71
   2  -5   3  154.48    4.82
  -2  -5  -3  148.74    4.12
   2   5  -3  141.68    5.00
   3   5   3   11.38    1.58
   3  -5  -3   10.00    1.61
   3  -5  -3    8.11    0.67
   3  -5  -3   10.25    1.61
  -3   5  -3    7.43    1.25
   3  -5  -3    8.67    1.12
   3   5   3    7.80    1.17
   3   5   3    8.69    1.07
  -3   5  -3    8.25    1.18
  -3  -5   3    8.27    1.19
  -3   5  -3   10.66    1.61
   3   5   3    9.02    1.38
  -3   5  -3   10.59    1.34
   3  -5  -3    9.36    0.86
  -3   5   3    9.00    0.88
  -3   5   3    8.19    0.84
   3  -5   3    8.17    1.13
   3   5  -3   11.22    1.19
  -3   5   3    6.70    1.23
   3   5  -3    8.03    1.44
   3  -5   3    8.21    1.28
   3   5  -3   12.18    1.12
   3  -5   3    8.16    1.45
  -3  -5  -3    9.78    1.22
  -3  -5  -3    6.60    1.21
  -3  -5  -3    9.74    1.31
  -3  -5  -3    9.65    1.51
   3   5  -3    8.98    1.41
   3   5  -3    6.70    1.16
  -4   5  -3   26.89    2.39
   4   5   3   27.61    1.94
   4  -5  -3   25.15    1.36
   4  -5  -3   25.49    2.54
   4  -5  -3   24.87    2.44
   4  -5  -3   26.33    1.26
  -4   5  -3   28.85    2.08
  -4   5  -3   25.48    2.17
   4  -5  -3   24.70    1.84
   4   5   3   25.98    2.06
   4  -5  -3   25.34    1.38
   4   5   3   26.84    2.43
  -4   5  -3   24.36    2.74
   4  -5  -3   29.85    2.22
   4   5   3   28.15    2.31
   4   5  -3   28.14    2.50
   4   5  -3   25.61    1.74
   4  -5   3   27.33    2.21
   4  -5   3   27.36    2.73
   4   5  -3   25.65    1.88
  -4   5   3   28.70    2.49
  -4   5   3   24.45    1.07
   4  -5   3   26.91    2.00
   4   5  -3   26.16    2.24
  -4  -5  -3   27.82    2.54
  -4  -5  -3   27.95    2.20
  -4  -5  -3   27.71    1.66
  -4  -5  -3   23.53    1.95
  -4   5   3   25.01    1.08
   4   5  -3   27.56    1.86
   4   5  -3   27.90    2.64
  -4  -5  -3   25.16    2.26
   5   5   3    4.96    1.47
   5   5   3    6.58    2.38
  -5   5  -3    2.97    1.39
   5  -5  -3    4.10    0.97
   5   5   3    4.72    1.44
   5  -5  -3    1.78    1.60
   5   5   3    3.24    1.36
   5  -5  -3    4.67    1.37
   5  -5  -3    5.07    2.02
  -5   5  -3    4.12    1.49
   5  -5  -3    4.77    1.28
   5  -5  -3    4.36    1.38
  -5   5  -3    3.49    1.67
   5  -5   3    4.03    1.67
  -5  -5  -3    4.06    1.36
  -5  -5  -3    3.76    1.03
   5   5  -3    1.87    1.53
   5   5  -3    3.20    1.48
   5  -5   3    3.39    1.35
  -5  -5  -3    4.46    1.34
   5   5  -3    5.71    1.47
   5   5  -3    4.20    1.27
  -5  -5  -3    3.91    1.61
   5   5  -3    2.05    1.61
   5   5  -3    4.93    1.12
   5  -5   3    5.28    2.21
  -6   5  -3   14.14    2.17
   6  -5  -3   12.93    3.24
   6   5   3   14.64    2.62
   6  -5  -3   15.65    2.37
   6  -5  -3   16.85    2.88
  -6   5  -3   14.73    2.43
   6  -5  -3   13.75    1.86
   6   5   3   14.52    2.39
   6   5   3   16.30    2.24
   6   5   3   14.78    2.15
  -6   5  -3   22.03    3.08
  -6   5  -3   14.82    2.33
   6  -5  -3   10.89    2.01
  -6   5  -3   13.73    2.75
   6  -5  -3   15.20    2.37
   6  -5   3   17.38    2.52
   6   5  -3   18.09    2.51
   6   5  -3   17.66    2.35
  -6  -5  -3    8.76    2.13
   6   5  -3   17.97    3.09
  -6  -5  -3   15.63    1.96
   6   5  -3   13.59    2.08
   6  -5   3   17.79    2.46
  -6  -5  -3   17.70    2.46
   6   5  -3   16.76    2.72
   6   5  -3   16.45    2.90
  -6  -5  -3   18.14    2.88
   6  -5   3   12.47    2.16
  -6  -5  -3   13.65    2.53
   6  -5   3   15.45    2.78
   7  -5  -3    0.69    1.42
   7   5   3   -1.99    1.52
  -7   5  -3   -1.44    2.56
   7   5   3    1.34    1.91
   7  -5  -3    4.13    2.46
   7  -5  -3    1.08    2.29
  -7   5  -3   -0.69    2.32
   7  -5  -3    0.63    2.48
   7   5   3    1.48    2.54
  -7   5  -3   -0.07    2.44
  -7   5  -3   -0.67    2.62
   7  -5  -3    3.81    2.90
  -7   5  -3    2.69    2.54
   7   5   3    2.79    2.26
   7  -5  -3    6.78    3.47
   7   5   3    2.47    2.16
   7  -5   3   -3.04    2.05
   7   5  -3    0.32    2.96
   7  -5   3    0.12    1.96
   7  -5   3    0.28    2.52
   7   5  -3    2.56    2.61
  -7  -5  -3    0.44    2.64
   7   5  -3    0.30    2.22
   7   5  -3   -0.71    1.87
  -7  -5  -3    3.95    1.82
  -7  -5  -3    0.85    2.26
   7  -5   3    0.41    2.24
   7   5  -3    9.46    3.42
   0  -5  -4   -0.34    0.60
   0  -5   4    0.02    0.68
   0  -5   4    0.15    0.16
   0   5  -4    0.56    0.78
   0   5   4    0.78    0.73
   0   5  -4    0.22    0.40
   0  -5  -4   -0.08    0.30
   0   5   4    0.75    0.71
   0  -5  -4    0.50    0.66
   0   5  -4   -0.20    0.53
   0  -5   4    0.04    0.62
   0   5   4   -0.08    0.26
   0   5  -4   -0.21    0.61
   0   5   4    0.03    0.62
   0  -5   4    0.32    0.54
   0  -5  -4    0.41    0.17
   1  -5  -4    7.67    1.15
   1   5   4    7.90    0.86
   1   5   4    5.06    1.06
  -1  -5   4    6.37    1.18
   1   5   4    6.08    1.11
  -1   5  -4    4.73    0.92
   1   5   4    7.26    1.25
  -1  -5   4    6.00    0.96
  -1  -5   4    5.74    0.82
   1  -5  -4    7.52    1.06
   1  -5  -4    5.34    0.99
  -1   5  -4    7.86    0.96
  -1  -5   4    8.49    1.28
  -1   5  -4    6.62    1.14
  -1   5  -4    7.66    1.35
  -1  -5   4    6.56    0.54
  -1   5   4    7.92    1.05
   1  -5   4    5.75    1.20
   1   5  -4    7.79    1.43
   1  -5   4    4.68    0.73
   1   5  -4    5.57    0.91
   1  -5   4    7.12    1.13
  -1   5   4    6.56    0.96
  -1  -5  -4    6.79    1.13
  -1  -5  -4    7.37    0.58
  -1   5   4    7.57    1.06
   1  -5   4    5.75    0.99
  -1  -5  -4    6.63    1.23
   1   5  -4    6.16    1.07
  -1  -5  -4    7.27    0.89
  -1   5   4    4.66    1.18
   1   5  -4    6.57    0.77
   2   5   4    3.09    0.61
   2   5   4    3.01    0.77
   2   5   4    2.31    0.95
  -2  -5   4    2.70    0.72
   2   5   4    3.69    1.03
  -2   5  -4    4.11    1.06
  -2  -5   4    2.75    0.87
  -2   5  -4    3.76    0.88
   2  -5  -4    3.67    1.20
   2  -5  -4    4.71    0.91
   2  -5  -4    3.63    1.14
   2   5   4    3.68    1.09
   2  -5  -4    3.21    0.84
  -2   5  -4    3.40    1.18
  -2  -5  -4    2.89    1.27
  -2  -5  -4    3.63    0.80
  -2   5   4    2.74    1.24
   2   5  -4    3.69    0.96
   2   5  -4    3.35    0.69
  -2   5   4    2.51    0.69
   2   5  -4    0.75    0.99
   2  -5   4    3.31    1.22
   2  -5   4    2.50    0.75
  -2   5   4    4.10    0.76
  -2  -5  -4    4.00    1.10
   2   5  -4    3.00    0.78
   2   5  -4    3.54    0.61
   2  -5   4    3.85    0.97
  -2   5   4    3.26    0.69
   2  -5   4    3.35    0.79
   3  -5  -4    0.32    0.58
   3   5   4    0.49    0.52
  -3   5  -4    0.20    0.89
   3  -5  -4    1.01    0.64
   3  -5  -4   -0.38    1.02
   3  -5  -4    0.19    0.24
   3   5   4    0.23    0.70
  -3  -5   4   -0.45    0.71
   3   5   4    0.95    1.05
  -3  -5   4    0.35    0.34
  -3   5  -4    0.27    0.66
   3   5   4    0.61    0.80
   3  -5  -4    2.01    1.40
   3  -5  -4   -0.10    0.68
  -3  -5   4    0.12    0.35
  -3   5  -4    1.01    1.24
  -3   5  -4   -0.69    1.05
   3   5  -4    1.78    1.27
  -3   5   4    0.47    0.57
   3   5  -4    0.28    1.12
   3  -5   4    2.00    1.33
   3  -5   4    1.10    0.95
   3   5  -4    0.24    0.98
   3  -5   4    1.15    0.73
  -3  -5  -4    1.80    1.16
   3   5  -4    0.60    0.57
   3  -5   4    0.41    0.58
  -3   5   4    0.70    0.57
   3   5  -4    0.11    0.41
  -3  -5  -4    0.91    0.91
  -3  -5  -4    0.05    0.77
  -3   5   4    0.03    0.95
   3   5  -4    0.78    0.46
   3   5  -4    0.48    0.58
   4   5   4    3.51    1.28
   4  -5  -4    4.26    0.79
   4  -5  -4    4.65    0.82
  -4   5  -4    4.69    1.10
   4  -5  -4    4.44    0.59
   4   5   4    3.16    1.28
   4  -5  -4    3.25    1.28
   4   5   4    3.99    1.33
   4   5   4    3.07    0.96
   4  -5  -4    2.31    1.13
  -4   5  -4    2.62    1.84
   4  -5  -4    2.42    1.54
   4  -5  -4    5.89    1.23
  -4   5   4    3.15    0.57
  -4  -5  -4    1.86    1.13
  -4   5   4    3.86    0.62
   4  -5   4    3.49    1.08
   4  -5   4    3.55    1.02
   4   5  -4    4.47    1.42
   4   5  -4    2.93    1.01
   4   5  -4    3.98    0.87
   4   5  -4    7.72    1.81
   4   5  -4    3.46    1.74
   4   5  -4    5.42    1.10
  -4  -5  -4    2.83    1.19
  -4  -5  -4    3.22    1.66
   4  -5   4    5.65    1.47
  -4   5   4    4.49    1.63
   4  -5   4    2.99    1.54
   5  -5  -4    1.90    1.41
   5   5   4    3.40    1.70
   5  -5  -4    0.50    2.00
   5  -5  -4   -0.26    2.03
   5  -5  -4    1.56    1.32
   5  -5  -4   -0.15    0.66
  -5   5  -4    3.42    1.93
   5   5   4    1.83    1.32
   5  -5  -4    0.54    1.46
  -5   5  -4    1.43    1.42
   5   5   4    0.95    1.64
  -5  -5  -4    1.87    1.55
   5  -5   4    0.25    1.37
   5   5  -4    0.89    0.97
  -5  -5  -4    0.09    1.86
   5   5  -4    0.98    1.88
   5   5  -4    1.57    2.08
  -5  -5  -4    1.88    1.26
   5   5  -4   -0.71    1.10
   5  -5   4   -2.07    1.78
   5   5  -4   -1.90    1.45
  -5  -5  -4    3.12    1.18
   5  -5   4    0.27    1.22
   6  -5  -4   10.96    1.43
  -6   5  -4   12.84    2.70
   6   5   4    8.16    1.94
   6  -5  -4    9.41    2.19
   6  -5  -4    8.40    3.11
   6   5   4   12.30    2.29
   6   5   4    9.26    2.02
   6  -5  -4   14.83    3.13
   6   5   4    6.85    2.50
  -6   5  -4    9.11    2.16
   6  -5  -4   10.16    2.18
  -6   5  -4    8.91    2.56
  -6   5  -4   10.75    3.00
  -6   5  -4   15.97    2.62
   6  -5  -4   12.04    2.38
   6   5  -4    9.87    2.81
  -6  -5  -4   12.81    2.36
  -6  -5  -4    7.67    2.52
   6  -5   4   12.57    2.94
   6   5  -4   12.98    2.08
   6   5  -4    9.44    1.66
  -6  -5  -4   12.57    3.03
  -6  -5  -4   12.97    1.93
   6  -5   4    9.58    2.22
   6   5  -4   12.17    2.38
   6   5  -4   14.89    3.20
  -6  -5  -4   10.85    2.54
   6   5  -4   10.03    2.96
   6  -5   4    8.52    2.22
   6  -5   4   12.76    2.34
   0   5  -5   49.35    2.07
   0   5  -5   50.20    2.99
   0   5   5   51.01    2.75
   0  -5   5   48.97    2.92
   0  -5  -5   45.81    2.76
   0   5   5   48.80    3.11
   0   5   5   49.69    1.73
   0  -5   5   51.73    2.70
   0   5  -5   49.79    2.68
   0  -5  -5   48.99    2.95
   0   5   5   51.32    2.87
   0   5  -5   52.77    3.03
   0  -5   5   49.78    2.77
   0  -5  -5   48.21    1.82
   0  -5   5   50.21    2.91
  -1   5  -5    7.32    1.48
   1   5   5    8.73    1.49
  -1  -5   5    9.72    1.57
  -1  -5   5    7.70    1.74
   1   5   5    7.47    1.50
  -1  -5   5    8.52    1.27
   1  -5  -5    7.80    1.40
  -1   5  -5    8.11    1.10
   1  -5  -5    7.97    1.25
   1   5   5    8.47    1.01
   1   5   5    9.74    1.54
  -1   5  -5    9.81    1.52
  -1   5  -5    8.51    1.56
   1  -5  -5    9.16    0.58
  -1  -5   5    9.17    1.40
   1  -5  -5   10.48    1.58
  -1   5   5    8.61    1.30
   1  -5   5   10.35    1.56
  -1   5   5    6.56    1.53
   1  -5   5    9.04    1.16
   1   5  -5    9.13    1.27
   1   5  -5   14.96    2.08
  -1  -5  -5    9.95    1.13
   1   5  -5    9.79    0.96
  -1   5   5    8.63    1.30
   1  -5   5    9.22    1.62
  -1  -5  -5   13.11    2.02
  -1   5   5    7.35    1.19
   1   5  -5   10.11    1.55
   1  -5   5    8.68    0.60
   1  -5   5    6.59    1.28
  -1  -5  -5   10.17    1.61
   2  -5  -5   74.58    3.23
   2   5   5   73.10    3.64
  -2  -5   5   69.55    3.43
   2  -5  -5   69.58    4.10
   2  -5  -5   73.19    3.73
   2   5   5   73.66    3.58
   2  -5  -5   68.09    3.15
  -2  -5   5   72.80    2.95
   2  -5  -5   71.54    2.35
  -2  -5   5   69.37    2.70
   2   5   5   74.40    2.89
  -2   5  -5   67.19    4.01
  -2   5  -5   75.94    3.15
  -2   5  -5   71.26    3.66
   2   5   5   72.88    2.39
  -2  -5   5   69.61    3.92
   2   5   5   76.11    3.89
  -2   5   5   67.76    2.93
   2  -5   5   73.34    3.68
  -2   5   5   71.32    3.86
   2  -5   5   70.73    3.10
   2  -5   5   73.06    2.40
   2   5  -5   75.25    2.44
   2   5  -5   68.85    2.40
   2  -5   5   70.98    4.02
  -2  -5  -5   72.75    3.03
   2  -5   5   73.36    2.97
   2   5  -5   71.39    2.88
  -2  -5  -5   68.89    3.93
  -2  -5  -5   68.90    3.69
  -2   5   5   71.83    2.96
  -2   5   5   68.44    2.99
   2   5  -5   69.58    3.11
   2   5  -5   68.25    3.99
  -3  -5   5   10.39    1.67
   3   5   5    7.59    1.29
   3   5   5   10.77    1.82
   3   5   5    8.77    1.14
   3  -5  -5   11.52    2.18
   3   5   5    6.84    1.60
   3  -5  -5    9.06    1.32
   3  -5  -5   10.24    1.20
  -3   5  -5    7.51    1.84
   3   5   5    7.17    1.81
   3  -5  -5   10.69    2.43
  -3  -5   5    9.30    1.02
  -3   5  -5    8.05    1.67
  -3   5  -5    9.59    1.55
   3  -5  -5    9.53    1.28
  -3  -5   5   10.79    1.10
  -3   5  -5    8.07    1.38
   3   5  -5    9.48    1.23
   3  -5   5   10.21    1.38
   3  -5   5   11.21    1.35
  -3  -5  -5    8.78    2.09
   3  -5   5    7.16    1.34
   3  -5   5   11.41    1.78
   3   5  -5   13.29    2.53
  -3  -5  -5    7.15    1.65
   3   5  -5   11.12    1.32
  -3   5   5   10.51    2.00
   3   5  -5   10.13    1.69
  -3   5   5   10.09    1.33
   3   5  -5    9.17    1.18
   3   5  -5   13.38    2.14
   3  -5   5   10.35    2.22
  -3  -5  -5    7.68    1.39
  -3   5   5    8.92    1.20
   4  -5  -5   10.66    1.50
   4   5   5   13.77    1.70
   4  -5  -5   12.36    1.53
   4   5   5   13.88    2.35
  -4   5  -5   18.90    2.98
  -4   5  -5   11.94    1.91
  -4   5  -5   10.98    2.15
   4  -5  -5   11.00    2.58
   4  -5  -5   12.06    1.73
   4   5   5   11.16    2.21
   4   5   5   10.87    1.78
   4  -5  -5   11.44    1.69
   4   5  -5   12.38    1.42
   4   5  -5   11.62    2.29
   4  -5   5   11.85    1.99
   4  -5   5   11.94    2.52
   4  -5   5   12.23    1.56
   4   5  -5   12.44    1.66
  -4  -5  -5   12.16    2.59
   4   5  -5   12.39    2.42
  -4   5   5    9.29    1.12
   4   5  -5   12.98    2.37
  -4  -5  -5   10.98    1.83
   4  -5   5   11.88    1.66
  -4   5   5   12.62    1.18
  -4  -5  -5   13.36    2.08
   4   5  -5   12.34    1.78
   5  -5  -5    0.89    2.27
  -5   5  -5    1.77    2.21
   5   5   5    3.67    1.75
   5   5   5   -0.60    1.44
   5  -5  -5    2.76    1.82
   5  -5  -5    3.82    2.31
   5   5   5    0.55    1.67
  -5   5  -5    2.45    2.35
   5   5   5   -0.28    1.22
  -5   5  -5    2.13    1.45
   5   5   5    2.54    2.43
   5  -5  -5    1.24    0.63
   5  -5  -5    5.01    1.86
  -5   5  -5   -2.14    1.58
  -5  -5  -5   -0.69    2.39
  -5  -5  -5    2.74    1.94
   5  -5   5    3.07    1.82
   5   5  -5    0.89    2.33
   5  -5   5    4.32    1.53
   5   5  -5    1.68    1.01
   5   5  -5   -0.80    2.16
   5   5  -5    1.60    1.40
  -5  -5  -5   -0.53    1.19
   5  -5   5    2.66    1.46
  -5  -5  -5    2.20    1.97
   5   5  -5    1.25    2.57
   5   5  -5    2.49    2.04
  -5   5   5    0.62    1.97
  -5  -5  -5    0.43    1.51
   6  -5  -5    9.90    3.68
   6  -5  -5   12.86    2.52
  -6   5  -5   10.14    2.72
   6  -5  -5   15.49    2.72
   6   5   5    9.87    2.40
  -6   5  -5   19.07    3.29
  -6   5  -5   10.55    4.31
  -6   5  -5   13.05    2.62
   6  -5  -5   14.12    3.95
   6  -5  -5    6.20    2.30
   6   5   5    5.41    4.06
   6   5   5   16.05    2.02
   6   5   5   18.67    3.06
   6   5   5   10.17    2.08
  -6   5  -5   14.85    3.01
   6  -5  -5   12.27    1.65
   6   5  -5   11.93    3.43
   6   5  -5    8.84    2.28
   6  -5   5   13.65    2.37
  -6  -5  -5   10.35    3.03
  -6  -5  -5   17.74    4.16
   6  -5   5   14.77    3.00
   6  -5   5   11.55    3.21
  -6  -5  -5   10.92    2.92
   6  -5   5   12.13    2.27
   6   5  -5   12.07    2.26
  -6  -5  -5   14.19    2.10
  -6  -5  -5    9.74    2.59
   6   5  -5    8.07    3.16
   6   5  -5    8.74    3.95
   6   5  -5    9.45    1.81
   0  -5   6    0.77    1.23
   0  -5   6    1.87    1.10
   0   5   6    1.58    0.49
   0   5   6    0.71    1.06
   0  -5   6   -0.88    1.13
   0   5  -6    2.76    1.38
   0   5   6   -0.99    1.35
   0  -5  -6    0.71    0.57
   0  -5  -6    0.85    1.18
   0   5   6   -0.26    1.16
   0   5  -6    0.48    1.38
   0   5  -6    1.89    1.24
   0  -5  -6    2.33    1.40
   0   5  -6    1.11    0.66
   0  -5   6    1.42    1.19
  -1   5  -6    2.01    0.82
   1  -5  -6    1.07    1.26
   1   5   6    3.19    1.40
   1   5   6   -0.39    1.11
   1  -5  -6   -0.52    1.10
   1   5   6    0.60    0.58
  -1   5  -6    0.10    1.16
  -1  -5   6   -0.23    1.03
  -1   5  -6    2.66    1.69
  -1  -5   6    0.01    0.87
  -1  -5   6   -1.47    1.09
   1  -5  -6    0.74    1.09
   1   5   6   -0.23    1.22
  -1   5  -6    2.66    1.26
  -1  -5   6    0.68    1.38
  -1  -5  -6   -0.52    0.73
   1  -5   6    0.56    1.04
   1   5  -6    0.77    0.98
  -1   5   6   -0.41    1.08
  -1  -5  -6    0.22    1.37
   1  -5   6   -0.10    0.64
   1   5  -6    1.92    1.48
  -1  -5  -6   -0.67    1.43
   1   5  -6   -0.16    1.04
   1  -5   6    0.09    1.37
  -1   5   6   -0.43    0.98
   1  -5   6    2.71    1.37
  -1   5   6   -0.86    0.98
  -1   5   6    0.58    1.45
   1   5  -6    0.22    0.65
   2   5   6    0.47    1.23
   2   5   6    1.70    0.89
   2  -5  -6    1.45    1.30
   2   5   6    2.71    1.34
   2  -5  -6    2.34    1.55
  -2  -5   6    2.34    0.88
   2  -5  -6    1.89    0.52
  -2  -5   6    1.22    1.54
  -2  -5   6    5.26    1.53
  -2   5  -6    2.51    1.17
  -2  -5   6    1.11    1.01
   2  -5  -6    2.02    1.16
  -2   5  -6    2.49    1.70
  -2   5  -6    2.09    1.56
   2  -5   6    1.32    1.06
   2   5  -6    2.99    1.16
  -2   5   6    2.33    1.68
   2   5  -6    2.08    0.68
  -2   5   6    2.60    1.18
  -2   5   6    3.61    1.08
   2  -5   6    2.01    0.89
   2  -5   6    1.89    0.54
  -2  -5  -6    2.80    1.58
  -2  -5  -6    0.98    0.93
   2   5  -6    1.61    1.63
   2   5  -6    3.50    1.25
  -2   5   6    0.67    1.02
   2  -5   6    1.47    1.36
  -2  -5  -6    1.69    1.42
   2  -5   6    1.37    2.08
  -3  -5   6    5.06    1.45
   3   5   6    3.80    0.94
   3  -5  -6    2.34    0.84
   3   5   6    4.06    1.26
  -3   5  -6    5.70    1.96
   3   5   6    4.40    1.58
   3  -5  -6    0.42    2.28
  -3   5  -6    4.48    1.36
  -3  -5   6    3.15    0.95
   3  -5  -6    2.30    1.20
  -3   5  -6    4.16    1.38
   3   5   6    4.80    1.67
   3   5   6    0.84    1.91
   3  -5  -6    2.94    1.32
  -3  -5  -6    2.65    1.74
   3  -5   6    5.39    2.30
   3  -5   6    5.36    1.25
  -3  -5  -6    2.78    1.34
   3  -5   6    5.77    1.27
   3  -5   6    4.08    1.92
   3   5  -6    3.40    0.76
  -3   5   6    3.16    1.10
  -3  -5  -6    2.49    2.07
   3   5  -6    4.19    1.05
   3   5  -6    2.13    1.15
  -3   5   6    4.23    1.98
   3   5  -6    2.91    0.89
  -3   5   6    4.73    1.11
  -3   5   6    5.01    1.27
   3  -5   6    3.83    0.92
  -4   5  -6   13.37    2.79
   4  -5  -6   14.49    1.97
  -4   5  -6   12.09    2.09
   4  -5  -6   11.81    1.49
  -4  -5   6    7.94    1.84
  -4   5  -6   11.30    1.88
   4   5   6    9.55    2.09
   4  -5  -6   13.58    1.91
   4  -5  -6   10.19    2.77
   4   5   6   11.01    1.57
   4   5   6   11.97    2.85
   4   5   6    9.77    2.26
   4   5   6    8.68    1.73
  -4   5  -6   13.12    2.90
  -4  -5  -6   11.14    2.59
   4   5  -6   11.10    1.28
   4  -5   6   11.41    1.96
  -4  -5  -6   12.80    3.12
   4  -5   6   12.18    2.49
  -4  -5  -6   11.52    2.06
   4   5  -6    9.80    1.29
  -4  -5  -6   12.84    2.24
   4   5  -6   10.35    1.26
   4   5  -6    9.47    2.23
   4   5  -6    9.28    2.60
   4   5  -6   10.58    1.47
   4   5  -6   10.29    2.89
  -4   5   6   10.90    1.52
   4   5  -6    9.11    1.78
  -4   5   6   10.25    2.56
   4  -5   6   12.84    1.73
   4  -5   6    9.55    2.67
  -4   5   6   10.63    1.29
   5  -5  -6    5.57    2.83
  -5   5  -6    2.68    1.99
  -5   5  -6    0.45    2.01
   5   5   6    2.12    1.46
  -5   5  -6   -5.10    3.01
   5   5   6    2.77    2.71
   5   5   6    1.39    1.82
   5   5   6    1.11    2.13
   5  -5  -6    8.13    3.37
   5  -5  -6    0.30    2.71
   5  -5  -6   -4.62    2.04
   5   5   6    1.70    1.79
   5   5  -6    0.00    2.98
  -5  -5  -6    1.24    1.67
   5  -5   6    8.30    2.95
   5  -5   6    1.99    2.16
   5  -5   6    1.22    1.53
  -5  -5  -6    2.80    3.14
   5  -5   6    1.13    1.69
  -5  -5  -6    4.01    2.20
  -5   5   6   -1.86    2.25
   5   5  -6   -1.72    2.99
   5   5  -6    1.56    2.44
  -5  -5  -6    0.72    2.45
   5   5  -6    1.76    1.11
   5   5  -6    1.39    1.80
   0  -5  -7   37.52    3.51
   0  -5   7   35.82    3.53
   0  -5  -7   32.28    1.80
   0   5  -7   34.00    2.16
   0  -5  -7   31.36    3.24
   0  -5   7   34.03    2.96
   0   5  -7   35.45    3.67
   0   5   7   34.30    4.63
   0   5   7   32.02    3.08
   0   5  -7   40.44    3.29
   0  -5   7   39.24    3.28
   0   5  -7   34.57    3.52
   1   5   7    0.49    1.94
  -1   5  -7    3.23    2.04
  -1   5  -7    1.32    1.86
  -1  -5   7    4.05    1.43
   1  -5  -7    4.96    1.82
   1   5   7    4.91    1.66
  -1  -5   7    3.67    1.83
  -1  -5   7    2.76    2.00
  -1   5  -7    4.54    1.18
  -1  -5   7    5.83    1.86
   1  -5  -7    3.25    1.49
   1  -5  -7    4.25    1.83
   1   5   7    1.81    0.88
   1   5  -7    5.07    1.61
   1   5  -7    2.61    0.91
   1   5  -7    4.85    1.75
  -1  -5  -7    4.01    2.11
   1  -5   7    3.48    1.68
  -1  -5  -7    2.61    1.01
  -1   5   7    2.06    1.42
  -1  -5  -7    5.16    2.09
  -1   5   7    2.04    1.38
  -1   5   7    3.07    1.88
   1  -5   7    2.12    1.69
   1   5  -7    2.48    2.38
  -2  -5   7   22.40    2.62
  -2  -5   7   23.01    3.41
   2  -5  -7   21.74    2.88
   2   5   7   17.07    3.04
   2   5   7   25.55    3.12
   2  -5  -7   23.30    2.97
  -2  -5   7   24.38    3.02
  -2  -5   7   20.23    2.21
  -2   5  -7   30.58    4.06
  -2   5  -7   20.51    2.99
   2   5   7   22.86    2.01
   2   5  -7   21.65    1.60
  -2   5   7   28.16    3.90
  -2  -5  -7   30.90    3.83
   2   5  -7   24.18    2.95
   2  -5   7   18.28    3.01
   2  -5   7   27.33    2.32
   2   5  -7   16.78    2.92
  -2   5   7   20.84    2.62
   2  -5   7   26.83    3.36
  -2  -5  -7   21.49    3.24
   2   5  -7   24.66    2.53
   2  -5   7   23.88    3.07
  -2   5   7   25.14    2.67
  -2  -5  -7   21.83    2.28
  -3  -5   7    1.77    1.28
   3   5   7    0.24    2.26
   3  -5  -7    2.96    2.53
   3  -5  -7    2.21    1.48
   3   5   7    3.45    2.11
   3  -5  -7    2.80    1.43
  -3  -5   7   -1.32    0.99
   3  -5  -7    1.47    0.74
  -3   5  -7    0.68    1.42
  -3   5  -7   -0.33    2.40
   3   5   7   -4.35    2.18
  -3   5  -7    4.27    2.41
  -3   5  -7   -0.92    1.41
   3   5   7    1.70    1.82
  -3  -5   7    0.35    1.59
   3   5  -7   -0.45    2.53
   3   5  -7    1.75    0.79
   3  -5   7   -0.21    2.36
  -3  -5  -7   -1.96    2.61
  -3   5   7    1.86    1.50
  -3   5   7    2.33    1.43
  -3  -5  -7    3.85    1.57
   3  -5   7    0.15    1.21
   3  -5   7    0.23    1.42
   3   5  -7   -0.19    2.33
   3  -5   7    0.93    2.02
   3  -5   7    0.62    0.73
  -3   5   7    2.98    1.39
  -3  -5  -7   -0.58    2.28
  -3   5   7   -1.30    2.35
   4   5   7   16.14    2.35
   4   5   7   25.56    3.65
  -4  -5   7   19.36    1.50
   4  -5  -7   15.93    1.97
   4  -5  -7   20.69    3.66
  -4  -5   7   16.89    2.70
   4   5   7   18.05    2.52
   4  -5  -7   16.10    2.15
   4   5   7   20.12    2.91
  -4   5  -7   19.23    2.55
  -4  -5   7   19.99    1.59
  -4   5  -7   19.78    3.00
   4   5   7   13.60    3.80
  -4   5  -7   27.38    4.01
  -4   5  -7   22.93    4.50
  -4  -5  -7   18.09    3.50
   4   5  -7   18.16    1.65
   4   5  -7   18.08    2.45
   4   5  -7   21.25    2.33
   4  -5   7   18.96    2.16
  -4   5   7   19.25    3.65
  -4  -5  -7   15.64    4.25
   4  -5   7   19.73    2.51
   4  -5   7   28.92    4.13
   4   5  -7   19.78    1.75
   4   5  -7   14.94    1.99
  -4  -5  -7   15.74    2.61
   4   5  -7   23.55    3.90
  -4  -5  -7   20.09    2.72
   4  -5   7   17.61    3.66
   4   5  -7   18.64    3.61
  -4   5   7   17.30    1.96
   4   5  -7   18.20    2.01
   0  -5   8    0.10    2.02
   0  -5   8    4.20    2.11
   0   5   8   -1.39    1.89
   0   5  -8   -1.22    1.11
   0   5   8    2.75    2.13
   0  -5  -8    2.86    2.33
   0  -5   8   -0.84    1.79
   0   5  -8   -3.36    2.13
   0   5   8    2.10    1.86
   0  -5  -8   -2.27    2.56
   0   5   8    2.00    2.33
   0   5  -8    1.42    2.07
   0  -5  -8   -0.32    0.83
   0  -5   8    1.11    2.08
  -1   5  -8    3.36    2.56
   1   5   8    0.63    2.46
   1   5   8    1.41    2.40
  -1  -5   8    2.89    2.22
  -1  -5   8   -0.63    1.79
  -1  -5   8    1.84    1.69
   1   5   8    3.45    1.00
  -1  -5   8    2.83    2.03
  -1   5  -8    0.10    2.42
   1  -5  -8    2.85    2.25
   1  -5  -8    2.03    2.17
  -1   5  -8    1.13    1.43
   1   5   8    5.43    4.08
   1  -5  -8    1.81    2.29
   1  -5   8    2.15    2.84
   1  -5   8    2.92    2.18
   1   5  -8    4.48    2.30
   1  -5   8   -0.24    1.99
  -1   5   8    5.39    2.06
  -1  -5  -8    1.15    1.27
   1  -5   8    2.70    2.12
  -1   5   8    0.83    1.95
  -1   5   8    2.85    2.26
   1   5  -8    0.37    2.62
  -1  -5  -8   -0.56    2.29
   1   5  -8    1.72    1.12
   1   5  -8   -1.97    1.77
  -1   5   8   -0.14    2.66
  -1  -5  -8   -2.00    2.33
  -2  -5   8    3.81    2.22
   2   5   8    0.29    2.58
   2   5   8    0.96    2.53
  -2   5  -8    0.10    2.66
   2  -5  -8   -4.91    2.74
  -2   5  -8    4.80    2.83
   2  -5  -8   -1.26    2.13
  -2  -5   8    4.02    1.73
   2   5   8    3.10    2.57
   2  -5  -8   -1.67    1.94
  -2   5  -8    0.48    1.59
   2   5   8    0.54    1.19
  -2  -5   8    4.74    1.96
  -2   5   8   -1.14    2.65
  -2  -5  -8   -3.26    2.52
   2  -5   8    1.60    1.33
  -2   5   8    2.23    1.84
   2  -5   8    0.41    2.62
  -2  -5  -8    3.39    1.57
   2   5  -8    1.16    0.93
   2   5  -8   -0.23    3.17
   2  -5   8   -0.83    2.12
   2   5  -8   -3.55    1.86
  -2  -5  -8    3.68    2.85
   2  -5   8   -3.24    1.85
  -2   5   8    1.31    1.88
   2   5  -8    0.18    1.80
   3   5   8   -3.67    2.75
  -3   5  -8    1.57    1.89
   3   5   8   -1.63    1.51
  -3  -5   8   -0.16    1.60
  -3   5  -8    2.05    3.57
  -3   5  -8    2.54    3.19
   3  -5  -8    0.46    2.05
   3   5   8    0.52    2.68
   3   5   8    1.09    2.53
   3  -5  -8    1.04    2.12
  -3  -5   8   -1.54    2.20
  -3  -5   8   -0.79    1.39
   3  -5  -8    6.73    3.52
  -3   5  -8   -1.67    2.05
  -3   5   8    3.00    1.85
   3   5  -8   -4.40    3.46
   3  -5   8    4.75    2.75
  -3  -5  -8   -6.75    3.20
  -3   5   8    1.46    1.85
   3   5  -8   -2.73    2.94
   3  -5   8   -0.95    1.55
   3   5  -8    0.17    0.87
  -3  -5  -8    6.71    3.30
  -3   5   8   -5.16    2.62
   3   5  -8    2.22    1.85
  -3  -5  -8    4.14    2.14
   3  -5   8    2.15    3.09
  -3   5   8    3.91    1.91
   3  -5   8    3.20    1.98
   3   5  -8   -0.01    1.88
   0   5   9   27.61    3.82
   0  -5  -9   19.54    4.15
   0   5   9   24.82    3.83
   0  -5   9   24.02    3.82
   0   5  -9   21.40    4.71
   0   5   9   24.12    4.80
   0   5   9   25.24    4.06
   0  -5  -9   24.98    3.81
   0  -5   9   31.32    3.73
   0   5  -9   27.61    2.89
   0  -5   9   21.76    3.83
   0  -5  -9   21.17    3.98
   0  -5   9   24.48    3.84
   0   5  -9   17.82    3.84
   1   5   9    6.91    3.53
  -1  -5   9    4.85    2.34
   1  -5  -9    7.54    2.96
  -1   5  -9    2.53    3.56
   1  -5  -9   -1.05    3.18
  -1  -5   9    3.00    3.26
   1   5   9    3.63    3.24
   1   5   9   -3.71    3.07
  -1  -5   9   -0.24    2.71
  -1   5  -9    1.07    1.81
  -1   5  -9    2.50    3.44
   1  -5  -9    2.31    3.23
  -1  -5  -9    4.31    3.28
   1   5  -9   -1.16    1.44
   1  -5   9   -0.05    3.38
   1   5  -9    6.13    2.93
   1  -5   9   -3.52    2.75
   1  -5   9    5.93    2.97
  -1   5   9    4.38    2.59
  -1   5   9    1.08    2.57
   1  -5   9    0.41    3.10
  -1   5   9    0.31    2.83
  -1  -5  -9   -1.16    3.49
  -1  -5  -9    0.25    1.59
  -1   5   9   -0.15    3.32
   1   5  -9    0.18    3.00
   0   6   0   40.52    1.41
   0  -6   0   43.12    1.25
   0  -6   0   42.00    1.43
   0  -6   0   41.01    1.54
   0   6   0   45.25    1.58
   1  -6   0   38.25    1.55
  -1   6   0   37.94    1.54
  -1  -6   0   36.38    1.37
  -1  -6   0   36.89    1.32
   1   6   0   37.07    1.30
  -1   6   0   35.62    1.22
   1   6   0   36.70    1.36
   1  -6   0   36.48    1.22
  -1  -6   0   36.71    1.18
   1  -6   0   37.61    1.38
  -1   6   0   36.73    1.51
  -1  -6   0   34.92    1.30
  -1   6   0   36.08    1.37
   1   6   0   37.45    1.35
   1  -6   0   35.06    1.25
  -2   6   0  110.10    2.95
  -2   6   0  112.87    3.15
  -2   6   0  112.30    3.57
  -2   6   0  108.31    3.22
  -2  -6   0  113.72    3.09
  -2  -6   0  106.73    3.24
  -2  -6   0  113.89    3.19
  -2  -6   0  107.28    3.06
   2   6   0  113.09    3.30
   2   6   0  115.90    3.18
  -2   6   0  111.69    3.41
   2  -6   0  112.64    3.20
   2   6   0  111.36    2.96
   2   6   0  105.01    3.19
   2   6   0  116.63    3.06
   2  -6   0  110.52    3.28
  -2   6   0  112.66    3.21
   2  -6   0  108.92    3.39
   2  -6   0  116.01    3.14
   2   6   0  110.18    3.04
   3  -6   0    2.12    0.74
   3   6   0    3.35    0.73
   3   6   0    3.52    0.57
   3  -6   0    3.81    0.64
  -3   6   0    3.42    0.66
  -3   6   0    3.43    0.82
   3   6   0    3.58    0.63
  -3   6   0    3.06    0.67
   3  -6   0    3.18    0.59
   3  -6   0    2.69    0.47
   3   6   0    4.74    0.67
   3   6   0    3.65    0.70
   3  -6   0    4.03    0.78
  -3  -6   0    3.75    0.63
  -3   6   0    3.82    0.70
  -3  -6   0    3.90    0.77
  -3  -6   0    3.65    0.72
  -3   6   0    2.80    0.69
   3   6   0    4.39    0.84
   4  -6   0   71.03    3.09
   4   6   0   73.67    3.05
   4   6   0   71.69    2.84
   4   6   0   72.58    3.01
   4  -6   0   73.68    2.75
   4   6   0   72.94    2.53
   4   6   0   73.42    3.04
  -4   6   0   72.78    3.36
   4  -6   0   72.42    3.00
   4  -6   0   75.86    2.86
  -4   6   0   69.79    2.69
  -4  -6   0   73.22    2.57
  -4   6   0   73.78    2.95
  -4   6   0   72.26    3.05
   4  -6   0   73.46    2.57
  -4   6   0   71.97    2.97
   4   6   0   72.47    2.49
  -4  -6   0   72.13    3.00
   5   6   0    7.09    1.08
  -5   6   0    6.36    1.08
  -5   6   0    4.91    1.24
  -5  -6   0    6.77    1.07
   5  -6   0    7.12    1.46
   5  -6   0    5.30    1.07
   5   6   0    4.80    1.26
   5   6   0    7.70    1.41
   5   6   0    6.90    1.26
   5  -6   0    7.00    1.05
  -5  -6   0    7.82    1.41
   5  -6   0    7.88    1.16
  -5   6   0    5.91    1.63
   5  -6   0    7.44    1.24
   5   6   0    5.93    0.92
   5   6   0    8.66    1.53
  -5   6   0    6.18    1.22
  -5   6   0    7.77    1.56
   5   6   0    4.85    1.23
   6  -6   0   40.02    2.50
  -6  -6   0   35.57    2.95
  -6   6   0   33.91    2.40
   6   6   0   40.39    2.13
  -6  -6   0   42.27    2.27
   6   6   0   39.00    3.09
  -6   6   0   38.36    2.72
  -6   6   0   40.19    3.15
   6   6   0   41.89    2.19
   6  -6   0   40.69    2.82
  -6   6   0   41.66    3.06
  -6   6   0   36.39    3.45
   6  -6   0   43.02    2.74
   6   6   0   42.72    3.13
   6   6   0   38.13    2.97
  -6  -6   0   37.26    2.27
   7   6   0   -1.16    1.73
  -7  -6   0    1.25    1.18
   7   6   0   -2.52    1.82
   7  -6   0    3.56    1.63
  -7   6   0   -4.82    1.82
   7  -6   0    7.21    2.22
   7   6   0   -1.67    1.78
  -7  -6   0   -0.20    1.66
  -7  -6   0    2.36    1.30
   7  -6   0   -0.36    1.25
  -7   6   0    3.18    2.43
  -7   6   0   -0.28    1.35
   7   6   0   -1.69    0.98
   7   6   0   -0.67    1.05
   7  -6   0   -1.31    1.55
   7  -6   0   -2.27    2.06
   0   6  -1    0.06    0.10
   0   6   1    0.17    0.31
   0   6  -1    0.13    0.30
   0   6   1   -0.13    0.32
   0  -6  -1   -0.07    0.25
   0  -6   1   -0.48    0.32
   0  -6   1   -0.56    0.26
   0  -6  -1    0.50    0.34
   0   6   1    0.15    0.24
   0   6  -1    0.26    0.29
   0  -6   1   -0.03    0.25
   0   6  -1    0.16    0.35
   0  -6  -1   -0.09    0.27
   1  -6  -1   27.12    1.27
   1  -6  -1   28.00    0.88
  -1   6  -1   27.19    1.29
   1  -6  -1   29.61    1.39
   1  -6  -1   28.12    1.19
   1  -6  -1   27.34    0.75
   1   6   1   26.00    1.12
  -1   6  -1   28.19    1.15
  -1   6  -1   26.59    1.42
  -1  -6   1   28.22    1.27
  -1   6  -1   27.06    1.03
   1   6   1   28.54    1.30
   1   6   1   27.57    1.29
   1   6   1   28.04    1.16
  -1  -6   1   28.50    1.11
  -1  -6   1   27.07    1.13
   1   6  -1   28.04    1.03
  -1  -6  -1   26.72    1.31
   1  -6   1   27.48    1.26
   1   6  -1   26.96    0.90
  -1   6   1   27.05    0.87
  -1   6   1   27.30    1.32
   1  -6   1   26.97    1.44
   1  -6   1   27.69    1.03
   1  -6   1   26.58    1.13
  -1  -6  -1   26.74    1.28
  -1  -6  -1   27.15    1.10
  -1   6   1   27.87    1.33
  -1   6   1   27.60    1.19
   1   6  -1   24.96    1.08
   1   6  -1   25.88    1.11
  -1   6   1   26.87    1.25
   2   6   1   42.60    1.74
   2   6   1   40.20    1.72
   2  -6  -1   42.80    1.81
  -2   6  -1   40.65    1.98
  -2  -6   1   43.50    1.70
  -2  -6   1   44.47    1.60
   2  -6  -1   39.79    1.73
  -2  -6   1   40.55    1.26
   2   6   1   41.85    1.78
  -2  -6   1   42.79    1.37
  -2   6  -1   39.69    1.66
   2  -6  -1   41.93    2.00
   2  -6  -1   42.34    1.59
   2  -6  -1   43.40    1.72
   2  -6  -1   42.82    1.43
  -2   6  -1   41.18    1.69
  -2   6  -1   40.99    1.81
   2   6   1   42.73    1.68
   2   6  -1   41.46    1.65
   2  -6   1   43.36    1.70
   2   6  -1   43.98    1.31
   2   6  -1   41.18    1.57
   2   6  -1   41.91    1.33
   2  -6   1   40.26    1.96
  -2   6   1   43.42    1.71
  -2   6   1   40.22    1.93
  -2  -6  -1   40.77    1.67
  -2  -6  -1   39.82    1.66
  -2   6   1   42.67    1.45
  -2  -6  -1   40.75    1.83
   2   6  -1   40.95    1.79
  -2   6   1   42.90    1.80
  -2  -6  -1   41.66    1.19
   2  -6   1   41.73    1.79
  -2   6   1   41.91    1.55
   2  -6   1   41.08    1.66
  -3   6  -1   24.35    1.72
  -3   6  -1   23.46    1.50
   3   6   1   22.61    1.46
   3   6   1   23.80    1.45
   3  -6  -1   22.16    1.20
  -3  -6   1   22.70    0.93
  -3  -6   1   22.13    0.90
  -3  -6   1   22.06    1.36
  -3   6  -1   19.59    1.62
  -3  -6   1   23.40    1.46
   3   6   1   22.99    1.44
  -3   6  -1   22.52    1.47
   3  -6  -1   19.72    1.17
   3  -6  -1   21.31    1.32
   3  -6  -1   22.76    1.49
  -3   6  -1   23.64    1.46
   3  -6  -1   22.12    1.51
   3   6   1   22.88    1.53
   3  -6  -1   21.31    1.79
  -3   6   1   23.10    1.45
  -3   6   1   23.74    1.23
   3   6  -1   22.87    0.89
   3   6  -1   23.00    1.43
  -3  -6  -1   22.39    1.39
   3  -6   1   20.85    1.64
   3  -6   1   23.31    1.50
  -3   6   1   23.06    1.67
   3   6  -1   22.90    1.57
  -3  -6  -1   22.49    1.42
  -3  -6  -1   23.13    1.58
   3   6  -1   22.37    1.43
   3   6  -1   21.80    0.88
  -3  -6  -1   21.78    1.10
   3   6  -1   20.19    1.31
  -3  -6  -1   22.89    1.47
   3   6  -1   22.12    1.47
   3  -6   1   23.30    1.46
  -3   6   1   23.47    1.30
   3  -6   1   21.25    1.37
   4  -6  -1   33.08    2.53
   4  -6  -1   30.29    1.75
  -4  -6   1   32.49    1.16
  -4   6  -1   31.44    2.03
   4  -6  -1   32.96    1.62
   4  -6  -1   32.61    1.73
   4   6   1   31.69    1.84
   4   6   1   29.86    1.96
  -4  -6   1   33.67    1.19
  -4   6  -1   33.03    2.01
  -4   6  -1   35.35    2.23
   4   6   1   32.33    2.04
   4   6   1   32.49    1.91
  -4   6  -1   31.48    1.99
   4  -6  -1   32.61    2.02
   4  -6  -1   32.81    2.11
  -4  -6   1   34.02    1.98
  -4   6  -1   29.30    2.19
   4   6  -1   33.30    1.20
   4  -6   1   32.89    1.96
   4   6  -1   32.01    1.94
   4   6  -1   30.41    2.02
   4  -6   1   35.77    2.15
  -4  -6  -1   31.89    1.66
   4   6  -1   35.18    2.03
  -4   6   1   33.41    1.85
  -4   6   1   34.15    2.43
   4   6  -1   33.33    1.99
  -4  -6  -1   33.20    2.03
  -4   6   1   31.76    1.56
   4  -6   1   29.66    2.20
   4  -6   1   33.74    1.96
   4   6  -1   29.89    1.20
   4   6  -1   32.16    2.30
   4   6  -1   32.17    2.07
  -4  -6  -1   31.48    2.03
  -4  -6  -1   31.34    1.91
  -5   6  -1    1.10    0.95
   5   6   1   -0.77    0.85
   5  -6  -1    0.38    0.83
   5  -6  -1    1.52    1.17
   5  -6  -1   -1.07    0.68
  -5  -6   1    1.90    0.86
   5  -6  -1    1.26    1.02
   5  -6  -1   -2.19    1.13
   5  -6  -1    1.07    0.73
   5   6   1   -0.13    0.86
   5   6   1   -0.35    0.94
   5   6   1    0.12    0.74
  -5   6  -1   -0.14    0.95
  -5   6  -1   -0.68    0.93
  -5   6  -1    0.54    0.81
  -5   6  -1    1.89    1.26
  -5  -6  -1   -0.81    0.82
   5   6  -1    0.42    0.38
  -5   6   1    0.72    0.62
  -5  -6  -1    0.50    0.92
   5   6  -1    0.50    0.92
  -5   6   1   -0.85    1.19
   5   6  -1    0.02    0.40
   5  -6   1    1.18    1.10
   5   6  -1    0.69    0.97
   5  -6   1   -0.32    1.07
  -5  -6  -1   -0.70    0.83
   5   6  -1    0.18    1.14
   5   6  -1    0.47    1.04
   5   6  -1    2.14    1.05
  -5   6   1    1.33    0.84
   5  -6   1    0.47    0.89
   5   6  -1   -1.07    0.95
   5  -6   1   -0.30    0.81
  -6   6  -1   20.31    2.67
  -6   6  -1   17.17    2.11
   6   6   1   19.35    2.14
   6  -6  -1   20.26    2.71
   6  -6  -1   18.31    1.95
  -6   6  -1   18.32    2.45
  -6   6  -1   16.23    2.32
   6   6   1   21.25    2.00
   6   6   1   19.36    2.39
   6   6   1   21.67    2.60
   6  -6  -1   19.65    1.71
   6   6   1   24.70    2.49
   6  -6  -1   25.81    2.60
  -6  -6   1   19.77    2.41
   6  -6  -1   19.14    2.10
   6   6  -1   21.99    2.55
  -6  -6  -1   19.43    2.37
   6   6  -1   18.29    0.95
  -6   6   1   17.40    2.36
   6   6  -1   21.76    2.84
  -6   6   1   20.70    1.82
   6  -6   1   20.40    2.76
   6  -6   1   18.85    2.33
   6   6  -1   18.22    2.24
  -6  -6  -1   18.70    2.48
   6   6  -1   17.22    2.38
  -6   6   1   16.88    3.93
   6  -6   1   17.32    2.26
  -6  -6  -1   19.86    2.13
  -6   6   1   19.35    1.56
   6   6  -1   20.34    2.63
   7   6   1    2.03    1.74
   7   6   1    0.55    1.35
   7   6   1   -2.70    1.38
   7  -6  -1    1.14    1.99
  -7   6  -1   -1.02    1.91
   7  -6  -1    1.68    1.99
   7  -6  -1    0.11    1.08
   7   6   1    2.20    2.12
   7  -6  -1   -0.98    1.16
  -7   6  -1   -0.02    1.95
  -7   6  -1    1.48    2.31
  -7   6  -1    1.28    2.15
   7  -6  -1   -0.75    1.38
  -7   6  -1    0.91    1.62
   7   6   1    1.32    1.97
   7  -6  -1   -0.87    1.88
  -7   6   1    0.35    1.02
  -7   6   1   -2.24    2.27
   7   6  -1    4.06    2.23
   7  -6   1    3.47    1.67
   7   6  -1   -2.95    1.70
   7  -6   1    1.32    2.26
   7   6  -1    2.26    1.94
   7   6  -1   -2.46    2.09
   7  -6   1   -0.66    1.43
  -7   6   1    0.07    1.15
   7  -6   1    2.19    1.81
  -7  -6  -1    1.91    1.86
  -7  -6  -1   -0.44    1.64
   7  -6   1    3.66    2.05
   0   6  -2  135.07    3.98
   0  -6   2  142.93    3.89
   0  -6   2  139.48    4.09
   0  -6   2  147.03    4.09
   0  -6  -2  145.65    4.09
   0   6  -2  137.58    3.90
   0   6  -2  140.76    3.71
   0  -6  -2  142.55    4.05
   0   6  -2  139.50    4.12
   0   6   2  146.57    4.05
   0   6   2  148.12    3.44
   0   6   2  140.69    4.00
   0  -6  -2  138.89    3.76
  -1   6  -2   18.99    1.21
   1  -6  -2   20.22    1.28
  -1  -6   2   17.71    1.03
  -1   6  -2   18.44    1.35
   1   6   2   17.28    0.89
   1   6   2   17.28    0.95
   1  -6  -2   20.92    1.11
  -1  -6   2   18.22    1.21
  -1   6  -2   19.71    0.99
  -1   6  -2   18.25    0.91
   1  -6  -2   19.67    1.15
  -1  -6   2   18.07    0.87
  -1   6  -2   18.08    1.05
   1   6   2   18.22    1.24
   1   6   2   16.64    1.19
  -1  -6   2   17.58    0.90
  -1  -6  -2   20.09    1.33
  -1   6   2   17.46    1.17
  -1   6   2   17.23    1.07
  -1   6   2   18.65    1.35
   1  -6   2   17.34    0.99
   1   6  -2   19.67    1.23
   1   6  -2   18.49    0.93
   1   6  -2   19.68    0.93
  -1   6   2   17.73    1.05
   1   6  -2   19.05    1.05
   1  -6   2   17.54    1.32
  -1   6   2   17.59    0.80
  -1  -6  -2   18.41    1.24
  -1  -6  -2   19.11    0.98
  -1  -6  -2   20.73    0.90
   1  -6   2   17.62    1.16
   1   6  -2   19.60    1.39
  -2  -6   2  112.70    2.89
  -2  -6   2  114.95    2.96
  -2   6  -2  123.91    3.61
   2   6   2  111.18    3.83
   2   6   2  120.54    3.41
   2   6   2  115.55    3.74
  -2  -6   2  108.59    3.63
  -2   6  -2  117.66    3.48
   2  -6  -2  117.05    3.91
   2   6   2  114.78    3.55
  -2  -6   2  114.17    3.38
  -2   6  -2  119.87    4.12
   2  -6  -2  120.15    3.94
   2  -6  -2  115.32    3.33
   2  -6  -2  120.25    3.51
   2  -6  -2  123.66    2.89
   2  -6  -2  115.20    3.20
  -2   6  -2  119.83    3.83
  -2   6   2  116.30    3.92
  -2   6   2  115.34    2.90
   2   6  -2  118.54    3.05
   2  -6   2  114.49    3.52
  -2  -6  -2  114.53    3.94
   2   6  -2  114.64    3.78
  -2  -6  -2  114.25    3.54
   2  -6   2  116.85    4.09
  -2   6   2  117.01    3.38
   2   6  -2  114.31    3.36
  -2  -6  -2  117.13    3.41
   2   6  -2  110.87    4.01
   2   6  -2  117.31    3.30
   2   6  -2  122.59    2.94
  -2   6   2  117.15    3.89
  -2  -6  -2  119.72    3.80
   2  -6   2  119.45    3.78
  -2   6   2  112.63    3.29
   3  -6  -2   14.21    1.68
   3   6   2   13.76    1.29
   3  -6  -2   12.65    0.96
   3   6   2   14.85    1.53
   3  -6  -2   14.17    0.88
  -3   6  -2   13.28    1.44
   3  -6  -2   13.26    1.06
  -3   6  -2   14.58    1.37
   3  -6  -2   15.15    1.11
   3   6   2   13.60    1.36
  -3   6  -2   12.97    1.68
   3  -6  -2   12.96    1.27
   3  -6  -2   15.95    1.65
  -3   6  -2   14.71    1.33
   3   6   2   13.79    1.19
  -3  -6  -2   13.12    1.22
  -3   6   2   16.11    1.49
  -3  -6  -2   13.46    1.63
   3   6  -2   13.28    1.14
   3  -6   2   14.27    1.67
  -3  -6  -2   12.00    1.30
  -3   6   2   13.70    0.95
  -3  -6  -2   13.94    1.41
  -3  -6  -2   13.83    0.87
   3  -6   2   15.30    1.46
   3   6  -2   15.53    1.20
   3  -6   2   13.03    1.26
   3   6  -2   13.76    1.37
  -3   6   2   14.89    1.46
  -3   6   2   13.07    0.92
   3   6  -2   13.84    1.66
   3   6  -2   10.99    1.36
   4   6   2   57.60    2.89
  -4   6  -2   58.08    2.78
  -4   6  -2   55.18    3.19
   4   6   2   54.98    2.75
   4  -6  -2   55.84    2.99
   4  -6  -2   55.63    2.83
   4  -6  -2   57.16    2.18
   4  -6  -2   54.16    2.04
   4   6   2   52.66    2.68
   4  -6  -2   55.28    2.46
  -4   6  -2   56.14    2.97
  -4   6  -2   52.06    2.75
   4   6   2   59.25    2.68
   4  -6  -2   54.90    3.21
   4  -6  -2   55.41    2.19
  -4   6  -2   56.56    2.77
  -4  -6  -2   56.65    3.04
   4   6  -2   54.15    2.58
   4   6  -2   54.24    2.86
  -4  -6  -2   55.88    2.78
  -4   6   2   57.62    2.88
   4  -6   2   53.00    2.60
   4   6  -2   56.23    3.23
  -4   6   2   56.85    2.32
   4  -6   2   56.71    3.14
   4   6  -2   53.07    2.46
   4   6  -2   53.65    2.57
   4  -6   2   55.33    2.71
   4  -6   2   62.53    2.78
  -4  -6  -2   54.25    2.79
  -4   6   2   56.25    2.08
  -4   6   2   55.88    1.91
   4   6  -2   51.43    2.80
  -4  -6  -2   57.31    2.14
  -4   6   2   58.26    3.13
  -4  -6  -2   57.24    2.75
  -5   6  -2    5.28    1.33
  -5   6  -2    7.13    1.60
   5   6   2    2.21    1.11
  -5   6  -2    7.20    1.62
   5   6   2    3.80    1.29
   5   6   2    3.51    1.14
   5  -6  -2    5.32    0.88
   5   6   2    6.12    1.55
  -5   6  -2    2.45    1.36
   5  -6  -2    4.26    1.39
   5  -6  -2    4.00    0.74
   5  -6  -2    4.02    1.25
  -5   6  -2    3.65    2.13
   5  -6  -2    6.38    1.82
   5  -6  -2    3.65    0.89
   5  -6  -2    3.27    1.06
  -5  -6  -2    4.36    1.28
  -5  -6  -2    3.91    1.46
   5   6  -2    3.41    1.41
   5  -6   2    5.29    1.48
  -5   6   2    4.53    0.71
   5  -6   2    4.75    1.44
   5   6  -2    2.06    1.15
  -5   6   2    5.57    1.61
   5   6  -2    3.71    1.26
   5   6  -2    4.17    1.41
  -5  -6  -2    3.81    0.96
   5  -6   2    4.23    1.12
  -5   6   2    3.73    0.60
   5   6  -2    4.99    1.17
   5  -6   2    3.17    1.09
  -5  -6  -2    2.61    1.27
   5   6  -2    3.19    1.08
  -6   6  -2   11.76    2.29
  -6   6  -2   14.41    2.09
   6   6   2   14.80    2.13
   6  -6  -2   11.95    1.84
   6  -6  -2   13.40    2.31
  -6   6  -2   14.86    2.36
   6  -6  -2   12.10    1.38
  -6   6  -2   13.26    2.49
   6  -6  -2   12.20    1.17
   6  -6  -2   12.09    2.08
   6   6   2   11.56    1.98
   6   6   2   17.91    2.40
   6  -6  -2   23.87    3.13
   6   6   2   12.87    2.06
   6  -6  -2   13.76    2.57
   6  -6  -2   14.33    1.94
   6   6  -2   15.50    2.46
   6  -6   2   12.38    1.84
  -6   6   2    8.21    2.22
   6  -6   2   16.75    2.44
  -6  -6  -2   15.58    2.26
   6   6  -2   15.29    2.13
   6   6  -2   14.84    2.54
   6   6  -2   16.63    2.38
   6  -6   2   15.63    2.36
   6  -6   2   12.19    1.86
  -6  -6  -2   15.05    2.27
  -6  -6  -2   16.19    2.10
   6   6  -2   12.78    1.95
   6   6  -2   12.64    2.02
   7   6   2    3.49    1.68
  -7   6  -2    0.80    2.35
   7  -6  -2    2.69    1.50
  -7   6  -2    2.32    2.36
  -7   6  -2    2.60    2.64
   7   6   2    5.36    2.09
   7   6   2    1.56    2.29
   7   6   2    1.06    1.80
   7   6   2    3.95    1.65
  -7   6  -2    6.82    2.09
   7  -6  -2    1.71    2.21
   7  -6  -2    3.75    2.36
   7  -6  -2    4.18    2.33
  -7   6  -2   -0.76    1.88
   7  -6  -2    0.83    2.24
   7  -6   2    2.22    1.74
  -7  -6  -2    6.67    2.27
   7   6  -2   -0.35    2.49
   7   6  -2    3.45    2.10
   7   6  -2    1.91    1.82
   7   6  -2    1.31    2.68
   7  -6   2    1.05    1.99
  -7  -6  -2    0.15    2.12
  -7   6   2    0.92    2.41
  -7  -6  -2   -2.24    2.07
   7  -6   2    2.01    2.23
   7   6  -2    5.20    2.04
   7  -6   2    2.43    2.27
   7   6  -2   -2.71    2.47
   0   6  -3    0.10    0.52
   0   6   3    0.03    0.57
   0  -6   3   -0.25    0.41
   0  -6   3   -0.22    0.60
   0   6  -3    0.25    0.58
   0  -6   3    0.29    0.45
   0   6   3    0.38    0.47
   0   6   3   -0.31    0.46
   0   6   3    0.26    0.22
   0  -6  -3    0.48    0.52
   0  -6  -3    0.24    0.42
   0   6  -3    0.48    0.35
   0  -6   3    0.32    0.47
   0   6  -3   -0.16    0.43
   1   6   3   12.84    1.30
   1   6   3   14.92    1.37
   1  -6  -3   14.65    1.31
  -1  -6   3   14.59    0.80
   1   6   3   14.48    0.99
  -1   6  -3   15.24    1.30
   1  -6  -3   15.03    1.24
  -1   6  -3   14.58    1.20
  -1   6  -3   14.81    1.06
   1  -6  -3   13.70    1.21
  -1   6  -3   17.10    1.65
  -1  -6   3   15.30    1.15
  -1  -6   3   13.34    1.26
  -1  -6   3   15.11    1.02
  -1  -6  -3   13.68    1.35
   1   6  -3   15.86    1.27
   1   6  -3   15.46    1.06
   1  -6   3   16.14    1.32
  -1  -6  -3   16.27    1.53
   1  -6   3   15.68    1.55
  -1  -6  -3   15.38    0.82
   1  -6   3   14.31    1.01
   1  -6   3   15.72    1.15
  -1   6   3   12.72    1.48
   1   6  -3   14.69    1.33
  -1  -6  -3   14.96    1.00
  -1   6   3   15.13    0.97
  -1   6   3   16.54    1.16
  -1   6   3   15.67    1.17
   1   6  -3   13.71    1.41
   2   6   3   10.49    0.90
   2  -6  -3   11.70    1.50
   2  -6  -3   10.92    1.00
   2  -6  -3   12.86    1.14
  -2   6  -3    9.88    1.00
   2  -6  -3   11.19    1.57
   2  -6  -3   11.76    0.97
  -2  -6   3   10.57    0.90
   2   6   3    9.93    1.05
  -2   6  -3   12.61    1.49
  -2  -6   3   12.94    1.24
  -2  -6   3   11.61    0.89
  -2   6  -3   12.51    1.18
   2   6   3   10.13    1.38
   2   6   3   11.83    1.35
  -2   6  -3   11.63    1.57
  -2   6   3   12.08    0.88
   2  -6   3   11.47    1.35
   2   6  -3   11.88    0.91
   2  -6   3   11.32    1.11
   2   6  -3   11.66    0.93
  -2   6   3   12.00    1.01
  -2  -6  -3   13.52    1.40
  -2  -6  -3   12.13    1.54
   2  -6   3    8.91    0.84
   2  -6   3    9.99    1.50
  -2  -6  -3   10.61    0.95
  -2   6   3   10.40    0.96
   2   6  -3   14.37    1.44
  -2   6   3   13.82    1.58
  -2  -6  -3    9.46    1.12
   2   6  -3   12.94    1.58
   3   6   3    7.41    1.25
  -3  -6   3    5.05    0.94
   3   6   3    4.90    0.93
  -3   6  -3    6.11    1.42
   3   6   3    6.96    1.36
   3  -6  -3    8.08    1.42
   3  -6  -3    5.74    1.48
   3  -6  -3    4.95    0.87
  -3   6  -3    4.70    1.07
  -3   6  -3    5.50    1.00
   3   6   3    5.27    0.88
   3  -6  -3    6.22    0.94
  -3   6  -3    5.13    0.86
   3  -6  -3    6.01    0.59
   3  -6  -3    5.35    0.76
   3   6  -3    5.70    0.87
  -3  -6  -3    6.06    1.16
   3  -6   3    4.06    0.90
   3   6  -3    4.30    0.81
   3  -6   3    5.82    1.35
  -3  -6  -3    6.33    1.02
  -3   6   3    5.17    1.17
   3   6  -3    6.72    1.18
  -3  -6  -3    4.99    1.29
   3   6  -3    5.18    1.32
  -3  -6  -3    5.46    0.99
   3  -6   3    8.72    1.30
  -3   6   3    5.86    0.77
   3   6  -3    5.54    1.14
  -4   6  -3   18.96    2.00
  -4   6  -3   17.42    2.10
   4  -6  -3   20.41    1.24
   4   6   3   17.54    1.99
   4   6   3   20.38    2.06
   4  -6  -3   23.59    2.03
  -4   6  -3   26.71    2.80
   4  -6  -3   20.74    2.56
   4  -6  -3   20.73    1.23
   4  -6  -3   21.18    1.69
   4  -6  -3   22.60    2.57
  -4   6  -3   21.66    1.94
   4   6   3   19.33    1.71
   4  -6  -3   23.22    1.41
   4   6   3   19.95    2.20
  -4   6   3   22.81    2.30
   4   6  -3   23.81    2.64
   4  -6   3   20.25    2.59
   4   6  -3   19.32    2.06
  -4   6   3   22.82    2.32
  -4  -6  -3   21.84    2.15
  -4  -6  -3   22.59    2.10
  -4  -6  -3   19.08    1.40
  -4  -6  -3   22.72    2.40
   4   6  -3   19.81    1.65
  -4   6   3   21.67    1.14
   4  -6   3   20.59    2.01
   4   6  -3   17.77    2.14
   4   6  -3   22.57    1.74
   4   6  -3   19.19    1.75
   4  -6   3   21.83    1.93
  -4   6   3   18.99    1.10
  -4  -6  -3   18.97    1.84
   5   6   3    2.29    1.35
   5  -6  -3    2.57    1.22
   5   6   3    1.64    1.31
   5  -6  -3    3.37    1.40
   5  -6  -3    2.72    0.81
  -5   6  -3   -0.11    1.60
   5  -6  -3   -0.26    1.52
   5  -6  -3    3.46    0.62
   5  -6  -3    3.97    1.74
  -5   6  -3    1.45    1.53
   5  -6  -3    2.50    0.68
   5  -6  -3    0.41    1.33
  -5   6  -3    3.60    1.55
  -5  -6  -3    3.02    0.98
   5   6  -3    0.97    1.44
   5   6  -3    2.80    1.34
   5   6  -3    2.24    1.17
  -5  -6  -3    3.23    1.37
   5   6  -3    3.12    1.03
  -5  -6  -3    0.99    1.37
   5  -6   3    4.27    1.62
  -5  -6  -3    0.81    1.42
   5   6  -3    1.68    1.80
   5  -6   3    1.53    1.35
   5  -6   3    2.17    1.15
   6  -6  -3   15.40    2.52
  -6   6  -3   22.61    3.14
  -6   6  -3   14.82    2.31
   6  -6  -3   15.48    1.85
   6  -6  -3   16.11    2.38
   6   6   3   18.78    2.46
   6  -6  -3   14.88    2.33
  -6   6  -3   14.81    2.36
  -6   6  -3   14.23    2.46
  -6   6  -3   14.94    2.26
   6   6   3   13.31    2.05
   6  -6  -3   15.47    2.67
   6   6   3   15.36    2.39
   6   6   3   14.93    2.50
   6  -6  -3   20.30    3.25
   6   6  -3   21.14    2.65
   6  -6   3    9.60    1.97
   6  -6   3   16.15    2.75
  -6  -6  -3   15.68    1.79
   6   6  -3   13.41    2.81
  -6  -6  -3   15.15    2.35
   6   6  -3   16.55    2.24
  -6  -6  -3   16.81    2.76
   6  -6   3   11.79    2.10
   6  -6   3   17.57    2.56
   6   6  -3   13.00    2.59
   6   6  -3   19.65    2.42
   6   6  -3   13.25    2.74
  -6  -6  -3   15.27    2.28
   7   6   3    0.76    1.73
   7  -6  -3   -0.25    2.30
   7   6   3    1.73    1.96
  -7   6  -3    0.67    2.70
   7   6   3    1.29    2.08
  -7   6  -3   -0.43    2.17
   7  -6  -3    0.82    1.58
  -7   6  -3   -2.21    2.79
  -7   6  -3    7.22    2.61
   7  -6  -3    1.77    2.42
  -7   6  -3   -6.14    2.62
   7   6   3   -1.40    2.40
   7  -6  -3    3.61    2.57
   7  -6  -3    2.60    2.45
   7  -6  -3   -4.58    3.19
   7   6   3   -3.80    2.17
   7   6  -3    3.55    2.85
  -7  -6  -3    1.69    2.78
   7  -6   3    4.05    2.56
   7   6  -3   -1.99    2.17
   7   6  -3    0.76    1.78
   7   6  -3    4.94    3.30
   7  -6   3   -0.48    2.10
  -7  -6  -3   -1.38    1.65
   7  -6   3    0.71    2.14
   7   6  -3    3.13    2.23
  -7  -6  -3   -3.60    2.25
   7  -6   3    3.08    2.88
  -7  -6  -3    5.17    2.30
   0   6  -4   23.41    1.33
   0   6   4   25.42    1.81
   0  -6   4   24.43    1.65
   0  -6  -4   23.43    1.86
   0  -6   4   23.31    1.87
   0   6   4   23.90    1.99
   0   6  -4   22.56    1.90
   0   6   4   24.47    1.03
   0   6  -4   22.82    1.66
   0  -6   4   24.90    0.89
   0   6  -4   23.88    1.87
   0   6   4   27.76    1.85
   0  -6  -4   23.75    1.06
   0  -6   4   24.48    1.80
   0  -6  -4   23.75    0.87
   0  -6  -4   23.48    1.76
   0  -6   4   21.02    1.75
  -1  -6   4    8.79    1.33
  -1   6  -4    8.47    1.27
  -1   6  -4    8.16    1.15
  -1  -6   4    9.53    1.31
   1   6   4    8.46    1.38
  -1  -6   4   10.70    1.29
   1  -6  -4    9.25    1.29
   1   6   4   11.01    1.43
   1   6   4    6.79    1.29
  -1  -6   4    9.84    0.67
   1   6   4    9.00    0.91
   1  -6  -4    8.71    1.26
  -1   6  -4    9.38    1.44
  -1  -6   4    8.60    1.04
   1  -6  -4    8.81    1.27
  -1   6  -4    8.86    1.00
  -1   6   4    9.85    1.54
  -1  -6  -4    6.73    1.18
  -1  -6  -4    6.42    0.87
   1  -6   4    9.46    1.28
   1   6  -4    9.44    1.33
  -1  -6  -4    7.47    0.65
  -1  -6  -4    7.44    1.40
   1   6  -4    9.07    1.13
   1  -6   4    8.95    1.44
  -1   6   4    9.93    1.22
   1   6  -4    8.12    0.81
  -1   6   4    9.42    1.09
   1   6  -4    8.64    1.49
  -1   6   4    9.40    1.19
   1  -6   4   10.09    1.29
   1  -6   4    8.50    1.02
  -2   6  -4   54.52    3.11
   2  -6  -4   50.47    2.92
   2   6   4   53.66    1.99
  -2  -6   4   50.29    2.16
   2   6   4   52.72    2.99
   2  -6  -4   54.09    2.44
   2  -6  -4   49.83    3.06
   2   6   4   51.70    2.88
  -2   6  -4   54.53    2.49
  -2  -6   4   54.07    2.71
   2   6   4   49.78    2.31
   2  -6  -4   50.84    2.41
   2  -6   4   54.66    2.37
   2   6  -4   52.55    2.00
  -2  -6  -4   53.56    2.86
   2   6  -4   53.65    2.83
   2   6  -4   55.51    2.34
  -2  -6  -4   51.66    3.08
  -2  -6  -4   54.62    2.39
  -2   6   4   52.85    2.30
  -2   6   4   53.91    3.04
  -2   6   4   53.96    2.22
   2  -6   4   53.15    3.15
   2   6  -4   52.28    2.09
   2   6  -4   55.95    3.21
   2  -6   4   50.84    2.23
  -2   6   4   52.88    2.31
   2  -6   4   54.30    2.78
  -3   6  -4   11.20    1.69
   3   6   4   11.40    1.22
   3   6   4   12.09    1.92
   3   6   4   12.03    1.74
   3  -6  -4   10.19    1.29
   3   6   4   13.27    1.59
   3  -6  -4   17.01    2.31
  -3  -6   4   11.53    0.73
   3  -6  -4   11.83    1.96
   3  -6  -4   11.08    1.37
  -3  -6   4   11.06    1.56
  -3   6  -4   12.54    1.68
  -3   6  -4   12.30    1.37
   3  -6  -4   10.57    1.29
  -3  -6   4   10.75    0.75
  -3   6  -4   13.07    1.90
  -3  -6  -4    9.61    1.61
   3   6  -4   10.87    1.68
   3   6  -4   11.41    0.86
   3   6  -4    7.68    1.70
   3  -6   4   11.73    1.95
  -3  -6  -4   10.62    1.79
  -3  -6  -4   11.32    1.48
   3   6  -4   10.34    0.96
   3   6  -4   10.53    1.19
   3  -6   4   11.59    1.48
   3   6  -4   10.42    1.57
  -3   6   4   11.43    1.17
   3  -6   4   13.27    1.82
   3   6  -4   11.48    1.38
   3  -6   4   11.51    1.03
  -3   6   4   10.59    1.70
   4   6   4   51.27    2.93
   4  -6  -4   49.82    2.68
   4   6   4   55.28    3.48
   4  -6  -4   35.53    4.67
   4   6   4   49.78    3.24
   4  -6  -4   51.14    2.25
   4  -6  -4   49.74    1.74
   4   6   4   47.67    2.55
   4  -6  -4   56.43    3.78
   4  -6  -4   53.00    3.57
  -4   6  -4   50.59    2.90
   4  -6  -4   48.96    2.69
   4  -6  -4   46.65    2.04
  -4   6  -4   50.89    3.84
  -4   6   4   50.70    1.90
  -4  -6  -4   54.73    3.77
   4   6  -4   49.77    2.73
   4  -6   4   54.82    3.27
   4   6  -4   45.90    3.40
  -4   6   4   50.40    1.85
   4   6  -4   49.36    2.45
  -4   6   4   49.81    3.49
   4  -6   4   54.56    2.92
   4   6  -4   49.65    2.52
  -4  -6  -4   49.02    2.92
   4   6  -4   46.95    3.18
  -4  -6  -4   52.28    3.26
   4  -6   4   52.02    3.71
   4   6  -4   51.61    3.78
   5  -6  -4    6.60    1.73
   5   6   4    8.35    2.12
  -5   6  -4   13.16    2.60
  -5   6  -4    9.80    1.89
   5  -6  -4   13.82    2.73
   5   6   4    8.93    1.86
   5   6   4    9.66    1.86
   5  -6  -4   11.05    2.50
   5   6   4   10.12    2.22
   5  -6  -4   13.46    1.88
   5  -6  -4   10.26    1.24
   5  -6   4    8.11    1.72
   5  -6   4    9.08    2.01
  -5   6   4    7.33    2.12
   5   6  -4    9.53    1.72
  -5  -6  -4    9.64    1.89
   5  -6   4   13.00    2.24
   5   6  -4    8.48    2.06
   5   6  -4    8.25    2.10
   5   6  -4    9.70    1.43
  -5  -6  -4    8.69    1.42
   5   6  -4   11.57    2.56
  -5  -6  -4   10.24    1.80
   5  -6   4    9.29    2.33
  -5  -6  -4   13.49    2.39
   6   6   4   15.03    2.60
   6  -6  -4    8.78    2.36
   6  -6  -4   18.89    3.30
  -6   6  -4   18.65    2.83
   6  -6  -4   23.62    3.17
  -6   6  -4   11.93    2.73
   6  -6  -4   17.55    3.63
   6  -6  -4   13.74    1.55
   6   6   4   17.84    2.52
   6   6   4   19.85    2.57
   6  -6  -4   19.81    2.61
  -6   6  -4   14.75    2.45
   6   6   4   24.16    3.52
  -6   6  -4   23.57    3.66
   6  -6   4   16.96    2.72
   6  -6   4   17.00    3.52
  -6  -6  -4   14.03    1.83
   6  -6   4   14.39    2.54
   6   6  -4   21.99    3.59
   6  -6   4   16.35    2.35
  -6  -6  -4   19.95    3.24
  -6  -6  -4   14.30    2.78
   6   6  -4   14.56    2.32
   6   6  -4   19.21    3.44
   6   6  -4   15.19    3.28
   6   6  -4   13.16    2.29
  -6  -6  -4   11.97    2.75
   6   6  -4   18.19    2.37
  -6  -6  -4   15.04    2.35
   0   6  -5    0.34    0.94
   0  -6   5    1.01    0.82
   0  -6  -5    1.12    0.98
   0  -6  -5    0.29    0.45
   0  -6   5   -0.11    0.97
   0   6  -5    0.66    0.95
   0   6   5    1.82    1.13
   0   6  -5    0.28    0.51
   0  -6  -5    0.35    0.85
   0   6   5   -0.09    0.36
   0   6  -5    0.18    0.82
   0  -6   5   -0.50    0.69
   0   6   5    0.82    0.89
   0  -6   5    1.10    0.97
   0   6   5    1.35    0.97
  -1  -6   5    0.82    0.68
  -1   6  -5    0.83    0.96
  -1  -6   5    0.40    1.10
   1   6   5    3.19    1.18
  -1  -6   5    0.74    0.88
   1  -6  -5    0.83    0.92
   1  -6  -5    1.22    0.93
  -1   6  -5    1.13    0.93
  -1   6  -5    2.82    1.24
  -1  -6   5    0.99    0.91
   1   6   5    1.55    1.05
   1   6   5    0.54    0.51
   1   6   5    1.23    1.04
  -1   6  -5    0.25    0.64
   1  -6  -5    1.32    1.00
  -1  -6  -5    2.63    1.02
  -1  -6  -5   -1.20    0.97
   1   6  -5    0.38    0.77
  -1   6   5    0.90    1.13
  -1  -6  -5    1.63    0.61
   1  -6   5    1.13    1.21
  -1   6   5   -0.52    0.75
  -1   6   5    0.61    0.74
   1  -6   5    0.96    0.57
  -1   6   5    0.71    0.78
   1   6  -5    1.15    0.55
   1  -6   5    1.33    1.03
   1   6  -5    1.44    1.10
   1  -6   5    1.13    0.89
   1   6  -5   -0.22    1.11
   2  -6  -5   17.89    1.86
   2   6   5   18.43    2.12
  -2  -6   5   18.00    1.42
   2   6   5   16.82    2.24
   2  -6  -5   15.47    1.80
  -2  -6   5   19.89    1.97
  -2   6  -5   18.22    1.78
   2  -6  -5   19.85    2.30
  -2  -6   5   17.32    1.67
   2   6   5   19.09    2.37
  -2   6  -5   12.65    1.84
  -2   6  -5   18.43    2.59
   2   6   5   14.04    1.48
  -2  -6  -5   18.65    2.50
  -2  -6  -5   16.18    1.62
   2  -6   5   19.95    2.60
   2   6  -5   23.84    2.68
   2  -6   5   13.51    1.99
  -2   6   5   19.14    1.65
  -2   6   5   13.86    2.14
   2   6  -5   15.07    1.52
   2  -6   5   16.60    1.56
  -2   6   5   14.83    1.53
   2  -6   5   16.91    1.71
  -2  -6  -5   17.55    2.22
   2   6  -5   16.75    1.75
  -2   6   5   17.39    1.63
   2   6  -5   15.42    1.15
   3  -6  -5    5.68    1.22
  -3  -6   5    6.73    1.41
   3  -6  -5    7.57    1.11
  -3   6  -5    7.02    1.82
   3   6   5    5.31    1.50
  -3   6  -5    6.19    1.24
  -3   6  -5    4.64    1.89
   3  -6  -5    6.21    1.88
   3   6   5    5.52    0.96
   3   6   5    6.94    1.23
   3   6   5    3.95    1.69
  -3  -6   5    5.75    0.80
  -3   6  -5    5.42    1.17
   3  -6  -5    6.14    1.11
  -3  -6   5    5.38    0.84
   3   6   5    5.19    1.39
   3   6  -5    5.93    1.56
  -3   6   5    5.32    1.68
   3   6  -5    5.39    0.99
  -3   6   5    5.85    1.02
  -3   6   5    4.50    0.95
   3   6  -5    6.15    1.02
   3  -6   5    4.67    0.96
   3  -6   5    6.92    1.92
  -3  -6  -5    5.32    1.57
   3   6  -5    7.70    1.64
   3  -6   5    5.54    1.04
   3   6  -5    6.04    0.85
   3  -6   5    6.22    1.55
   3  -6   5    7.14    1.27
  -3  -6  -5    7.12    1.88
  -3  -6  -5    4.79    1.19
  -3   6   5    6.29    1.05
  -4   6  -5   13.20    1.88
   4  -6  -5   13.92    1.83
   4   6   5   12.73    2.02
   4  -6  -5   14.29    1.68
  -4   6  -5   12.50    2.66
   4  -6  -5   12.53    1.59
   4  -6  -5   14.31    1.85
   4   6   5   12.67    2.27
  -4   6  -5   12.59    1.96
   4   6   5   11.92    2.10
  -4  -6   5   16.61    2.20
   4   6   5   16.42    1.75
   4  -6  -5   11.82    2.55
  -4   6  -5    9.55    2.12
   4  -6   5   11.68    1.64
   4   6  -5   14.48    2.57
   4  -6   5   21.86    3.17
   4   6  -5   11.56    1.59
  -4   6   5   14.53    3.43
  -4   6   5   12.19    1.29
  -4  -6  -5   14.19    2.03
   4   6  -5   10.49    2.33
  -4   6   5   12.88    1.29
   4  -6   5   15.84    2.21
  -4  -6  -5    9.23    1.69
   4   6  -5   16.08    2.02
  -4  -6  -5   12.70    2.60
   4  -6   5   13.17    1.83
   4   6  -5   11.34    1.59
  -5   6  -5    5.22    2.53
  -5   6  -5    1.62    1.86
   5  -6  -5    2.97    1.55
  -5   6  -5    1.34    1.45
   5   6   5   -1.21    1.44
   5  -6  -5   -2.19    2.32
   5   6   5   -1.53    2.13
   5  -6  -5   -1.67    2.47
   5  -6  -5    5.90    1.87
   5  -6  -5    3.05    1.67
  -5   6  -5   -1.47    1.74
   5   6   5   -0.42    1.38
   5  -6  -5   -0.51    0.53
   5   6   5    0.29    1.77
   5   6   5   -0.75    1.28
  -5  -6  -5   -0.78    1.97
   5   6  -5   -1.04    2.14
   5  -6   5    2.09    1.78
   5   6  -5   -1.91    1.25
  -5  -6  -5   -1.86    1.43
   5  -6   5   -1.91    1.31
   5  -6   5    2.10    1.38
   5   6  -5   -1.66    1.36
   5   6  -5    0.93    1.74
   5   6  -5    5.34    2.52
   5   6  -5    0.75    0.98
  -5  -6  -5    1.83    1.19
  -5  -6  -5    0.26    1.66
  -5   6   5    2.49    2.15
  -5  -6  -5   -4.89    2.24
   6  -6  -5    4.64    1.06
   6  -6  -5    7.77    2.11
   6  -6  -5    9.68    3.70
  -6   6  -5    8.70    2.86
   6  -6  -5    6.02    2.77
   6   6   5    2.94    2.37
   6   6   5    2.85    1.85
   6  -6  -5    0.20    2.23
  -6   6  -5    6.19    2.76
   6   6   5    5.60    3.31
   6   6   5    1.89    1.98
   6   6   5    5.03    2.55
   6  -6  -5    3.08    3.44
  -6   6  -5    7.13    2.82
  -6   6  -5    5.10    2.42
   6   6  -5    3.13    2.18
   6  -6   5    3.14    3.22
   6  -6   5    8.10    2.32
  -6  -6  -5    5.78    2.72
   6   6  -5    6.96    3.10
   6  -6   5    9.92    2.36
  -6  -6  -5    6.35    1.73
   6   6  -5    5.18    1.66
   6   6  -5    2.10    1.91
   6   6  -5   15.32    4.14
  -6  -6  -5   11.42    2.59
   6  -6   5    2.88    2.06
  -6  -6  -5   12.03    3.49
   6   6  -5    5.77    3.35
  -6  -6  -5    6.04    2.94
   0  -6   6   72.44    3.83
   0   6   6   71.15    2.33
   0  -6   6   65.99    3.47
   0   6   6   68.90    3.76
   0   6  -6   69.45    3.64
   0   6  -6   70.08    2.80
   0   6  -6   72.38    3.96
   0  -6  -6   71.58    3.76
   0   6  -6   69.57    4.03
   0  -6   6   68.05    3.88
   0   6   6   77.17    4.13
   0   6   6   72.80    3.67
   0  -6  -6   76.48    4.23
   0  -6   6   70.16    3.87
   0  -6  -6   71.41    2.44
  -1  -6   6    2.32    1.26
  -1   6  -6    5.72    1.09
   1  -6  -6    5.05    1.61
   1   6   6    4.58    0.85
   1   6   6    2.82    1.47
  -1   6  -6    5.31    1.75
  -1  -6   6    2.08    1.55
  -1   6  -6    5.98    1.54
   1   6   6    2.80    1.39
   1  -6  -6    3.98    1.35
   1  -6  -6    5.86    1.71
   1   6   6    2.76    1.32
  -1  -6   6    3.44    1.09
  -1  -6   6    3.86    1.49
  -1   6  -6    3.18    1.39
  -1  -6  -6    4.11    0.93
  -1   6   6    4.15    1.65
   1  -6   6    4.23    0.95
   1   6  -6    3.62    1.45
  -1   6   6    4.35    1.30
   1  -6   6    4.13    1.36
   1   6  -6    5.95    1.85
   1  -6   6    5.83    1.88
  -1   6   6    5.78    1.42
   1   6  -6    4.82    0.88
  -1  -6  -6    3.95    1.49
   1  -6   6    6.38    1.54
  -1   6   6    3.97    1.26
   1   6  -6    4.33    1.29
  -1  -6  -6    5.99    1.73
  -2  -6   6   37.32    2.31
  -2  -6   6   36.17    2.83
   2  -6  -6   38.57    2.75
  -2   6  -6   32.16    3.13
   2   6   6   38.78    5.71
   2   6   6   30.42    3.07
   2  -6  -6   28.41    3.22
   2   6   6   38.62    2.22
   2   6   6   41.49    3.16
  -2   6  -6   40.60    3.61
  -2  -6   6   38.58    2.50
  -2   6  -6   37.91    2.51
   2  -6  -6   36.80    2.79
   2  -6  -6   35.84    1.49
  -2  -6  -6   35.28    2.30
  -2  -6  -6   37.05    3.25
  -2   6   6   37.58    2.47
   2   6  -6   37.16    2.41
   2   6  -6   35.41    2.73
  -2   6   6   39.15    3.91
   2   6  -6   36.06    1.80
   2   6  -6   39.25    3.63
   2  -6   6   36.43    3.56
   2  -6   6   36.09    2.69
  -2  -6  -6   34.67    3.54
   2  -6   6   41.50    2.35
   2  -6   6   35.94    3.05
  -2   6   6   37.96    2.56
  -2   6   6   38.49    2.55
   2  -6   6   34.98    1.54
   3  -6  -6    3.23    1.30
  -3  -6   6    3.49    1.49
   3   6   6   -0.05    1.80
   3  -6  -6    4.23    1.41
   3   6   6    4.90    1.23
   3   6   6    2.30    1.56
  -3   6  -6    3.81    1.81
  -3  -6   6    2.84    0.89
   3   6   6    4.13    0.94
  -3   6  -6    3.45    1.47
   3  -6  -6    4.61    0.90
   3   6   6    5.55    1.92
  -3   6  -6    3.47    1.30
  -3   6   6    1.63    1.04
   3  -6   6    3.92    1.99
  -3   6   6    5.32    1.23
   3  -6   6    6.46    2.06
   3   6  -6    3.41    1.20
   3   6  -6    3.67    1.07
   3   6  -6    5.11    1.00
  -3  -6  -6    3.31    1.86
  -3   6   6    3.09    1.96
   3  -6   6    3.32    1.33
  -3  -6  -6    5.81    2.42
   3   6  -6    2.71    0.76
  -3   6   6    5.66    1.18
   3  -6   6    2.82    1.19
   3  -6   6    5.44    1.01
  -3  -6  -6    2.39    1.22
   4   6   6   20.41    2.16
   4  -6  -6   19.18    2.03
   4   6   6   24.84    2.71
   4   6   6   23.31    3.18
   4  -6  -6   22.25    2.27
   4  -6  -6   21.94    2.75
  -4   6  -6   28.41    4.02
  -4   6  -6   21.35    2.86
   4  -6  -6   20.96    3.50
   4   6   6   21.09    3.17
   4   6   6   27.18    3.67
  -4   6  -6   22.99    3.16
  -4   6  -6   22.09    2.64
  -4  -6   6   25.70    2.86
   4   6  -6   23.82    1.52
   4   6  -6   21.14    1.51
  -4   6   6   23.43    1.85
   4  -6   6   27.02    3.76
  -4  -6  -6   22.02    3.44
   4   6  -6   23.47    2.56
  -4  -6  -6   19.50    2.94
   4  -6   6   23.60    2.67
   4   6  -6   18.42    3.40
   4  -6   6   20.53    2.14
   4   6  -6   19.72    2.97
   4  -6   6   22.58    3.28
  -4  -6  -6   25.55    3.19
   4   6  -6   18.05    2.05
   4   6  -6   18.69    1.89
  -4   6   6   16.72    2.89
   4   6  -6   23.24    3.22
  -4  -6  -6   19.64    2.69
   5  -6  -6    2.94    1.92
   5   6   6    0.61    2.99
   5  -6  -6    1.05    0.91
   5  -6  -6    1.64    3.30
   5   6   6    3.31    1.87
  -5   6  -6   -1.18    3.10
   5   6   6    2.66    1.56
   5   6   6    3.73    2.29
  -5   6  -6   -3.97    2.58
   5  -6  -6    0.28    0.95
  -5   6  -6   -0.46    2.33
   5   6   6    3.60    1.98
   5  -6  -6    6.14    3.01
  -5   6  -6    3.63    2.06
   5  -6  -6   -0.76    2.24
  -5  -6  -6    1.06    1.90
   5   6  -6    0.53    1.55
   5   6  -6    1.88    1.76
   5  -6   6   -1.61    3.13
  -5  -6  -6   -3.58    2.04
   5  -6   6    0.72    1.97
   5  -6   6    2.42    1.60
  -5  -6  -6    2.61    3.24
   5   6  -6    1.76    1.17
   5   6  -6    4.04    3.53
   5  -6   6    1.22    1.74
  -5   6   6    2.35    2.48
   5   6  -6    0.58    2.94
  -5  -6  -6    6.48    2.78
   5   6  -6    1.96    2.29
   0   6   7    0.85    1.42
   0  -6   7    0.40    1.30
   0  -6   7   -0.41    1.48
   0  -6   7    2.33    1.59
   0   6  -7    1.91    1.69
   0   6   7    0.13    1.73
   0   6  -7    1.13    0.85
   0  -6  -7   -0.35    0.61
   0  -6  -7    1.29    1.80
   0   6  -7    0.25    1.47
   0   6  -7   -0.34    1.61
  -1  -6   7    1.72    1.50
  -1   6  -7    0.25    1.06
  -1   6  -7    0.98    1.92
  -1  -6   7    1.01    1.69
   1   6   7    2.91    2.10
   1   6   7    0.48    0.76
  -1   6  -7    5.81    2.04
   1  -6  -7    3.36    1.77
   1   6   7   -0.46    1.46
   1  -6  -7    4.68    1.65
   1  -6  -7    1.92    1.68
  -1  -6   7    1.23    1.28
  -1   6   7    1.26    1.38
  -1   6   7    1.45    1.44
  -1  -6  -7    2.06    1.85
   1   6  -7    0.88    0.81
   1   6  -7    0.12    2.22
   1  -6   7    1.60    1.69
  -1  -6  -7   -1.11    1.70
   1  -6   7    2.87    1.65
  -1  -6  -7    2.74    1.08
  -1   6   7    5.82    2.22
   1   6  -7    3.50    1.85
   1   6  -7    2.12    1.43
   2  -6  -7    4.42    1.75
   2   6   7    1.96    1.96
  -2   6  -7    1.91    1.91
   2  -6  -7    1.98    1.68
   2   6   7    0.09    1.82
   2   6   7    2.84    2.27
  -2  -6   7    3.98    1.53
  -2  -6   7    5.49    1.80
  -2   6  -7    5.96    2.34
   2   6   7    2.93    1.02
  -2   6  -7    3.45    1.62
  -2  -6   7    1.64    1.28
   2   6  -7    1.73    2.17
   2   6  -7    4.51    1.02
  -2  -6  -7    0.93    2.17
   2  -6   7    3.13    1.10
  -2   6   7    2.77    1.44
   2  -6   7    6.06    2.05
   2   6  -7    5.63    1.44
   2  -6   7    2.79    2.19
  -2  -6  -7    3.02    2.18
   2   6  -7    5.22    1.80
  -2  -6  -7    3.06    1.23
  -2   6   7    2.10    1.51
   2  -6   7    2.35    1.55
  -2   6   7    2.12    2.30
  -3   6  -7    5.59    1.60
   3  -6  -7    4.18    2.56
  -3   6  -7    1.61    1.54
  -3  -6   7    1.92    1.27
  -3  -6   7   -1.99    1.70
   3  -6  -7    1.44    0.80
   3  -6  -7    3.22    1.71
  -3   6  -7    2.94    2.42
  -3   6  -7    2.63    2.85
   3   6   7    2.22    1.91
   3   6   7   -1.03    2.44
   3   6   7    3.97    2.22
   3  -6  -7    0.18    1.46
  -3  -6  -7    3.93    2.48
   3  -6   7    1.18    1.37
   3   6  -7    0.55    2.17
   3   6  -7    1.15    0.82
  -3   6   7    3.62    1.48
   3  -6   7    3.79    0.86
  -3  -6  -7    0.45    2.49
  -3  -6  -7    2.35    1.50
   3  -6   7    2.64    1.55
  -3   6   7    3.62    2.44
   3   6  -7    4.14    2.57
  -3   6   7    0.82    1.24
   3  -6   7    3.70    2.41
   3   6  -7   -0.11    1.28
   3  -6   7    4.71    1.98
   4  -6  -7    9.75    3.73
   4  -6  -7    3.46    1.92
  -4   6  -7    6.02    1.84
   4   6   7    2.75    1.71
   4  -6  -7    6.73    1.41
   4   6   7    6.20    1.55
  -4  -6   7    5.38    0.92
   4   6   7    6.78    2.48
  -4  -6   7    7.68    1.04
   4   6   7    6.17    2.84
  -4   6  -7    6.44    2.32
  -4  -6   7    9.68    2.47
  -4   6  -7    4.48    2.85
   4  -6  -7    4.22    1.72
   4   6   7    5.92    3.34
  -4   6  -7    5.49    3.56
   4   6  -7    6.16    1.09
  -4  -6  -7   -0.15    3.35
   4   6  -7    0.76    2.96
   4  -6   7    1.26    2.21
   4   6  -7    4.85    1.12
  -4   6   7   10.84    3.13
   4   6  -7   10.18    1.62
   4  -6   7    3.11    1.33
   4   6  -7    5.51    1.29
   4   6  -7   12.88    3.48
   4  -6   7   10.85    3.44
  -4  -6  -7    9.00    2.34
   4   6  -7    4.33    1.94
  -4  -6  -7    5.91    3.01
   4  -6   7    8.15    1.93
   4   6  -7    6.23    1.41
  -4   6   7    3.55    1.55
   0   6  -8   22.98    3.59
   0   6   8   18.43    2.95
   0  -6   8   16.28    3.02
   0   6  -8   15.61    1.95
   0  -6   8   18.90    2.71
   0  -6   8   18.35    2.92
   0   6   8   16.94    2.96
   0   6   8   19.43    2.75
   0  -6   8   17.03    2.98
   0  -6  -8   17.91    3.09
   0   6   8   16.84    3.11
   0   6  -8   29.12    3.88
   0   6  -8   16.86    3.01
   1   6   8    1.76    2.28
  -1  -6   8    3.15    2.01
   1  -6  -8    3.93    2.23
   1  -6  -8    2.94    2.38
   1  -6  -8    2.24    2.43
  -1   6  -8    2.55    2.63
   1   6   8    2.78    2.42
  -1  -6   8    3.94    1.83
  -1  -6   8   -1.06    2.02
  -1   6  -8    3.42    1.48
  -1   6  -8    1.59    2.50
   1   6   8    2.86    1.04
   1  -6   8    0.97    2.67
  -1  -6  -8    8.05    2.49
   1   6  -8    3.15    2.10
   1  -6   8    1.25    2.09
   1   6  -8    5.23    1.27
  -1  -6  -8    0.98    1.21
   1  -6   8    6.08    2.18
  -1   6   8    7.97    2.97
   1   6  -8    0.87    2.12
  -1   6   8   -0.71    1.85
  -1   6   8    3.47    1.85
  -1  -6  -8    2.82    2.54
   1   6  -8    1.25    2.91
   1  -6   8    4.89    2.29
   2   6   8   14.82    3.30
  -2   6  -8   18.52    3.27
  -2   6  -8   13.53    2.18
   2  -6  -8   14.42    2.63
  -2  -6   8    8.53    2.10
  -2  -6   8   11.23    2.07
   2   6   8   18.27    3.29
   2   6   8   14.34    3.12
   2  -6  -8   13.83    2.62
  -2  -6   8   15.71    3.00
  -2   6  -8   17.13    3.63
   2   6   8   13.89    1.75
   2  -6  -8   12.00    3.41
   2   6  -8   15.02    2.37
  -2  -6  -8   10.33    3.06
  -2   6   8   15.88    2.53
   2   6  -8   15.93    3.77
  -2   6   8   15.22    2.58
  -2   6   8   13.21    3.25
   2  -6   8   14.69    3.29
   2  -6   8   10.01    2.33
  -2  -6  -8   10.64    3.12
   2  -6   8   14.84    1.99
   2  -6   8   13.69    2.94
  -2  -6  -8   16.15    2.01
  -2   6   8   12.78    2.40
   2   6  -8   15.32    2.70
   2   6  -8   11.52    1.39
  -3   6  -8    6.56    2.14
   3  -6  -8    8.14    2.50
   3  -6  -8    6.06    2.47
   3   6   8    2.43    2.97
   3   6   8   12.87    3.54
   3  -6  -8   14.11    3.71
  -3   6  -8    2.64    2.10
   3   6   8    1.97    2.67
  -3   6  -8    7.64    3.46
   3   6   8    7.19    1.80
  -3   6  -8   10.97    3.73
  -3  -6   8    2.92    2.62
  -3  -6   8    6.41    1.85
   3   6  -8    2.52    3.05
   3   6  -8    6.14    2.02
  -3  -6  -8    3.60    3.49
  -3   6   8    1.62    1.81
   3  -6   8    9.09    2.84
  -3   6   8    6.01    3.59
  -3  -6  -8    5.34    3.60
   3  -6   8    3.81    1.68
  -3   6   8   10.03    2.10
   3   6  -8    4.62    1.08
   3  -6   8    4.95    3.36
  -3  -6  -8   10.01    2.40
   0   6   9    1.21    2.98
   0   6   9   -2.86    2.56
   0   6  -9    0.51    3.42
   0  -6  -9   -0.05    2.82
   0  -6   9    3.66    2.49
   0  -6  -9   -4.96    2.90
   0  -6   9   -4.35    2.61
   0   6   9   -5.67    3.15
   0   6  -9   -1.01    1.61
   0  -6  -9    7.09    3.45
   0   6  -9    2.12    3.45
   0  -6   9   -4.89    2.81
   1   6   9   -8.05    3.17
   1  -6  -9    4.93    3.38
   1  -6  -9    2.18    3.44
   1   6   9   -6.35    3.34
  -1   6  -9   -0.77    3.61
   1   6   9    2.53    3.20
  -1  -6   9    4.41    2.48
  -1   6  -9    0.63    1.94
  -1  -6   9   -1.71    2.53
   1  -6  -9    1.53    3.11
  -1   6  -9    2.18    3.42
  -1  -6   9    0.32    3.03
   1   6  -9    1.27    4.16
   1   6  -9   -1.06    2.79
   1   6  -9    0.96    1.53
   1  -6   9    0.93    3.39
  -1   6   9    6.40    2.87
  -1   6   9    4.42    2.69
  -1   6   9    6.80    2.70
  -1   6   9    7.66    3.29
   1  -6   9    1.71    2.70
   1   6  -9    6.13    3.01
  -1  -6  -9    1.60    2.87
   1  -6   9   -1.38    2.83
  -1  -6  -9    4.29    3.79
   0   7   0   -0.05    0.34
   0  -7   0    0.08    0.18
   0  -7   0    0.38    0.37
   0   7   0    0.22    0.20
   0  -7   0    0.30    0.27
   0   7   0    0.26    0.27
  -1   7   0    3.11    0.40
   1  -7   0    3.48    0.62
   1   7   0    3.86    0.51
  -1  -7   0    3.38    0.53
   1   7   0    3.35    0.48
  -1   7   0    3.05    0.57
   1  -7   0    2.72    0.38
  -1  -7   0    2.85    0.43
   1   7   0    3.79    0.50
  -1  -7   0    3.44    0.37
   1  -7   0    3.36    0.41
  -1  -7   0    3.45    0.48
  -1   7   0    2.51    0.45
   1  -7   0    3.42    0.54
   1   7   0    2.98    0.50
  -2   7   0    3.95    0.55
  -2  -7   0    4.22    0.62
   2  -7   0    4.05    0.61
  -2  -7   0    3.33    0.53
   2   7   0    4.25    0.58
   2   7   0    4.30    0.58
   2  -7   0    4.63    0.77
  -2   7   0    3.03    0.52
   2  -7   0    3.02    0.53
  -2  -7   0    3.18    0.54
   2   7   0    3.09    0.56
  -2   7   0    3.81    0.67
   2  -7   0    3.92    0.55
  -2   7   0    2.84    0.52
  -2  -7   0    4.61    0.62
   2   7   0    4.03    0.49
   2   7   0    2.99    0.49
  -2   7   0    4.28    0.77
  -2   7   0    3.68    0.49
   3  -7   0    1.12    0.61
  -3   7   0    1.00    0.68
   3  -7   0    0.60    0.47
   3   7   0    1.43    0.58
  -3   7   0    1.22    0.41
  -3   7   0    1.53    0.61
  -3   7   0    0.93    0.44
  -3  -7   0    0.88    0.56
   3   7   0    0.85    0.47
  -3   7   0    0.41    0.44
  -3  -7   0    0.41    0.52
   3   7   0    1.15    0.56
  -3  -7   0    0.88    0.45
  -3  -7   0    1.32    0.50
  -3   7   0    2.53    0.76
   3   7   0    1.50    0.47
   3   7   0    0.99    0.37
   3  -7   0    0.90    0.55
   3  -7   0    1.00    0.43
   3   7   0    1.45    0.53
   4   7   0    3.11    0.85
   4  -7   0    2.36    0.94
  -4   7   0    2.54    0.84
  -4   7   0    3.50    1.06
   4   7   0    3.10    0.60
   4   7   0    2.14    0.76
  -4  -7   0    3.12    0.86
   4  -7   0    2.72    0.73
   4  -7   0    2.73    0.82
   4   7   0    2.87    0.62
  -4  -7   0    1.20    0.63
  -4   7   0    2.27    0.80
  -4   7   0    3.13    0.76
   4   7   0    2.52    0.90
   4  -7   0    2.81    0.70
   4   7   0    2.86    0.90
  -4   7   0    2.42    0.84
   5   7   0    7.83    1.34
   5   7   0    8.63    1.61
   5  -7   0    8.92    1.32
   5   7   0    8.17    1.49
  -5   7   0   10.66    1.56
   5   7   0    8.38    1.17
  -5  -7   0    8.75    1.55
   5   7   0    8.84    1.25
   5   7   0    9.69    1.50
  -5   7   0    7.82    1.15
   5  -7   0    9.06    1.30
  -5   7   0    7.30    1.52
  -5  -7   0   12.46    1.38
   5  -7   0    5.08    1.28
   5  -7   0    9.56    1.43
  -5   7   0   10.80    1.51
  -5   7   0    7.45    1.48
   6   7   0   18.06    1.70
  -6  -7   0   16.75    2.40
   6   7   0   20.09    2.48
   6  -7   0   19.67    2.06
  -6  -7   0   18.99    1.80
   6  -7   0   18.37    2.27
  -6   7   0   21.58    2.03
   6   7   0   18.84    2.28
   6   7   0   12.59    2.01
   6  -7   0   21.14    2.37
   6   7   0   19.89    1.64
  -6   7   0   20.16    2.70
  -6   7   0   22.53    2.39
  -6   7   0   24.44    3.11
  -6  -7   0   21.72    1.88
  -7   7   0   14.66    2.88
  -7  -7   0   12.86    2.31
  -7  -7   0   11.81    1.52
   7   7   0   11.94    1.48
   7  -7   0   10.37    2.06
   7   7   0   11.86    2.33
  -7   7   0   13.13    2.52
  -7  -7   0    6.56    1.46
   7   7   0   10.77    1.44
   7  -7   0   12.01    1.81
   7   7   0    8.80    2.34
   7  -7   0    7.18    2.56
   7  -7   0   16.19    2.86
   7   7   0   17.25    2.79
   7  -7   0    7.70    2.00
   7   7   0   12.39    2.39
   0   7   1  111.82    2.79
   0   7  -1   93.71    2.90
   0   7  -1  105.15    2.30
   0  -7   1  102.05    2.89
   0  -7  -1   96.90    2.97
   0   7  -1  102.11    2.92
   0  -7   1  106.74    2.96
   0  -7  -1   95.06    2.73
   0   7   1  109.92    3.03
   0   7  -1   98.05    3.07
   0   7   1  110.01    3.11
   0  -7  -1  103.97    3.08
   0  -7   1  105.84    3.11
   1  -7  -1  170.47    4.72
  -1  -7   1  169.64    4.62
   1  -7  -1  173.25    4.57
  -1   7  -1  181.10    4.31
  -1   7  -1  174.46    4.68
  -1   7  -1  177.29    4.48
  -1  -7   1  181.88    4.45
  -1  -7   1  175.16    4.52
  -1  -7   1  178.32    4.38
  -1   7  -1  167.62    4.88
   1  -7  -1  176.00    4.73
   1   7   1  182.58    4.50
  -1  -7   1  182.53    4.13
   1   7   1  186.63    4.74
   1  -7   1  187.74    4.33
   1  -7   1  182.41    4.50
   1   7  -1  176.20    4.36
  -1   7   1  180.25    4.73
   1  -7   1  182.16    4.71
  -1   7   1  177.44    4.14
   1   7  -1  166.53    4.65
  -1  -7  -1  175.88    4.43
  -1  -7  -1  169.31    4.68
  -1   7   1  175.60    4.74
   1  -7   1  177.96    4.92
  -1  -7  -1  175.44    4.75
  -1   7   1  173.97    4.57
   1   7  -1  178.36    4.12
   1   7  -1  180.39    4.49
   1   7  -1  170.91    4.49
   2  -7  -1  105.66    3.02
  -2  -7   1   98.89    2.79
  -2  -7   1   99.98    2.89
   2  -7  -1  101.34    3.15
   2  -7  -1   99.30    3.20
   2  -7  -1  107.46    2.78
   2   7   1  103.58    3.21
   2   7   1   97.55    3.05
  -2   7  -1  105.98    3.53
  -2   7  -1  101.61    3.09
  -2   7  -1   96.69    3.19
   2   7   1  106.93    3.19
  -2   7  -1  100.94    3.07
  -2  -7   1  103.67    3.12
   2   7   1  101.72    3.19
   2  -7  -1  107.35    3.54
   2   7  -1  103.54    3.09
   2   7  -1  102.94    2.90
  -2   7   1   97.70    3.40
  -2   7   1   98.34    3.13
  -2   7   1  100.69    2.98
   2  -7   1  101.09    3.22
   2  -7   1   96.72    3.03
  -2  -7  -1  104.28    3.27
  -2   7   1  102.14    2.80
   2  -7   1   99.95    3.05
  -2   7   1  101.87    3.19
   2  -7   1  102.87    3.51
   2   7  -1   97.50    3.22
  -2  -7  -1  102.38    3.11
  -2  -7  -1  101.76    3.22
   2   7  -1  107.07    2.75
  -2  -7  -1  100.64    3.09
  -3   7  -1   67.44    2.62
  -3  -7   1   70.13    2.68
   3  -7  -1   67.75    2.71
   3  -7  -1   68.40    2.36
   3   7   1   70.10    2.63
   3  -7  -1   69.43    2.64
   3   7   1   70.49    2.61
  -3   7  -1   68.87    2.92
  -3  -7   1   68.62    2.03
  -3   7  -1   64.86    2.64
   3  -7  -1   66.10    2.29
   3  -7  -1   63.60    2.94
   3   7   1   68.68    2.64
  -3  -7   1   68.65    2.51
  -3  -7   1   66.51    1.97
  -3   7  -1   67.90    2.62
   3   7   1   66.32    2.69
   3  -7  -1   68.14    2.56
  -3   7  -1   67.71    2.93
   3  -7   1   68.28    2.56
  -3  -7  -1   67.02    2.66
  -3  -7  -1   68.77    2.64
  -3   7   1   70.35    2.35
   3   7  -1   67.89    2.60
  -3   7   1   69.31    3.00
  -3  -7  -1   70.42    2.65
   3   7  -1   69.51    2.60
   3   7  -1   71.23    2.62
   3   7  -1   68.26    1.97
   3  -7   1   65.24    2.86
   3   7  -1   69.19    1.99
  -3   7   1   68.76    2.60
   3  -7   1   69.18    2.66
  -3   7   1   68.52    2.57
  -3  -7  -1   67.81    2.07
  -3   7   1   69.80    2.37
   3  -7   1   68.76    2.64
   3   7  -1   66.21    2.75
  -3  -7  -1   68.62    2.72
   3   7  -1   66.21    2.46
   4   7   1   10.59    1.46
  -4  -7   1   11.91    1.26
   4   7   1   11.63    1.32
  -4  -7   1   12.29    0.80
  -4  -7   1   12.00    0.82
  -4   7  -1   17.17    1.81
  -4   7  -1   12.11    1.65
   4  -7  -1   14.11    1.19
   4   7   1   10.64    1.36
  -4   7  -1   12.07    1.47
  -4   7  -1   11.80    1.51
   4  -7  -1   13.40    1.45
   4   7   1   13.52    1.49
   4  -7  -1   13.39    1.21
   4  -7  -1   12.92    1.34
   4  -7  -1   16.21    1.94
  -4   7  -1   13.76    1.53
   4  -7  -1   12.42    1.47
  -4  -7  -1   12.89    1.51
  -4   7   1   13.26    1.18
   4   7  -1   13.81    1.51
   4   7  -1   13.52    1.52
   4  -7   1   13.05    1.80
   4  -7   1   12.48    1.41
  -4  -7  -1   12.47    1.15
  -4   7   1   12.03    1.38
  -4  -7  -1   12.65    1.47
   4  -7   1   11.48    1.33
   4   7  -1   12.83    1.37
   4   7  -1   13.57    0.82
   4   7  -1   12.08    0.81
   4   7  -1   12.89    1.36
  -4   7   1   11.59    1.34
   4  -7   1   11.82    1.41
  -4   7   1   10.13    1.51
  -4  -7  -1   14.16    1.47
   4   7  -1   12.01    1.67
   4   7  -1   14.43    1.49
   5  -7  -1   20.34    1.69
   5   7   1   22.88    1.84
   5   7   1   17.58    1.82
   5  -7  -1   17.37    2.00
  -5   7  -1   21.57    2.53
  -5   7  -1   17.09    1.91
  -5  -7   1   21.77    1.97
  -5   7  -1   19.93    2.07
   5  -7  -1   18.53    1.74
   5   7   1   21.68    2.32
  -5   7  -1   19.09    2.16
   5  -7  -1   21.45    2.66
   5   7   1   20.92    2.05
  -5   7  -1   19.91    2.17
   5  -7  -1   20.59    1.55
  -5   7   1   18.45    2.35
   5   7  -1   18.37    1.01
  -5   7   1   19.75    1.54
   5   7  -1   20.88    2.38
   5   7  -1   19.67    1.03
  -5  -7  -1   20.18    1.60
   5   7  -1   17.38    2.10
   5   7  -1   20.78    2.04
   5  -7   1   18.95    1.90
  -5  -7  -1   22.58    2.08
   5  -7   1   19.65    2.25
   5   7  -1   19.22    2.02
  -5  -7  -1   21.57    1.94
   5  -7   1   20.73    1.89
   5  -7   1   20.59    2.20
   5   7  -1   17.81    1.95
  -5  -7  -1   19.25    2.00
  -5   7   1   21.88    1.98
   6   7   1   10.05    1.51
  -6   7  -1    7.41    1.65
   6   7   1    8.28    1.53
   6  -7  -1   10.42    1.52
  -6  -7   1    7.95    1.85
  -6   7  -1    7.15    1.81
   6  -7  -1   10.15    1.71
   6   7   1    6.82    1.67
  -6   7  -1   10.19    1.68
  -6   7  -1    9.11    2.06
   6   7   1    7.02    1.67
   6  -7  -1   10.86    1.92
   6  -7  -1   10.70    1.57
   6  -7   1    8.63    1.56
   6   7  -1   10.89    2.13
  -6  -7  -1   11.14    1.77
  -6   7   1    8.17    2.10
   6   7  -1    9.55    2.01
   6   7  -1    7.95    1.73
   6   7  -1   10.61    1.88
  -6   7   1    9.31    1.37
   6   7  -1   10.40    2.06
  -6  -7  -1    9.44    1.84
   6   7  -1   10.19    1.88
   6  -7   1    5.34    1.70
  -6   7   1    9.58    1.23
  -6   7   1    8.25    1.67
   6  -7   1   10.65    1.84
   6  -7   1    7.39    1.76
   6  -7   1   10.79    1.89
   7   7   1   11.85    1.82
   7  -7  -1   13.41    2.47
   7   7   1    9.26    2.33
  -7   7  -1   13.06    2.80
  -7   7  -1    5.70    1.82
   7  -7  -1    7.17    1.82
   7  -7  -1    9.00    2.47
  -7   7  -1    8.53    2.30
   7   7   1   11.57    2.49
   7  -7  -1    8.27    1.66
  -7   7  -1    9.47    2.62
   7  -7  -1   10.46    1.52
   7  -7  -1    8.93    2.43
   7   7   1    9.04    1.65
   7   7   1   11.29    2.20
   7   7  -1   13.29    2.75
  -7   7   1   11.83    2.71
   7   7  -1    4.50    1.92
   7   7  -1    6.96    2.38
   7  -7   1    8.74    2.34
   7  -7   1    5.68    1.90
   7  -7   1    7.39    2.39
   7   7  -1    3.59    2.34
   7  -7   1   11.26    1.93
  -7   7   1    8.95    1.40
   7  -7   1   10.31    2.72
  -7  -7  -1   11.11    2.49
   7   7  -1    8.99    2.18
   0   7  -2   -0.51    0.32
   0  -7   2   -0.16    0.37
   0   7   2    0.37    0.37
   0  -7  -2   -0.14    0.36
   0  -7   2    0.11    0.45
   0   7  -2   -0.10    0.24
   0  -7  -2   -0.12    0.33
   0   7  -2    0.50    0.34
   0   7  -2   -0.62    0.34
   0   7   2    0.07    0.18
   0  -7  -2   -0.26    0.30
   0  -7   2   -0.15    0.27
   0   7   2    0.12    0.33
   1  -7  -2    8.17    0.85
   1   7   2    8.37    0.90
  -1  -7   2    8.58    0.88
  -1  -7   2    8.64    0.64
  -1  -7   2    7.86    0.66
   1   7   2    9.10    0.98
  -1   7  -2    7.92    1.06
  -1   7  -2    8.29    0.79
   1   7   2    8.22    0.73
  -1   7  -2    8.40    0.65
   1  -7  -2    7.08    0.80
  -1   7  -2    6.96    0.92
  -1  -7   2    8.73    0.86
  -1   7  -2    8.18    0.72
   1  -7  -2    7.72    0.92
  -1  -7  -2    8.43    1.02
   1  -7   2    7.54    0.85
   1   7  -2    8.61    1.06
  -1   7   2    9.53    0.53
  -1  -7  -2    7.67    0.92
  -1   7   2    8.16    0.82
  -1   7   2    8.06    1.02
   1   7  -2   10.25    1.01
  -1  -7  -2    8.57    0.55
   1   7  -2    7.18    0.67
   1  -7   2    9.45    1.08
   1   7  -2    8.34    0.81
  -1   7   2    9.60    0.97
  -1   7   2    7.69    0.86
  -1   7   2    8.55    0.36
  -1  -7  -2    8.53    0.66
   1  -7   2    8.59    0.72
  -2  -7   2   42.25    1.72
  -2  -7   2   41.03    1.43
  -2  -7   2   39.78    1.35
  -2  -7   2   40.68    1.95
  -2   7  -2   40.57    2.27
   2   7   2   40.19    1.98
  -2   7  -2   40.12    1.73
   2  -7  -2   39.40    1.81
   2  -7  -2   39.11    2.06
   2  -7  -2   41.02    1.72
   2   7   2   40.34    1.82
   2   7   2   41.09    1.69
   2  -7  -2   40.55    1.45
   2  -7  -2   42.05    1.25
  -2   7  -2   40.49    1.81
   2   7   2   39.39    2.05
  -2   7  -2   39.11    2.01
  -2   7   2   42.69    2.16
   2  -7   2   39.17    2.21
  -2   7   2   40.85    1.75
  -2   7   2   39.64    1.65
   2   7  -2   41.46    2.05
  -2  -7  -2   40.32    1.83
  -2  -7  -2   40.58    2.01
  -2   7   2   40.10    1.28
  -2   7   2   40.71    2.15
   2   7  -2   39.78    2.23
   2  -7   2   38.96    1.79
   2   7  -2   41.54    1.35
   2  -7   2   41.39    1.99
   2   7  -2   42.07    1.60
  -2  -7  -2   40.01    1.70
  -2  -7  -2   39.49    2.11
   2   7  -2   41.32    1.48
   2   7  -2   41.98    1.68
   3  -7  -2    1.20    0.45
   3  -7  -2    1.22    0.49
  -3   7  -2    0.68    0.74
   3  -7  -2    0.51    0.60
   3   7   2    1.45    0.71
   3  -7  -2    2.86    0.66
   3  -7  -2    3.21    0.92
  -3  -7   2    1.41    0.60
   3   7   2    1.21    0.54
  -3   7  -2    1.32    0.58
  -3   7  -2    0.90    0.61
   3  -7  -2    1.83    0.40
  -3   7  -2    0.36    0.71
   3  -7  -2    1.54    0.84
   3   7   2    2.39    0.68
   3   7   2    0.99    0.76
   3  -7   2    1.19    0.87
  -3   7   2    1.08    0.73
  -3  -7  -2    1.71    0.74
  -3  -7  -2    1.12    0.62
  -3   7   2   -0.21    0.42
  -3  -7  -2    1.79    0.40
  -3  -7  -2    0.87    0.66
   3  -7   2    1.87    0.78
  -3  -7  -2    1.09    0.59
  -3  -7  -2    0.30    0.78
   3   7  -2    2.60    0.74
   3  -7   2    1.37    0.59
   3   7  -2    1.62    0.57
   3   7  -2    1.20    0.62
  -3   7   2    1.24    0.46
  -3   7   2    1.07    0.44
   3   7  -2   -0.22    0.70
  -3   7   2    3.68    1.05
   3  -7   2    1.45    0.68
   3   7  -2    1.04    0.54
   4  -7  -2   27.02    1.45
   4  -7  -2   29.35    2.24
   4  -7  -2   30.05    2.54
   4   7   2   29.21    2.09
  -4   7  -2   27.33    2.04
  -4   7  -2   29.98    2.15
  -4   7  -2   31.30    2.33
   4  -7  -2   29.56    2.12
   4  -7  -2   27.31    1.51
   4   7   2   26.79    2.03
   4  -7  -2   26.98    1.66
   4   7   2   29.60    1.95
  -4   7  -2   27.97    2.02
  -4   7  -2   28.23    2.52
   4   7   2   29.33    2.08
  -4  -7  -2   28.29    2.14
  -4  -7  -2   27.20    1.98
  -4   7   2   30.68    2.20
   4   7  -2   31.98    2.62
   4   7  -2   29.44    1.93
   4  -7   2   28.56    2.03
  -4  -7  -2   28.33    2.27
   4   7  -2   26.88    1.80
  -4   7   2   27.72    1.40
   4  -7   2   27.24    1.92
   4   7  -2   28.03    2.22
   4   7  -2   24.05    2.13
  -4  -7  -2   27.70    1.44
   4  -7   2   25.80    1.99
   4  -7   2   26.72    2.41
   4   7  -2   31.13    1.92
  -4   7   2   30.27    1.69
  -4   7   2   31.73    2.43
  -4   7   2   27.37    1.60
  -5   7  -2    9.96    1.68
   5   7   2    7.24    1.42
   5  -7  -2    8.63    1.18
   5  -7  -2    6.38    1.93
   5  -7  -2    7.98    1.30
  -5   7  -2    6.81    1.40
   5   7   2    5.43    1.49
   5  -7  -2    8.31    1.07
  -5   7  -2    9.56    1.80
  -5   7  -2    8.18    1.91
   5  -7  -2    8.17    1.11
   5   7   2    6.92    1.38
   5  -7  -2    9.67    1.71
  -5  -7  -2    8.07    1.63
  -5   7   2    8.80    1.86
   5   7  -2    9.81    1.78
  -5  -7  -2    6.11    1.37
   5   7  -2    9.04    1.74
  -5   7   2    8.11    1.30
   5   7  -2    8.49    1.41
   5  -7   2    8.39    1.50
   5  -7   2    8.33    1.78
   5  -7   2    6.14    1.56
   5   7  -2    7.42    1.66
   5   7  -2    8.46    1.52
   5   7  -2    9.06    1.70
   5  -7   2    8.59    1.45
  -5   7   2    8.07    1.01
  -5   7   2    9.33    1.14
  -5  -7  -2    9.64    1.19
  -6   7  -2    5.81    2.12
   6  -7  -2    3.95    1.86
  -6   7  -2    3.93    1.61
   6  -7  -2    4.97    1.74
   6   7   2    5.92    1.68
  -6   7  -2    8.40    2.12
   6  -7  -2    3.92    0.87
   6  -7  -2    3.41    1.40
   6  -7  -2    5.82    1.10
  -6   7  -2    1.54    1.83
   6   7   2    6.58    1.66
   6  -7  -2    6.48    2.21
   6  -7  -2    6.17    1.32
   6   7   2    6.21    1.79
   6   7   2    3.75    1.51
   6   7  -2    8.53    2.05
   6   7  -2    6.06    1.85
   6   7  -2    7.37    1.80
   6  -7   2    4.37    1.80
  -6  -7  -2    7.56    1.83
   6  -7   2    4.60    1.47
   6   7  -2    5.11    1.57
  -6   7   2    6.60    2.29
  -6  -7  -2    4.83    1.18
   6  -7   2    4.58    1.88
   6  -7   2    4.14    1.66
  -6  -7  -2    9.50    2.00
  -6   7   2    5.65    0.85
   6   7  -2    3.99    1.36
  -6   7   2    5.25    0.71
   7  -7  -2   10.74    2.77
   7   7   2   16.22    2.72
   7  -7  -2   12.00    2.46
  -7   7  -2   11.75    2.38
  -7   7  -2   12.03    2.52
   7  -7  -2   12.19    2.00
  -7   7  -2   17.66    3.20
   7   7   2   16.17    2.38
   7   7   2   14.61    2.42
   7   7   2   13.77    2.97
   7  -7  -2   14.89    2.86
  -7   7  -2   12.01    2.67
   7   7   2   10.27    2.22
   7   7  -2    8.65    3.04
  -7  -7  -2   12.46    2.62
   7  -7   2   10.68    2.29
  -7   7   2   10.85    3.15
   7   7  -2   17.32    3.36
   7   7  -2    8.54    2.14
   7   7  -2   11.68    2.95
  -7  -7  -2   14.01    2.85
   7  -7   2   10.97    2.78
   7   7  -2   13.42    2.50
   7  -7   2   10.76    2.49
   7   7  -2   15.68    2.86
   7  -7   2    9.11    2.81
   0  -7  -3   69.54    2.56
   0   7  -3   73.83    2.40
   0  -7  -3   75.85    2.93
   0   7  -3   77.60    2.76
   0  -7  -3   72.97    2.82
   0  -7   3   72.60    2.66
   0   7   3   75.81    2.85
   0   7   3   71.29    3.04
   0   7  -3   72.22    2.86
   0   7   3   72.14    2.80
   0   7   3   74.18    2.06
   0  -7   3   77.50    2.91
   0   7  -3   73.65    2.97
   0  -7   3   74.10    2.97
   1   7   3   59.95    2.10
  -1  -7   3   61.18    2.36
  -1   7  -3   60.18    2.85
  -1  -7   3   59.44    1.88
   1  -7  -3   59.40    2.49
  -1   7  -3   57.24    2.20
  -1  -7   3   63.14    2.20
  -1  -7   3   58.98    2.59
  -1   7  -3   57.27    2.54
   1   7   3   61.96    2.69
   1  -7  -3   59.60    2.55
   1   7   3   58.22    2.57
  -1   7  -3   59.68    2.32
   1  -7  -3   58.39    2.42
  -1   7   3   62.54    2.86
   1  -7   3   62.54    2.25
  -1   7   3   60.96    2.36
  -1   7   3   61.04    2.38
   1   7  -3   60.25    2.75
   1   7  -3   56.95    2.56
  -1  -7  -3   59.95    2.10
  -1  -7  -3   61.35    1.90
   1   7  -3   59.23    2.19
   1  -7   3   60.07    2.84
   1   7  -3   61.60    2.43
  -1   7   3   60.23    2.07
   1  -7   3   64.77    2.59
  -1  -7  -3   59.17    2.62
  -1  -7  -3   61.20    2.77
  -2   7  -3   98.54    3.13
  -2  -7   3   91.78    2.80
   2  -7  -3   93.20    3.18
   2   7   3   88.32    3.63
   2   7   3   91.14    2.90
  -2  -7   3   93.00    2.92
   2  -7  -3   95.94    3.67
   2   7   3   90.11    3.51
  -2  -7   3   87.86    3.41
   2   7   3   90.15    3.12
  -2   7  -3   95.39    3.59
  -2   7  -3   97.70    3.95
  -2   7  -3   95.35    2.78
  -2   7  -3   97.48    3.23
   2  -7  -3   94.11    3.09
  -2  -7  -3   93.47    3.18
   2  -7   3   94.43    3.55
  -2   7   3   88.91    2.71
   2   7  -3   92.13    3.58
  -2  -7  -3   99.33    3.86
   2  -7   3   93.45    3.92
   2   7  -3   95.84    2.92
  -2   7   3   87.89    3.00
   2   7  -3   84.22    2.85
  -2   7   3   88.22    3.66
   2  -7   3   90.26    3.13
  -2  -7  -3   99.20    3.66
  -2   7   3   89.97    3.03
   2   7  -3   89.26    3.73
  -2  -7  -3   98.29    2.97
   2   7  -3   97.44    2.93
   3  -7  -3   44.54    1.97
   3   7   3   48.04    2.41
  -3   7  -3   47.56    3.03
  -3   7  -3   46.98    2.40
   3   7   3   42.62    2.05
  -3  -7   3   42.68    2.38
   3   7   3   43.93    2.54
  -3   7  -3   47.53    2.26
   3   7   3   39.46    2.65
   3  -7  -3   45.70    1.46
   3  -7  -3   45.39    2.11
  -3   7  -3   45.26    2.61
   3  -7  -3   49.77    2.92
   3  -7  -3   47.42    1.94
   3  -7  -3   44.89    2.81
   3   7  -3   44.71    2.88
   3  -7   3   47.01    2.51
   3   7  -3   43.45    2.50
   3   7  -3   45.53    2.08
   3   7  -3   45.42    1.32
   3   7  -3   47.02    2.10
  -3   7   3   43.72    2.55
  -3  -7  -3   43.98    2.81
  -3  -7  -3   44.75    2.58
   3   7  -3   44.96    1.38
   3  -7   3   40.75    2.19
  -3  -7  -3   49.37    2.44
  -3   7   3   42.99    1.88
   3  -7   3   45.73    3.02
   3   7  -3   45.99    2.64
  -3   7   3   45.30    2.74
   4  -7  -3   35.27    2.77
  -4   7  -3   32.86    2.34
   4  -7  -3   30.33    2.81
   4  -7  -3   28.42    1.85
   4   7   3   27.82    2.54
  -4   7  -3   28.09    2.47
   4   7   3   29.10    1.96
   4  -7  -3   26.58    1.72
  -4   7  -3   29.86    2.18
   4  -7  -3   28.84    1.45
   4  -7  -3   30.41    1.57
   4   7   3   32.61    2.27
  -4   7  -3   32.17    2.94
   4   7   3   32.80    2.35
   4  -7  -3   29.69    2.22
  -4   7   3   25.78    2.52
   4  -7   3   29.64    2.79
   4   7  -3   28.53    2.39
   4  -7   3   29.85    2.41
  -4  -7  -3   30.87    2.57
   4   7  -3   30.64    2.02
   4   7  -3   28.77    2.75
  -4  -7  -3   28.18    2.25
  -4  -7  -3   26.59    2.03
   4   7  -3   26.42    2.49
  -4   7   3   28.97    1.40
   4   7  -3   31.31    1.96
  -4   7   3   31.20    2.65
  -4   7   3   29.87    1.46
   4   7  -3   27.35    1.94
  -4  -7  -3   29.23    1.53
   4  -7   3   31.16    2.21
  -4  -7  -3   29.85    2.43
   5  -7  -3   14.54    2.02
   5  -7  -3   17.37    1.33
   5  -7  -3   16.35    1.91
  -5   7  -3   16.61    2.40
   5  -7  -3   16.36    1.22
   5   7   3   15.18    2.95
   5   7   3   15.72    2.12
   5   7   3   17.05    2.43
  -5   7  -3   14.85    2.15
   5  -7  -3   17.92    2.83
  -5   7  -3   20.93    3.04
   5  -7  -3   14.51    1.46
   5  -7  -3   16.62    2.34
   5   7  -3   17.01    1.89
  -5  -7  -3   15.06    2.24
  -5   7   3   15.22    0.93
   5   7  -3   15.04    2.06
  -5   7   3   13.32    0.87
   5   7  -3   16.60    2.44
  -5   7   3   15.52    3.13
   5  -7   3   15.28    1.95
  -5  -7  -3   16.32    1.59
   5  -7   3   16.69    2.28
   5   7  -3   18.83    2.41
  -5  -7  -3   17.10    2.43
  -5  -7  -3   17.92    2.18
   5  -7   3   12.83    2.22
   5   7  -3   13.44    2.35
  -6   7  -3   -0.03    1.69
  -6   7  -3    9.57    2.22
   6   7   3    8.49    2.26
  -6   7  -3    3.72    1.65
   6  -7  -3    6.34    1.92
   6  -7  -3    1.03    2.41
  -6   7  -3    6.14    2.03
   6  -7  -3    2.88    1.98
   6   7   3    3.83    1.89
  -6   7  -3    8.46    2.36
   6  -7  -3    3.84    1.57
   6  -7  -3    6.68    1.96
   6   7   3    5.71    1.73
   6  -7  -3    6.09    1.22
   6   7   3    4.55    1.76
   6   7  -3    5.41    1.56
  -6  -7  -3    6.00    1.36
   6   7  -3   -0.46    2.04
   6  -7   3    3.51    2.13
  -6  -7  -3    5.13    1.72
   6   7  -3    5.03    1.56
  -6  -7  -3    5.53    2.32
   6  -7   3    3.27    1.67
   6   7  -3    6.01    2.38
   6   7  -3    7.17    2.43
   6  -7   3    6.07    1.97
   6   7  -3    2.60    1.53
   6  -7   3    4.76    1.64
   7   7   3    0.44    2.47
   7  -7  -3    7.58    2.90
   7  -7  -3    2.63    1.67
   7  -7  -3    1.76    2.22
  -7   7  -3    5.19    2.46
   7   7   3    1.92    2.34
   7   7   3    0.07    2.05
  -7   7  -3   -1.03    2.80
   7  -7  -3    3.55    2.44
   7  -7  -3   -5.42    3.42
  -7   7  -3    2.26    2.17
  -7   7  -3   -0.84    2.90
   7   7   3    4.70    1.91
  -7   7  -3   -0.09    2.71
   7   7   3    3.44    2.49
   7   7  -3   -5.13    3.20
   7  -7   3    2.14    2.45
  -7  -7  -3    3.31    2.71
   7   7  -3    4.75    2.54
   7   7  -3    1.32    2.87
   7   7  -3    5.53    2.35
   7   7  -3    8.15    2.23
   7  -7   3    4.11    2.20
   7  -7   3    5.37    2.98
  -7  -7  -3   -0.45    1.55
   7  -7   3    4.69    2.39
  -7  -7  -3    4.57    2.37
   7   7  -3    6.81    3.26
  -7  -7  -3    6.23    2.45
   0  -7   4   -0.09    0.23
   0   7   4   -0.14    0.67
   0   7   4   -0.32    0.63
   0   7  -4   -0.56    0.68
   0   7   4    0.22    0.26
   0  -7   4    1.38    0.67
   0   7   4   -0.47    0.81
   0  -7  -4   -0.06    0.65
   0  -7   4    0.22    0.67
   0   7  -4    0.24    0.46
   0  -7   4   -0.08    0.75
   0  -7   4   -0.17    0.54
   0  -7  -4    0.66    0.59
   0   7  -4    0.13    0.56
   0  -7  -4   -0.03    0.22
   0   7  -4    0.40    0.76
   1  -7  -4    0.50    0.74
  -1  -7   4    1.30    0.56
  -1  -7   4    0.48    0.67
   1   7   4    0.24    0.72
   1  -7  -4    1.06    0.69
  -1   7  -4    1.30    0.72
  -1  -7   4    1.25    0.70
   1   7   4    2.20    0.93
   1   7   4    0.43    0.47
  -1   7  -4    0.50    0.49
  -1   7  -4    0.66    0.69
  -1   7  -4    3.13    1.14
  -1  -7   4    0.86    0.35
   1  -7  -4    1.62    0.77
   1   7   4    1.73    0.86
  -1   7   4    1.38    0.60
   1  -7   4    0.73    0.49
   1   7  -4    0.72    0.43
   1   7  -4    1.32    0.77
  -1  -7  -4    0.73    0.89
  -1  -7  -4    0.37    0.34
   1   7  -4    0.78    0.60
  -1  -7  -4    1.23    0.84
  -1   7   4    0.80    0.59
  -1   7   4    0.61    0.59
   1  -7   4    0.53    0.91
   1  -7   4    1.41    0.71
   1  -7   4    0.66    0.63
  -1   7   4    0.91    0.90
   1   7  -4    0.70    0.88
  -1  -7  -4    1.82    0.58
   2   7   4   -0.05    0.62
  -2  -7   4    1.42    0.75
   2  -7  -4    0.91    0.67
  -2   7  -4    0.13    0.57
   2   7   4   -1.33    0.91
  -2  -7   4    0.30    0.45
  -2   7  -4   -0.28    0.88
  -2  -7   4    0.27    0.56
   2   7   4    0.58    0.88
   2  -7  -4    0.29    0.90
  -2  -7   4    1.16    0.45
   2  -7  -4    0.38    0.68
  -2   7  -4    0.33    0.55
  -2   7  -4    1.06    0.99
   2   7   4    0.00    0.45
  -2   7   4    0.44    0.58
   2   7  -4    0.41    0.62
   2  -7   4   -0.25    0.53
   2   7  -4   -0.93    0.81
   2  -7   4    0.96    0.76
  -2  -7  -4   -0.26    0.86
   2  -7   4    0.42    1.02
   2   7  -4   -0.24    0.49
  -2   7   4    0.81    0.57
  -2   7   4    0.55    0.90
   2  -7   4    0.19    0.52
   2   7  -4   -0.67    0.97
  -2  -7  -4    0.60    0.50
  -2  -7  -4    0.53    0.64
  -2   7   4    0.53    0.62
   2   7  -4    0.44    0.43
  -2  -7  -4   -0.40    0.95
   3  -7  -4    1.73    1.15
   3   7   4    2.82    0.92
  -3   7  -4    2.80    0.91
   3  -7  -4    2.43    0.75
  -3  -7   4    2.73    0.48
   3  -7  -4    1.62    0.74
  -3   7  -4    1.10    1.06
  -3  -7   4    3.26    0.99
  -3   7  -4    1.21    0.84
  -3   7  -4    3.49    1.42
   3  -7  -4    2.50    0.82
   3   7   4    2.24    1.05
   3   7   4    2.75    1.37
   3  -7  -4    1.59    1.31
   3   7   4    2.85    0.74
  -3  -7   4    2.31    0.46
   3   7  -4    3.12    0.88
   3   7  -4    2.98    1.30
  -3  -7  -4    1.17    1.33
  -3   7   4    1.53    1.03
  -3  -7  -4    1.87    0.96
   3   7  -4    2.13    0.55
   3  -7   4    1.78    0.86
  -3   7   4    0.66    0.61
   3  -7   4    3.32    1.11
   3   7  -4    2.16    0.60
  -3  -7  -4    1.20    1.08
  -3   7   4    3.09    0.79
   3   7  -4    3.43    1.17
   3  -7   4    3.44    1.43
   3   7  -4    2.73    0.75
  -4   7  -4    3.45    1.65
   4  -7  -4    3.48    1.04
   4   7   4    0.97    1.10
   4  -7  -4    2.02    0.48
   4  -7  -4    2.69    0.84
   4   7   4    0.57    1.27
   4  -7  -4    3.03    1.85
  -4   7  -4    2.29    1.21
   4  -7  -4    3.05    1.65
   4  -7  -4    2.69    0.73
  -4   7  -4    2.90    1.18
   4   7   4    3.06    1.15
   4   7   4    1.88    0.96
  -4  -7  -4    2.18    1.56
  -4  -7  -4    0.57    0.99
   4  -7   4    2.11    1.14
  -4  -7  -4    1.89    1.53
  -4   7   4    2.35    0.72
   4   7  -4    0.80    1.20
   4   7  -4    1.56    0.85
   4  -7   4    7.43    2.03
  -4   7   4   -0.09    1.29
   4   7  -4   -0.01    0.91
   4  -7   4    2.28    1.08
   4   7  -4    1.88    1.45
   4   7  -4    2.43    1.92
  -4   7   4    1.63    0.64
   4   7  -4    2.26    0.89
   5   7   4   13.71    2.15
   5  -7  -4    8.71    1.20
   5  -7  -4    9.64    1.88
   5   7   4    9.93    1.61
   5  -7  -4   11.13    2.80
   5   7   4    8.43    1.87
  -5   7  -4    9.33    2.48
   5   7   4    9.17    2.29
   5  -7  -4    7.60    2.19
   5  -7  -4   10.11    1.69
   5  -7  -4    8.63    1.16
   5  -7  -4   10.47    1.10
   5  -7  -4   14.64    2.79
  -5   7  -4    8.76    1.74
  -5  -7  -4    8.66    2.00
  -5   7   4   10.42    2.13
  -5  -7  -4   12.47    1.60
   5   7  -4    7.21    2.17
  -5  -7  -4   11.23    1.98
   5   7  -4    8.52    2.36
   5   7  -4    8.54    1.34
   5  -7   4    9.78    1.80
   5   7  -4    8.60    2.10
  -5  -7  -4   17.22    2.68
   5  -7   4   11.28    1.88
   5  -7   4   11.93    2.36
   5  -7   4    9.78    1.79
  -5  -7  -4   12.78    2.66
   5   7  -4    8.43    1.81
   6  -7  -4   -3.42    1.76
  -6   7  -4   -0.50    2.03
   6  -7  -4    3.40    2.59
   6  -7  -4    6.03    1.99
   6  -7  -4    5.18    1.99
  -6   7  -4    3.17    2.34
   6   7   4    0.63    1.53
  -6   7  -4   -0.03    2.18
   6  -7  -4    1.12    0.99
   6   7   4    2.40    2.07
  -6   7  -4    2.06    1.83
   6   7   4    3.98    1.93
   6   7   4    3.75    2.29
   6  -7  -4   -0.02    2.96
  -6   7  -4    1.84    2.51
   6   7  -4    0.14    2.45
   6   7  -4   -0.58    1.56
  -6  -7  -4    2.48    1.80
   6  -7   4    0.98    2.08
   6  -7   4    2.73    1.79
   6   7  -4    0.79    2.56
   6  -7   4    6.83    2.99
   6   7  -4    1.43    1.62
  -6  -7  -4    5.15    2.75
  -6  -7  -4    0.00    2.18
   6   7  -4    3.07    2.73
   6  -7   4    3.69    1.79
  -6  -7  -4    1.67    1.30
   6   7  -4   -0.76    1.29
   0  -7   5   83.07    3.77
   0  -7   5   84.42    3.79
   0   7  -5   80.18    3.76
   0  -7   5   81.86    2.06
   0  -7  -5   77.18    3.78
   0   7  -5   81.58    2.92
   0  -7   5   78.71    3.69
   0   7   5   75.40    3.56
   0  -7  -5   79.49    3.36
   0   7  -5   85.94    3.96
   0   7   5   81.03    2.40
   0   7   5   79.75    4.03
   0   7   5   81.87    3.57
   0   7  -5   79.61    3.53
   0  -7  -5   80.80    2.04
   0  -7   5   81.07    3.42
  -1   7  -5   62.79    3.17
   1   7   5   61.42    3.32
   1  -7  -5   59.68    3.03
   1  -7  -5   58.84    3.09
  -1   7  -5   60.68    2.55
   1  -7  -5   55.09    3.03
   1   7   5   60.77    2.30
  -1  -7   5   60.06    2.68
   1   7   5   59.64    3.16
  -1   7  -5   57.43    3.51
  -1   7  -5   55.13    3.00
   1   7   5   63.28    3.36
  -1  -7   5   59.61    3.17
  -1  -7   5   58.64    3.01
   1  -7   5   64.86    3.65
  -1  -7  -5   58.28    3.43
  -1   7   5   56.99    3.41
   1   7  -5   58.74    2.26
  -1   7   5   58.07    2.88
   1  -7   5   63.79    3.04
  -1   7   5   58.19    2.72
  -1  -7  -5   57.22    2.34
   1   7  -5   59.47    3.55
  -1  -7  -5   57.60    3.21
  -1   7   5   63.67    2.97
   1   7  -5   55.05    3.01
   1   7  -5   56.30    2.72
   1  -7   5   60.99    2.54
   1  -7   5   59.78    3.09
  -2  -7   5   25.84    1.68
   2  -7  -5   28.53    2.61
  -2   7  -5   24.41    2.50
   2   7   5   27.36    2.39
   2   7   5   24.80    2.51
   2   7   5   26.42    1.73
   2  -7  -5   28.63    2.18
  -2   7  -5   26.57    2.03
  -2  -7   5   24.55    1.88
  -2   7  -5   27.65    2.92
   2  -7  -5   27.85    2.17
  -2  -7   5   24.41    2.15
   2   7   5   25.37    2.64
   2   7  -5   24.02    2.82
  -2  -7  -5   24.49    1.93
  -2  -7  -5   30.07    2.59
   2  -7   5   23.62    2.81
   2   7  -5   25.82    1.78
  -2  -7  -5   22.31    2.77
   2   7  -5   24.34    1.98
  -2   7   5   27.07    1.80
   2  -7   5   28.63    2.00
   2  -7   5   30.14    2.49
  -2   7   5   26.39    1.96
   2   7  -5   26.62    1.51
  -2   7   5   25.16    2.69
   2  -7   5   26.73    1.90
  -2   7   5   26.76    1.97
   3   7   5   29.28    2.15
  -3   7  -5   26.89    2.31
  -3  -7   5   25.45    1.46
  -3  -7   5   26.99    2.41
  -3   7  -5   24.30    2.07
   3  -7  -5   30.91    3.37
   3  -7  -5   25.06    2.07
   3   7   5   24.89    1.74
   3   7   5   26.05    3.02
  -3  -7   5   25.46    1.52
  -3   7  -5   24.28    3.13
   3   7   5   31.09    2.76
  -3   7  -5   27.78    2.81
   3   7   5   24.32    2.48
   3  -7  -5   25.69    2.08
   3  -7   5   22.56    3.19
   3   7  -5   28.44    2.70
  -3   7   5   26.35    1.83
   3  -7   5   27.45    2.18
  -3  -7  -5   28.82    2.32
  -3   7   5   28.03    2.98
  -3   7   5   27.99    1.90
  -3   7   5   27.13    1.78
   3   7  -5   24.73    1.71
  -3  -7  -5   27.38    3.26
   3   7  -5   24.57    1.76
   3   7  -5   24.82    1.51
  -3  -7  -5   26.73    3.28
   3  -7   5   28.00    2.63
  -4  -7   5   24.55    2.57
   4   7   5   22.97    3.01
   4   7   5   21.34    2.67
   4   7   5   18.13    2.70
  -4   7  -5   26.29    2.29
  -4   7  -5   24.58    2.64
   4  -7  -5   30.35    3.71
   4   7   5   23.18    1.94
  -4   7  -5   23.24    3.09
   4  -7  -5   23.90    2.03
   4  -7  -5   22.49    2.07
  -4   7  -5   28.46    3.24
   4  -7  -5   25.84    1.96
  -4   7   5   22.37    3.81
  -4   7   5   21.52    1.57
   4   7  -5   26.20    2.29
   4   7  -5   22.66    3.25
  -4  -7  -5   22.66    3.39
  -4  -7  -5   23.23    2.53
   4  -7   5   24.12    3.16
   4  -7   5   26.40    2.90
   4   7  -5   23.00    1.95
   4   7  -5   22.39    2.99
  -4   7   5   21.52    1.62
   4   7  -5   27.57    1.88
   4  -7   5   24.10    2.11
   4   7  -5   20.01    2.63
  -4  -7  -5   26.40    2.70
   4  -7   5   18.87    2.34
   5  -7  -5   13.30    0.96
   5  -7  -5   13.22    3.23
   5  -7  -5   11.46    1.35
   5  -7  -5   22.04    3.01
   5   7   5   12.46    2.73
   5  -7  -5   14.56    2.02
  -5   7  -5   13.02    2.94
  -5   7  -5    9.91    2.62
  -5   7  -5   15.75    2.32
   5   7   5   14.79    2.11
  -5   7  -5   16.86    2.69
   5  -7  -5   17.72    3.48
   5  -7  -5   12.55    1.31
   5   7   5   15.10    2.09
   5  -7  -5   14.17    2.09
   5   7   5   17.10    2.13
   5   7   5   14.24    2.55
  -5  -7  -5   10.11    1.96
  -5  -7  -5   18.91    3.15
   5   7  -5   11.12    2.51
   5   7  -5   12.89    2.01
   5   7  -5   15.08    2.87
   5  -7   5   14.95    2.10
   5  -7   5   13.55    2.41
  -5   7   5   10.98    2.72
  -5  -7  -5   12.00    2.68
   5   7  -5   13.39    1.66
   5  -7   5   12.23    3.64
  -5  -7  -5   19.87    2.11
  -5  -7  -5    7.97    2.41
   5   7  -5   11.33    2.94
   5   7  -5    9.29    1.65
   5  -7   5   14.21    2.08
   6   7   5    2.82    1.80
   6  -7  -5    3.25    2.06
   6  -7  -5    0.43    2.15
   6   7   5    8.35    3.70
  -6   7  -5   -2.38    2.57
  -6   7  -5    1.09    2.16
  -6   7  -5    1.95    2.46
   6  -7  -5    2.65    2.30
   6   7   5    4.42    2.05
   6  -7  -5    1.15    0.89
   6  -7  -5    3.52    3.39
  -6   7  -5   -0.45    4.68
  -6   7  -5    0.42    2.70
   6   7   5    1.21    2.12
   6   7   5    5.67    2.75
   6   7  -5    5.98    2.08
   6   7  -5    2.81    1.55
  -6  -7  -5    5.78    3.38
   6  -7   5   -0.68    3.16
   6   7  -5    2.72    3.52
  -6  -7  -5    0.09    2.21
  -6  -7  -5    0.72    2.69
   6   7  -5   -1.27    2.78
   6  -7   5    0.35    2.24
   6   7  -5    3.62    2.95
   6   7  -5    4.08    2.28
   6  -7   5    0.53    1.84
   6  -7   5    4.22    2.09
  -6  -7  -5   -2.16    1.40
   0  -7  -6   -0.22    1.29
   0  -7   6   -0.49    1.08
   0   7   6   -1.84    1.26
   0  -7   6    0.53    1.05
   0   7  -6   -0.72    1.31
   0  -7  -6    0.95    1.09
   0   7  -6    1.81    1.46
   0   7  -6    0.99    0.66
   0   7   6    0.61    0.42
   0   7   6   -0.11    1.22
   0  -7   6    1.42    0.96
   0   7   6    0.78    1.15
   0   7  -6    1.38    1.14
   0  -7   6    0.75    1.32
   1   7   6    1.50    1.74
  -1   7  -6    2.39    1.70
  -1  -7   6    1.31    1.41
  -1  -7   6    2.60    1.25
   1  -7  -6    0.37    1.27
  -1   7  -6   -0.54    1.19
   1   7   6    2.82    1.66
  -1  -7   6    1.50    0.96
  -1  -7   6    1.30    1.24
   1   7   6    0.72    0.61
   1  -7  -6    0.38    1.24
   1  -7  -6    2.17    1.26
  -1   7  -6   -0.16    0.75
   1   7   6    0.79    1.06
  -1   7  -6    2.29    1.29
   1  -7   6    2.74    1.30
  -1   7   6    1.24    1.16
   1   7  -6    2.14    0.78
   1  -7   6    1.99    1.19
   1   7  -6    1.89    1.56
  -1  -7  -6    1.21    0.84
  -1   7   6    1.04    1.71
  -1   7   6    2.52    1.15
   1   7  -6    1.38    1.25
  -1  -7  -6    0.53    1.33
  -1   7   6    1.11    1.10
   1   7  -6    1.47    1.01
   1  -7   6    0.31    0.80
  -1  -7  -6    3.27    1.58
   2   7   6    1.88    1.48
   2   7   6    1.99    0.89
   2  -7  -6    1.51    1.20
  -2   7  -6    6.55    1.91
   2   7   6    4.96    1.89
   2  -7  -6    2.68    0.62
   2   7   6    2.06    1.34
  -2  -7   6    1.82    1.35
  -2   7  -6    4.38    1.69
  -2   7  -6    3.39    1.24
  -2  -7   6    3.33    1.10
   2  -7  -6    4.51    1.36
  -2  -7   6    3.28    1.06
   2  -7  -6    2.83    1.62
   2  -7   6    3.20    1.17
   2  -7   6    2.56    1.85
   2   7  -6    3.78    0.82
   2   7  -6    5.28    1.99
   2   7  -6    3.09    1.11
   2  -7   6    2.63    1.37
  -2  -7  -6    1.94    1.00
  -2   7   6    3.32    1.15
  -2   7   6    2.10    1.15
  -2   7   6    1.63    1.09
   2   7  -6    3.58    1.40
   2  -7   6    1.72    1.09
   2  -7   6    2.47    0.63
  -2  -7  -6    0.46    1.83
  -2  -7  -6    2.33    1.64
  -3   7  -6   -0.37    1.21
  -3   7  -6    1.50    1.09
   3   7   6    2.21    0.83
   3  -7  -6   -1.25    1.09
  -3  -7   6    2.17    1.68
  -3   7  -6   -2.80    1.51
   3   7   6    0.70    1.51
   3   7   6    0.92    1.50
   3   7   6    1.33    1.80
   3  -7  -6    1.47    0.78
   3   7   6    1.77    1.09
  -3  -7   6    1.33    0.84
   3  -7  -6    2.07    1.31
  -3   7  -6    1.76    2.34
   3  -7   6    1.71    0.82
  -3  -7  -6   -1.50    1.80
  -3   7   6    1.49    0.93
   3  -7   6    2.87    1.68
  -3   7   6    2.29    1.13
  -3  -7  -6    0.68    1.99
  -3  -7  -6    1.58    1.26
   3   7  -6    2.18    1.09
  -3   7   6    0.45    1.80
  -3   7   6    1.43    1.04
   3  -7   6    1.37    1.89
   3   7  -6    0.24    0.70
   3   7  -6    0.80    0.94
   4   7   6    1.10    1.19
   4   7   6    0.61    1.78
   4   7   6   -1.65    2.26
   4  -7  -6    2.50    2.70
   4   7   6    8.47    1.90
  -4   7  -6    1.21    2.33
  -4   7  -6    2.18    1.53
   4   7   6    1.27    1.37
  -4  -7   6    2.42    1.51
  -4   7  -6    1.97    1.43
   4  -7  -6    0.76    1.16
   4  -7  -6    1.65    1.22
  -4   7  -6   -1.00    2.01
  -4  -7  -6    6.29    2.27
   4   7  -6   -0.49    1.79
  -4   7   6    2.42    1.09
   4   7  -6    1.06    0.80
   4   7  -6    0.50    1.19
   4   7  -6    5.21    1.11
   4  -7   6    3.29    1.76
   4   7  -6    6.83    2.95
   4   7  -6    4.03    1.44
  -4   7   6    0.39    2.07
   4  -7   6    3.27    2.42
  -4   7   6    1.87    1.04
  -4  -7  -6    1.77    1.56
   4   7  -6    1.76    2.00
   4  -7   6    2.25    1.23
   4   7  -6    2.12    0.81
   4  -7   6    4.76    1.49
  -4  -7  -6   -0.71    2.18
  -4  -7  -6    0.30    1.54
   5  -7  -6   -1.19    2.19
   5   7   6    5.14    2.58
   5   7   6    6.15    1.92
   5   7   6    3.36    2.01
  -5   7  -6    5.50    3.30
  -5   7  -6    5.02    3.01
   5  -7  -6    5.51    1.22
   5  -7  -6    4.22    1.22
  -5   7  -6    6.96    1.94
   5  -7  -6    4.54    1.67
   5   7   6    4.83    1.71
  -5   7  -6   10.16    2.56
   5  -7  -6    5.16    3.21
  -5  -7  -6    4.55    1.58
   5   7  -6   -0.11    3.41
   5   7  -6    6.02    1.88
  -5  -7  -6    2.14    2.29
   5   7  -6    3.12    2.61
   5   7  -6    2.18    1.61
   5  -7   6    5.38    2.35
  -5  -7  -6    3.16    2.08
  -5  -7  -6    2.24    2.86
   5   7  -6    6.19    1.55
  -5  -7  -6   -2.98    3.19
  -5   7   6    4.98    2.77
   5  -7   6    1.86    1.62
   5  -7   6    1.60    3.30
   5  -7   6    8.59    2.11
   5   7  -6    8.77    3.29
   0  -7   7   18.33    2.46
   0   7   7   18.05    2.69
   0   7  -7   19.86    1.89
   0  -7  -7   19.31    2.66
   0   7  -7   25.63    3.36
   0  -7   7   17.71    2.61
   0   7  -7   23.74    3.34
   0   7   7   24.44    2.87
   0  -7  -7   23.18    2.97
   0  -7   7   20.13    2.76
   0   7   7   22.13    1.40
   0   7  -7   19.87    2.52
  -1  -7   7   44.04    3.48
   1   7   7   45.08    2.22
  -1   7  -7   43.58    4.26
  -1   7  -7   41.34    3.75
  -1   7  -7   44.71    2.74
   1  -7  -7   39.20    3.69
  -1   7  -7   44.49    3.72
   1  -7  -7   47.05    3.61
  -1  -7   7   43.44    3.07
   1   7   7   45.10    3.59
   1  -7  -7   42.07    3.80
  -1   7   7   46.42    4.26
  -1  -7  -7   46.43    3.84
   1   7  -7   42.83    3.72
   1  -7   7   44.95    3.60
   1  -7   7   40.52    3.45
  -1   7   7   41.12    3.04
  -1  -7  -7   40.11    2.37
   1   7  -7   45.74    2.33
  -1   7   7   46.04    3.35
  -1  -7  -7   40.64    4.12
   1   7  -7   45.04    3.31
   2   7   7   11.76    1.47
   2   7   7   12.71    2.52
  -2   7  -7   16.27    2.05
  -2   7  -7   13.94    2.34
   2  -7  -7   14.64    2.19
  -2  -7   7   13.19    2.39
  -2  -7   7   10.16    1.89
   2   7   7   15.57    2.65
   2  -7  -7   10.86    2.11
  -2  -7   7   11.68    1.70
   2   7   7   13.79    2.45
  -2   7  -7   13.77    2.95
   2  -7  -7    4.91    3.29
   2  -7   7   16.43    2.06
  -2   7   7   13.00    1.84
   2   7  -7   13.88    2.86
  -2  -7  -7   13.42    2.72
   2   7  -7   13.02    1.45
  -2   7   7    9.53    2.73
   2  -7   7   12.22    2.67
   2  -7   7    9.01    1.84
  -2  -7  -7   16.48    2.23
  -2   7   7   15.04    2.04
   2   7  -7    9.70    2.05
  -2  -7  -7   11.40    2.54
   2  -7   7   11.32    0.82
   2   7  -7   13.90    1.98
   2  -7   7   10.08    2.67
  -3   7  -7   14.38    2.22
   3  -7  -7   17.46    2.41
  -3  -7   7   19.94    2.88
   3  -7  -7   16.18    2.31
   3   7   7   11.84    2.74
  -3   7  -7   13.27    3.26
  -3   7  -7   18.30    3.06
   3  -7  -7   16.43    1.46
   3   7   7   17.84    2.78
   3   7   7   19.00    3.27
  -3   7  -7   17.52    2.44
  -3  -7   7   16.14    2.18
   3  -7  -7   15.58    3.13
   3   7  -7   14.29    2.47
  -3   7   7   15.32    3.01
  -3  -7  -7   17.06    2.18
  -3   7   7   15.81    2.12
  -3  -7  -7   17.15    3.38
   3  -7   7   12.96    2.84
   3  -7   7   13.01    1.54
  -3  -7  -7   12.16    3.16
  -3   7   7   16.67    2.09
   3   7  -7   16.41    2.03
   3  -7   7   14.44    2.48
   3   7  -7   12.18    2.68
   3   7  -7   13.59    1.64
   3  -7   7   13.75    2.07
   3   7  -7   22.79    3.89
   4  -7  -7    8.66    1.91
   4  -7  -7   14.00    3.82
   4  -7  -7   11.60    1.97
   4   7   7   12.36    2.28
   4   7   7   14.08    3.35
  -4  -7   7   12.03    2.58
  -4   7  -7    9.13    3.67
   4   7   7   15.03    3.06
  -4  -7   7   10.45    1.09
  -4   7  -7   10.32    2.21
  -4  -7   7   15.02    1.35
   4  -7  -7    7.19    1.43
  -4   7  -7   10.72    2.22
  -4   7  -7   12.09    3.15
   4   7   7   13.03    2.82
   4  -7   7    8.01    3.56
  -4   7   7   13.16    3.45
  -4  -7  -7    7.48    3.56
   4   7  -7    9.66    1.50
   4   7  -7   11.41    1.63
  -4  -7  -7    8.02    3.68
   4   7  -7    9.90    1.34
   4  -7   7   11.06    1.65
   4   7  -7    9.18    3.61
   4  -7   7    9.20    2.21
   4   7  -7   10.78    2.17
   4  -7   7   10.87    2.67
   4   7  -7    6.50    3.29
  -4  -7  -7    9.14    2.24
   4   7  -7    9.76    1.49
   0   7  -8    1.79    2.49
   0   7   8    2.46    1.77
   0   7   8   -0.74    2.38
   0   7  -8    0.13    2.10
   0   7  -8   -1.42    2.07
   0  -7   8    1.39    2.26
   0   7   8    5.06    2.23
   0  -7  -8    2.02    2.43
   0  -7   8    0.59    1.81
   0  -7   8    0.77    2.07
   0  -7  -8    2.97    2.31
   0   7   8    2.64    2.33
   0   7  -8   -0.48    1.16
  -1  -7   8    0.00    2.16
   1   7   8    4.15    2.55
   1  -7  -8    3.93    2.42
  -1   7  -8    1.14    2.52
   1   7   8   -0.18    2.34
  -1  -7   8    0.41    1.94
   1  -7  -8    1.88    2.30
   1   7   8    0.94    1.00
  -1   7  -8    3.45    2.36
   1  -7  -8   -1.26    2.21
  -1  -7   8    2.84    1.87
   1   7   8    3.53    2.64
   1   7  -8   -0.34    1.07
   1   7  -8   -2.93    1.96
   1  -7   8   -4.41    2.03
   1  -7   8   -0.12    2.03
  -1  -7  -8    1.43    2.54
  -1   7   8    2.72    1.94
  -1   7   8    2.67    1.92
   1   7  -8    2.72    2.69
  -1   7   8   -1.23    2.23
  -1   7   8    2.51    1.89
   1  -7   8    1.40    2.62
   1  -7   8   -2.01    1.90
   1   7  -8   -1.02    2.05
   2   7   8    3.20    1.31
  -2  -7   8   -0.75    2.11
   2   7   8    0.78    2.58
   2  -7  -8    2.25    2.90
  -2   7  -8    3.29    2.60
  -2  -7   8   -3.06    1.89
  -2   7  -8   -3.05    1.67
   2  -7  -8   -0.07    2.15
  -2  -7   8    3.67    1.66
  -2   7  -8   -2.58    2.84
   2   7   8   -0.02    2.41
   2   7   8   -4.04    2.40
   2  -7  -8    0.39    1.94
   2   7  -8    2.29    1.82
   2   7  -8   -6.38    3.13
  -2  -7  -8    4.62    2.87
  -2  -7  -8   -2.90    2.42
  -2  -7  -8    1.55    1.42
  -2   7   8    1.64    1.78
   2  -7   8   -0.71    2.17
  -2   7   8   -0.70    2.79
   2  -7   8    3.31    2.79
   2  -7   8    0.58    1.36
   2   7  -8    1.44    2.09
  -2   7   8    1.92    1.91
   2   7  -8    0.64    1.06
  -2   7   8    1.35    1.90
  -3   7  -8    8.70    3.48
  -3  -7   8    2.59    1.80
   3  -7  -8    1.79    2.29
   3  -7  -8   -0.55    2.18
  -3   7  -8    1.12    2.14
   3  -7  -8    7.75    3.66
   3   7   8    5.27    2.91
   3   7   8    4.69    3.37
  -3   7  -8    1.53    3.47
   3   7   8   -2.61    2.56
  -3  -7   8   -1.95    2.40
   3   7   8    0.55    1.57
  -3   7  -8    2.56    1.95
  -3   7   8    2.23    1.94
   3   7  -8    4.26    1.95
   3  -7   8    3.05    2.72
  -3   7   8   -4.69    3.03
   3  -7   8    3.84    3.51
  -3   7   8    3.26    1.92
   3   7  -8   -6.30    3.28
   3  -7   8    5.84    1.70
   3   7  -8    2.35    1.10
   3   7  -8    2.94    3.04
  -3  -7  -8    0.65    3.55
  -3  -7  -8    1.06    1.93
  -3   7   8    3.33    1.92
   0   7   9    5.49    3.19
   0  -7   9    7.55    3.35
   0  -7   9    5.26    3.06
   0   7   9   13.11    4.00
   0   7   9   12.42    3.65
   0  -7   9   14.88    2.96
   0   7   9    8.43    2.70
   0   7  -9    0.34    3.08
   0   7  -9   12.50    3.59
   0  -7  -9   10.56    3.35
   0  -7  -9    3.31    3.19
   0   7  -9    6.70    1.86
   0  -7  -9   12.97    3.57
   1   7   9    4.08    3.53
  -1   7  -9   12.54    3.89
   1  -7  -9    5.91    3.31
   1   7   9    6.13    3.51
  -1   7  -9    8.57    3.70
  -1  -7   9    4.19    2.93
   1  -7  -9    2.84    3.29
  -1   7  -9    6.90    2.26
  -1  -7   9    1.92    2.68
  -1  -7   9    4.49    2.55
   1   7  -9    7.47    3.22
  -1   7   9   12.89    4.04
   1   7  -9   10.77    4.32
   1   7  -9    5.38    1.62
  -1  -7  -9   10.59    3.84
  -1  -7  -9    5.86    3.64
   1  -7   9    6.99    3.20
   1   7  -9    6.66    3.04
  -1   7   9    5.23    2.51
   1  -7   9    2.65    3.33
  -1   7   9   -0.49    2.66
   1  -7   9    8.16    2.98
   0   8   0   50.82    1.58
   0   8   0   51.49    1.96
   0  -8   0   50.67    1.54
   0  -8   0   54.24    1.85
   0  -8   0   51.86    1.98
   0   8   0   51.47    1.79
   1   8   0  133.94    3.61
  -1   8   0  138.18    3.73
  -1  -8   0  135.30    3.75
   1  -8   0  139.36    3.73
   1   8   0  131.30    3.70
  -1  -8   0  129.83    3.56
   1   8   0  138.62    3.67
  -1   8   0  134.02    3.92
   1  -8   0  133.42    3.93
   1  -8   0  135.22    3.45
   1   8   0  137.62    3.62
   1  -8   0  133.18    3.45
  -1  -8   0  132.65    3.62
  -1   8   0  126.06    3.41
   2   8   0   -0.11    0.28
   2  -8   0   -0.01    0.29
  -2   8   0    0.46    0.46
  -2   8   0   -0.06    0.47
   2   8   0    0.10    0.30
  -2   8   0   -0.23    0.36
  -2  -8   0    0.16    0.28
   2  -8   0    0.19    0.35
   2  -8   0   -0.02    0.31
  -2  -8   0   -0.18    0.32
   2   8   0   -0.42    0.24
  -2  -8   0   -0.30    0.31
  -2  -8   0   -0.39    0.30
   2  -8   0    0.30    0.45
  -2   8   0    0.34    0.29
  -2   8   0   -0.05    0.28
  -3  -8   0   96.77    3.28
  -3   8   0   88.55    3.02
   3  -8   0   94.41    2.99
   3   8   0   88.33    2.82
   3   8   0   87.74    2.78
   3  -8   0   89.45    3.31
  -3   8   0   92.98    3.33
  -3   8   0   93.71    3.58
   3   8   0   91.54    2.83
  -3  -8   0   89.43    2.89
  -3   8   0   86.34    3.00
   3   8   0   93.04    3.22
   3  -8   0   88.75    3.17
   3   8   0   89.70    3.16
  -3   8   0   90.74    2.70
   3  -8   0   88.15    3.05
  -3   8   0   91.99    3.19
  -3  -8   0   89.80    2.91
  -3  -8   0   92.21    3.09
   3   8   0   93.16    3.08
  -4  -8   0    0.33    0.64
   4  -8   0    0.60    0.63
  -4  -8   0    0.72    0.55
   4  -8   0    1.14    0.74
   4   8   0    1.48    0.54
  -4   8   0    0.80    0.62
  -4   8   0    1.98    0.86
   4  -8   0    1.35    0.67
   4   8   0    0.75    0.78
  -4   8   0    1.04    0.93
  -4  -8   0    0.97    0.61
   4   8   0   -0.08    0.59
   4   8   0    1.21    0.71
  -4   8   0    0.65    0.71
   4   8   0    0.99    0.52
   4   8   0    0.80    0.76
   4  -8   0    1.82    0.85
  -4   8   0    1.18    0.78
   5   8   0   40.57    1.96
   5   8   0   38.74    2.46
   5  -8   0   37.82    2.58
   5   8   0   40.69    2.00
   5   8   0   39.07    2.65
  -5   8   0   40.71    2.55
   5   8   0   38.59    2.58
   5  -8   0   36.93    3.18
   5  -8   0   38.50    2.28
  -5  -8   0   44.07    2.62
  -5   8   0   41.43    2.62
  -5   8   0   37.60    2.26
  -5  -8   0   42.43    2.11
  -5   8   0   39.02    2.91
   5   8   0   45.35    4.05
   5  -8   0   39.97    2.34
  -5   8   0   41.71    2.58
   6   8   0   -1.30    1.23
  -6   8   0    0.29    1.43
  -6  -8   0   -1.23    1.00
  -6  -8   0    1.26    0.98
   6  -8   0    2.37    1.34
   6   8   0    0.72    0.88
  -6  -8   0   -0.01    1.28
   6   8   0    0.46    0.84
   6  -8   0   -0.65    1.20
   6  -8   0   -0.71    0.95
  -6   8   0    1.24    1.28
   6   8   0   -0.43    1.47
   6   8   0   -0.38    1.27
  -7   8   0   19.97    3.29
  -7  -8   0   12.70    1.67
  -7  -8   0   15.30    2.56
   7   8   0   16.35    2.65
   7   8   0   17.40    1.95
  -7   8   0   17.30    2.70
   7  -8   0   17.97    2.35
   7  -8   0   19.04    2.54
   7  -8   0   17.47    2.81
   7   8   0   18.90    2.74
   7  -8   0   17.83    2.44
   7  -8   0   18.42    2.84
   7   8   0   18.17    1.85
  -7  -8   0   17.52    1.76
   7   8   0   25.22    3.51
   7   8   0   18.07    2.75
   0   8  -1   -0.23    0.27
   0   8   1   -0.29    0.27
   0  -8  -1    0.17    0.34
   0  -8  -1   -0.14    0.24
   0  -8   1    0.15    0.39
   0   8  -1   -0.34    0.28
   0  -8   1   -0.27    0.26
   0   8   1   -0.07    0.37
   0  -8  -1   -0.18    0.34
   0   8   1    0.28    0.27
   0  -8   1   -0.10    0.26
   0   8  -1   -0.14    0.36
  -1   8  -1    3.17    0.63
  -1  -8   1    3.88    0.33
   1   8   1    3.00    0.59
  -1   8  -1    3.00    0.46
  -1  -8   1    6.16    0.70
   1   8   1    4.22    0.25
  -1  -8   1    2.79    0.44
   1  -8  -1    4.04    0.68
  -1  -8   1    4.30    0.49
  -1   8  -1    3.60    0.61
   1   8   1    3.09    0.55
   1  -8  -1    4.44    0.62
  -1   8  -1    4.07    0.46
  -1  -8   1    4.43    0.61
   1  -8  -1    4.97    0.71
   1   8  -1    3.48    0.55
   1  -8   1    4.48    0.55
  -1  -8  -1    3.77    0.51
   1   8  -1    4.43    0.66
  -1  -8  -1    3.24    0.56
  -1   8   1    3.88    0.38
   1   8  -1    4.33    0.54
   1   8  -1    3.41    0.31
  -1  -8  -1    3.68    0.62
  -1   8   1    3.14    0.60
  -1   8   1    3.24    0.59
   1  -8   1    3.27    0.64
   1  -8   1    4.01    0.42
   1  -8   1    3.59    0.56
  -1   8   1    4.30    0.61
  -2   8  -1    8.44    1.13
  -2  -8   1    8.78    0.83
   2  -8  -1    9.14    1.18
   2   8   1    7.19    0.91
  -2   8  -1    7.96    0.93
   2  -8  -1    9.04    0.81
   2   8   1    8.64    0.82
  -2  -8   1    9.17    0.78
   2  -8  -1    6.97    0.84
   2  -8  -1    8.72    1.04
  -2   8  -1    6.79    0.77
   2  -8  -1    8.32    0.64
   2   8   1    8.43    0.92
  -2   8  -1    8.16    0.83
   2   8   1    7.81    0.88
  -2  -8   1    8.01    0.68
  -2   8   1    5.53    0.92
  -2  -8  -1    9.01    0.81
   2  -8   1    9.07    1.10
  -2  -8  -1    7.69    0.83
   2   8  -1    8.79    0.63
   2  -8   1    8.05    0.83
   2  -8   1    8.59    0.96
  -2   8   1    8.26    0.67
   2   8  -1    8.01    0.79
  -2   8   1   10.43    0.99
  -2   8   1    8.96    0.82
   2   8  -1    7.84    0.69
  -2   8   1    8.58    0.94
   2  -8   1    8.48    0.78
   2   8  -1    7.05    0.62
  -2  -8  -1    7.34    0.95
   2   8  -1    7.97    0.96
  -2  -8  -1    7.00    0.96
   3   8   1   35.44    1.87
   3  -8  -1   36.86    1.69
   3   8   1   34.90    1.84
  -3   8  -1   36.13    2.22
  -3   8  -1   36.76    1.86
  -3   8  -1   35.19    1.86
   3   8   1   35.33    1.84
  -3  -8   1   34.91    1.70
   3  -8  -1   34.75    1.82
  -3   8  -1   35.97    1.91
  -3   8  -1   36.26    2.18
   3  -8  -1   32.12    2.20
  -3  -8   1   35.65    1.33
   3  -8  -1   34.76    1.57
  -3  -8   1   36.58    1.87
  -3  -8   1   33.55    1.37
   3  -8  -1   37.79    1.95
   3   8   1   34.33    1.82
   3   8  -1   35.68    1.91
  -3   8   1   36.74    2.18
   3   8  -1   33.01    1.76
  -3  -8  -1   38.44    1.92
  -3   8   1   36.29    1.80
   3  -8   1   33.61    1.75
  -3   8   1   34.43    1.59
   3   8  -1   35.38    1.84
   3   8  -1   34.31    1.67
   3  -8   1   33.87    1.85
   3   8  -1   36.16    1.33
  -3   8   1   34.70    1.80
   3   8  -1   39.19    1.85
  -3   8   1   34.37    1.63
  -3  -8  -1   33.60    1.78
   3   8  -1   36.34    1.34
   3  -8   1   34.64    2.12
  -3  -8  -1   34.09    1.92
   3  -8   1   34.05    1.78
  -3  -8  -1   35.84    1.85
   4   8   1    3.14    0.97
  -4  -8   1    2.91    0.54
  -4   8  -1    2.26    0.92
   4  -8  -1    3.24    0.90
   4   8   1    2.90    0.94
  -4  -8   1    5.02    0.71
   4  -8  -1    2.72    0.70
  -4   8  -1    4.44    1.13
   4  -8  -1    2.73    0.68
  -4   8  -1    3.20    0.96
   4   8   1    3.21    0.82
  -4   8  -1    2.72    0.92
   4  -8  -1    3.15    0.97
  -4  -8   1    3.01    0.75
   4  -8  -1    3.68    1.34
  -4   8  -1    3.09    1.09
   4   8   1    4.27    0.89
   4   8  -1    3.36    0.80
   4  -8   1    3.44    0.88
   4   8  -1    3.72    0.99
  -4   8   1    2.88    0.82
   4   8  -1    2.32    0.79
   4   8  -1    3.28    0.51
  -4  -8  -1    2.83    0.89
  -4  -8  -1    2.72    0.94
  -4   8   1    3.80    0.92
  -4   8   1    2.31    0.71
   4   8  -1    3.24    0.48
   4   8  -1    3.10    0.88
   4   8  -1    2.56    0.86
  -4   8   1    3.08    0.89
   4  -8   1    3.11    0.87
  -4   8   1    3.39    1.12
   4  -8   1    5.02    1.15
  -4  -8  -1    4.17    1.00
   4  -8   1    3.09    0.86
  -5   8  -1   27.54    2.51
  -5   8  -1   26.17    2.22
  -5   8  -1   29.01    2.72
   5  -8  -1   29.81    1.94
   5   8   1   31.48    2.36
   5  -8  -1   30.14    1.86
  -5   8  -1   26.60    2.40
  -5  -8   1   28.24    1.12
  -5  -8   1   31.85    2.24
   5   8   1   27.47    2.04
   5  -8  -1   26.91    2.04
   5   8   1   27.38    2.00
  -5   8  -1   28.83    2.19
   5   8  -1   29.69    2.33
   5  -8   1   28.41    2.18
  -5  -8  -1   29.34    2.22
   5  -8   1   27.23    2.51
  -5   8   1   29.33    1.80
   5  -8   1   27.31    2.12
   5   8  -1   27.72    1.26
   5   8  -1   30.68    2.30
   5   8  -1   28.21    1.25
   5   8  -1   28.62    2.52
  -5  -8  -1   28.18    2.27
  -5   8   1   27.17    2.22
   5   8  -1   25.79    2.63
  -5  -8  -1   28.01    2.21
  -5   8   1   26.62    2.70
   5  -8   1   27.98    3.42
   5   8  -1   27.22    2.36
  -6   8  -1    2.29    1.44
   6  -8  -1    3.58    1.42
   6   8   1    1.47    1.09
  -6  -8   1    2.16    1.50
   6   8   1   -0.88    1.06
   6  -8  -1    0.98    1.14
   6   8   1    0.71    1.40
  -6   8  -1    1.81    1.29
  -6   8  -1    4.18    1.62
   6  -8  -1    2.78    0.98
  -6   8  -1    0.24    1.73
   6   8   1    2.46    1.49
  -6   8   1    1.78    1.34
  -6   8   1    1.31    1.63
   6   8  -1    1.47    0.51
   6   8  -1    4.00    1.73
  -6  -8  -1    1.29    1.30
  -6   8   1    0.55    0.98
   6   8  -1   -1.40    1.77
   6   8  -1    3.37    1.45
  -6  -8  -1    2.46    1.40
   6   8  -1    1.86    1.64
   6   8  -1    1.24    1.37
   6  -8   1    2.29    1.56
   6   8  -1    1.51    0.55
   6  -8   1    0.25    1.25
   6  -8   1    1.87    1.33
  -6   8   1    2.26    1.15
   6   8  -1    1.53    1.35
   6  -8   1    3.51    1.65
   7   8   1   26.45    2.49
  -7   8  -1   24.82    3.12
   7  -8  -1   21.48    2.41
   7  -8  -1   22.83    3.07
  -7   8  -1   20.30    3.00
   7  -8  -1   21.44    2.61
   7  -8  -1   22.05    3.02
   7   8   1   29.91    3.57
   7  -8  -1   29.10    3.54
  -7   8  -1   26.74    3.49
   7   8   1   20.03    2.73
   7   8   1   19.68    2.56
  -7   8  -1   22.95    3.28
   7   8   1   27.60    3.77
   7  -8   1   22.71    3.01
  -7   8   1   25.84    3.58
  -7  -8  -1   26.97    3.27
   7  -8   1   20.07    2.94
  -7   8   1   20.98    2.83
   7   8  -1   24.34    3.28
   7   8  -1   21.87    2.97
   7  -8   1   28.38    3.97
   7  -8   1   20.64    2.65
   7   8  -1   20.60    2.61
   7   8  -1   31.48    4.20
   7   8  -1   28.14    3.44
   7  -8   1   21.40    3.44
   0  -8  -2   30.76    1.58
   0   8  -2   32.55    1.36
   0   8  -2   31.46    1.65
   0  -8  -2   31.13    1.39
   0  -8   2   28.98    1.54
   0   8  -2   30.39    1.47
   0  -8   2   33.45    1.49
   0   8   2   32.41    1.35
   0  -8   2   31.65    1.67
   0  -8  -2   33.54    1.64
   0   8   2   33.35    1.60
  -1  -8   2  170.12    4.34
   1   8   2  166.83    4.82
  -1  -8   2  171.28    4.82
   1  -8  -2  158.98    4.69
  -1   8  -2  166.44    4.34
   1  -8  -2  168.10    4.64
  -1   8  -2  165.98    4.76
  -1   8  -2  158.03    4.42
   1  -8  -2  162.01    4.67
   1   8   2  169.79    4.37
  -1   8  -2  164.48    4.16
  -1   8  -2  166.30    5.05
  -1  -8   2  164.57    4.52
   1   8   2  172.18    4.82
  -1  -8   2  174.49    4.29
   1  -8   2  169.08    4.75
  -1  -8  -2  165.43    4.26
   1   8  -2  158.23    4.80
  -1   8   2  170.92    3.81
  -1  -8  -2  162.25    4.00
  -1   8   2  165.00    4.94
  -1   8   2  165.97    4.68
  -1  -8  -2  163.60    4.86
  -1   8   2  166.18    4.58
   1  -8   2  173.71    4.49
  -1  -8  -2  158.52    4.80
   1   8  -2  163.76    4.56
  -1   8   2  164.42    3.90
   1  -8   2  169.35    5.07
   1   8  -2  165.74    4.35
  -1   8   2  162.80    4.68
  -2   8  -2    4.15    1.00
   2  -8  -2    6.16    0.49
   2  -8  -2    5.85    1.08
   2   8   2    4.33    0.83
   2  -8  -2    5.52    0.77
   2   8   2    6.81    1.03
  -2   8  -2    5.20    0.79
   2   8   2    5.62    0.78
   2   8   2    4.26    0.72
   2  -8  -2    7.84    0.97
  -2   8  -2    6.46    0.76
  -2  -8   2    7.22    1.00
  -2   8  -2    6.65    1.05
  -2   8  -2    6.50    0.47
  -2  -8   2    5.87    0.69
  -2  -8   2    6.73    0.80
   2  -8  -2    5.62    0.59
   2   8  -2    6.82    0.99
   2  -8   2    6.72    0.88
  -2   8   2    6.75    0.79
  -2  -8  -2    7.18    1.11
   2  -8   2    4.01    0.94
   2   8  -2    6.14    0.68
  -2   8   2    6.57    1.00
  -2   8   2    5.81    1.01
   2   8  -2    5.54    0.78
  -2  -8  -2    6.58    0.82
  -2   8   2    4.10    0.72
   2   8  -2    5.74    0.67
  -2   8   2    5.80    0.51
   2  -8   2    6.95    0.98
   3  -8  -2  117.52    3.19
   3   8   2  111.07    3.87
   3  -8  -2  112.37    3.94
   3  -8  -2  114.59    4.34
   3   8   2  112.77    3.97
  -3  -8   2  111.66    3.76
  -3   8  -2  113.22    3.80
   3  -8  -2  116.07    3.50
   3  -8  -2  116.38    3.73
  -3   8  -2  111.07    4.40
  -3   8  -2  119.86    3.96
  -3   8  -2  116.53    4.09
   3  -8  -2  112.96    3.35
   3   8   2  111.60    4.04
   3   8   2  114.53    3.71
  -3   8   2  112.78    3.23
  -3  -8  -2  113.19    3.84
   3  -8   2  114.38    4.40
[truncated: 905,929 more chars]
