# Supplementary material for: (Nitrato-κO)(2,2′:6′,2′′-terpyridine-κ3 N,N′,N′′)palladium(II) nitrate
Source: IUCrdata. 2021 Jan 29;6(Pt 1):x210085. doi: 10.1107/S2414314621000857 (PMC9462261; doi:10.1107/S2414314621000857)
Supplement: Supplementary file 2 [file x-06-x210085-Isup2.hkl]

data_I                                                                          
_shelx_title ' [Pd(terpy)(NO3)](NO3)'                                           
_shelx_refln_list_code          4                                               
_shelx_F_calc_maximum      282.16                                               
_exptl_crystal_F_000       920.00                                               
_reflns_d_resolution_high  0.8086                                               
                                                                                
loop_                                                                           
 _space_group_symop_operation_xyz                                               
 'x, y, z'                                                                      
 '-x, -y, z+1/2'                                                                
 'x+1/2, -y+1/2, z'                                                             
 '-x+1/2, y+1/2, z+1/2'                                                         
                                                                                
_cell_length_a     6.2190                                                       
_cell_length_b    33.9728                                                       
_cell_length_c     7.4819                                                       
_cell_angle_alpha  90.000                                                       
_cell_angle_beta   90.000                                                       
_cell_angle_gamma  90.000                                                       
                                                                                
_shelx_F_squared_multiplier     1.000                                           
                                                                                
loop_                                                                           
 _refln_index_h                                                                 
 _refln_index_k                                                                 
 _refln_index_l                                                                 
 _refln_F_squared_calc                                                          
 _refln_F_squared_meas                                                          
 _refln_F_squared_sigma                                                         
 _refln_observed_status                                                         
   0   1  -9        967.63       1075.74       104.41 o                         
   1   1  -9        366.60        370.63        50.57 o                         
   1   2  -9        248.14        212.07        70.43 o                         
   0   3  -9         29.87        -32.22       113.41 o                         
   1   3  -9       1382.05       1554.81        79.05 o                         
   1   4  -9         29.59        125.98        82.39 o                         
   0   5  -9       2273.49       2130.03       139.63 o                         
   1   5  -9        169.26        144.59        63.28 o                         
   1   6  -9        115.05        164.93        71.37 o                         
   0   7  -9        731.46        692.02       173.77 o                         
   1   7  -9        521.06        653.62        79.59 o                         
   0   9  -9        621.16        683.98       173.89 o                         
   0   0  -8       2350.03       2099.44       167.00 o                         
   2   0  -8       1152.33       1233.87        92.76 o                         
   1   1  -8        164.72        191.96        59.01 o                         
   2   1  -8        154.08        238.81        47.43 o                         
   3   1  -8         43.02         92.51        82.41 o                         
   0   2  -8        133.31        134.25        68.55 o                         
   1   2  -8       2379.48       2394.86       101.97 o                         
   2   2  -8        229.60        219.97        71.86 o                         
   3   2  -8       1200.52       1251.97        76.36 o                         
   1   3  -8         63.11        171.73        57.57 o                         
   2   3  -8        305.70        339.12        52.40 o                         
   3   3  -8        235.73        431.40        64.47 o                         
   0   4  -8       1167.92       1174.87        93.11 o                         
   1   4  -8        933.93        978.69        55.47 o                         
   2   4  -8        561.64        651.48        62.56 o                         
   3   4  -8       1009.14       1024.96        52.02 o                         
   1   5  -8        140.50         99.88        46.21 o                         
   2   5  -8         58.00          4.34        57.70 o                         
   3   5  -8         15.17         67.70        66.62 o                         
   0   6  -8       1642.19       1777.75       193.39 o                         
   1   6  -8        223.77        285.09        48.56 o                         
   2   6  -8       1096.26       1279.67        62.41 o                         
   3   6  -8        553.91        586.54        66.47 o                         
   1   7  -8          6.36         57.45        57.00 o                         
   2   7  -8         58.40         21.09        62.00 o                         
   3   7  -8        137.09        187.49        63.15 o                         
   0   8  -8         90.73        124.07        77.21 o                         
   1   8  -8       2934.03       3024.16        96.94 o                         
   2   8  -8        133.67        147.29        55.35 o                         
   3   8  -8       1248.72       1295.35        67.43 o                         
   1   9  -8         30.20         52.82        50.13 o                         
   2   9  -8         55.21         89.46        55.34 o                         
   3   9  -8        420.90        323.33        66.01 o                         
   0  10  -8       2215.99       2226.93       186.35 o                         
   1  10  -8        701.62        648.47        59.57 o                         
   2  10  -8       1304.43       1447.33        75.85 o                         
   3  10  -8        348.03        336.54        72.28 o                         
   1  11  -8        130.99        141.93        55.60 o                         
   2  11  -8        633.18        872.33        66.83 o                         
   3  11  -8         63.68        186.02        71.93 o                         
   0  12  -8       2600.81       2745.51       216.26 o                         
   1  12  -8       1551.06       1508.56        74.17 o                         
   2  12  -8       1648.68       1772.70        77.13 o                         
   3  12  -8        729.33        643.33        54.51 o                         
   1  13  -8          4.90         63.46        58.16 o                         
   2  13  -8         56.58         37.76        63.75 o                         
   3  13  -8        186.80        194.88        55.38 o                         
   0  14  -8         97.02         60.26        84.78 o                         
   1  14  -8       1341.28       1404.61        73.91 o                         
   2  14  -8        206.57        276.71        59.49 o                         
   1  15  -8        143.79        187.94        62.42 o                         
   2  15  -8         58.08         92.88        92.57 o                         
   0  16  -8       1931.73       2171.38       137.07 o                         
   1  16  -8         16.01         18.06        64.60 o                         
   2  16  -8       1329.72       1400.00        84.07 o                         
   1  17  -8          3.20        168.35        60.16 o                         
   2  17  -8        129.70         72.26        52.65 o                         
   0  18  -8        413.19        524.74        92.51 o                         
   1  18  -8        911.32        982.58        57.30 o                         
   2  18  -8        596.58        491.15       170.68 o                         
   1  19  -8         69.31         10.22        47.99 o                         
   0  20  -8        260.91        220.48        77.05 o                         
   1  20  -8       1026.32        890.00        69.35 o                         
   2   0  -7        110.55        168.01        58.66 o                         
   4   0  -7       1452.47       1260.89        75.81 o                         
   0   1  -7       2255.75       2078.67       127.35 o                         
   1   1  -7        740.43        761.26        40.00 o                         
   2   1  -7       1358.03       1316.62        52.69 o                         
   3   1  -7        374.94        368.89        44.24 o                         
   4   1  -7       1440.81       1360.96        52.24 o                         
   5   1  -7        362.22        529.45        87.60 o                         
   1   2  -7         25.94         42.84        27.63 o                         
   2   2  -7        102.89        135.41        48.59 o                         
   3   2  -7        300.10        302.78        28.10 o                         
   4   2  -7         26.21        -17.01        43.90 o                         
   5   2  -7        447.25        464.14        98.85 o                         
   0   3  -7        445.48        370.53        46.26 o                         
   1   3  -7       2777.23       2855.12        62.21 o                         
   2   3  -7        100.68        142.51        35.26 o                         
   3   3  -7       1252.11       1306.21        71.04 o                         
   4   3  -7         61.81          5.10        43.75 o                         
   5   3  -7        643.96        776.80       145.45 o                         
   1   4  -7         13.81         66.20        33.89 o                         
   2   4  -7        414.48        522.00        57.44 o                         
   3   4  -7        149.49        172.46        38.04 o                         
   4   4  -7        796.72        731.49        43.58 o                         
   0   5  -7       3136.33       3129.12        93.30 o                         
   1   5  -7        268.49        332.73        37.60 o                         
   2   5  -7       2051.48       2089.33        85.17 o                         
   3   5  -7        100.81        116.81        41.47 o                         
   4   5  -7       1806.27       1700.96        52.14 o                         
   1   6  -7        160.23        177.23        38.86 o                         
   2   6  -7        323.96        335.98        42.48 o                         
   3   6  -7        188.35        185.99        35.04 o                         
   4   6  -7        481.68        562.03        46.31 o                         
   0   7  -7       1959.65       1943.81        97.31 o                         
   1   7  -7       3932.65       3952.27        82.75 o                         
   2   7  -7       1062.35       1219.94        55.84 o                         
   3   7  -7       1455.00       1449.48        53.46 o                         
   4   7  -7        984.34        897.59        44.12 o                         
   1   8  -7        138.50        192.95        41.89 o                         
   2   8  -7         11.93         -4.13        47.46 o                         
   3   8  -7        477.11        488.60        39.83 o                         
   4   8  -7         14.82         38.85        36.04 o                         
   0   9  -7       1277.48       1211.25        75.21 o                         
   1   9  -7       4507.63       4363.24        96.59 o                         
   2   9  -7        942.78        892.23        47.28 o                         
   3   9  -7       2295.44       2267.17        67.49 o                         
   4   9  -7        500.66        544.17        42.58 o                         
   1  10  -7         11.08         58.68        38.76 o                         
   2  10  -7        104.66        224.71        34.98 o                         
   3  10  -7        390.33        362.86        48.72 o                         
   4  10  -7        658.49        688.87        48.69 o                         
   0  11  -7       3020.69       3152.85       113.58 o                         
   1  11  -7         12.76        -15.40        39.76 o                         
   2  11  -7       2769.30       2818.17        74.82 o                         
   3  11  -7         58.58         76.83        38.96 o                         
   4  11  -7       1587.43       1658.63        62.85 o                         
   1  12  -7        201.31        254.91        30.47 o                         
   2  12  -7        650.66        673.01        48.18 o                         
   3  12  -7         10.21         77.56        39.32 o                         
   4  12  -7        352.20        367.37        61.56 o                         
   0  13  -7        735.51        696.58        46.67 o                         
   1  13  -7       3411.70       3424.73        73.36 o                         
   2  13  -7         32.37         37.22        40.69 o                         
   3  13  -7       1782.68       1720.66        64.22 o                         
   4  13  -7         89.46         71.63        48.49 o                         
   1  14  -7        125.35        144.90        37.20 o                         
   2  14  -7         12.11         -5.29        41.71 o                         
   3  14  -7        714.95        650.15        51.71 o                         
   4  14  -7          3.03        202.92        47.95 o                         
   0  15  -7       1500.01       1568.78        70.44 o                         
   1  15  -7       1603.90       1625.95        52.24 o                         
   2  15  -7       1276.91       1328.43        58.48 o                         
   3  15  -7        722.09        891.10        67.02 o                         
   4  15  -7        483.20        471.90        68.73 o                         
   1  16  -7         83.13         67.83        33.21 o                         
   2  16  -7        170.87        186.29        48.13 o                         
   3  16  -7        147.18        177.89        71.59 o                         
   4  16  -7        312.30        291.72        55.49 o                         
   0  17  -7       1317.20       1241.21        73.77 o                         
   1  17  -7        664.82        750.61        43.92 o                         
   2  17  -7        594.83        749.72        47.46 o                         
   3  17  -7        120.64        163.33        46.91 o                         
   1  18  -7         39.95         36.62        34.38 o                         
   2  18  -7         66.24         39.16        41.00 o                         
   3  18  -7        276.97        184.11        60.60 o                         
   0  19  -7         58.65        105.90        56.75 o                         
   1  19  -7       1315.12       1380.06        56.80 o                         
   2  19  -7          2.59        -17.15        40.57 o                         
   3  19  -7       1600.59       1588.37        73.60 o                         
   1  20  -7         32.55         73.52        38.77 o                         
   2  20  -7         25.15         60.28        39.41 o                         
   3  20  -7        232.60        193.58        74.65 o                         
   0  21  -7       1334.77       1336.95       109.58 o                         
   1  21  -7        531.70        594.43        46.93 o                         
   2  21  -7       1511.55       1603.86        60.69 o                         
   3  21  -7        238.74        200.19        55.98 o                         
   1  22  -7         93.54        115.75        50.95 o                         
   2  22  -7        367.57        387.20        44.72 o                         
   3  22  -7         14.36         95.54        82.94 o                         
   0  23  -7       3063.29       2935.84        94.85 o                         
   1  23  -7       1112.96       1047.45        56.62 o                         
   2  23  -7       1324.17       1266.04        58.75 o                         
   1  24  -7         57.66         68.03        45.36 o                         
   2  24  -7         49.57         86.02        56.76 o                         
   0  25  -7        232.20         25.39        76.03 o                         
   1  25  -7       1895.09       1840.98        70.07 o                         
   2  25  -7        239.35        293.10        79.15 o                         
   1  26  -7          3.66          7.03        67.12 o                         
   0  27  -7       2156.29       2239.13       119.08 o                         
   0   0  -6       8603.01       8341.62       339.88 o                         
   2   0  -6       4531.58       4394.18        95.00 o                         
   4   0  -6       1343.74       1255.42        49.49 o                         
   1   1  -6         18.73         41.18        20.14 o                         
   2   1  -6        170.74        195.22        24.01 o                         
   3   1  -6       2822.10       2524.11        60.57 o                         
   4   1  -6        333.54        345.76        26.02 o                         
   5   1  -6        206.68        234.54        47.73 o                         
   0   2  -6       1486.35       1448.35        78.71 o                         
   1   2  -6       5107.49       4823.99        69.09 o                         
   2   2  -6        494.68        499.73        35.66 o                         
   3   2  -6       2254.53       2097.93        50.77 o                         
   4   2  -6        945.89        927.19        37.41 o                         
   5   2  -6        807.24        859.18        46.35 o                         
   1   3  -6         54.24         83.62        20.88 o                         
   2   3  -6        379.55        376.87        28.56 o                         
   3   3  -6       1393.39       1443.60        46.55 o                         
   4   3  -6        152.87        164.46        37.95 o                         
   5   3  -6        709.51        727.83        53.12 o                         
   0   4  -6       4075.23       4072.30        91.20 o                         
   1   4  -6       1903.32       1849.02        46.39 o                         
   2   4  -6       2496.00       2498.56        53.09 o                         
   3   4  -6       3667.99       3444.46        91.08 o                         
   4   4  -6       1489.88       1381.05        44.26 o                         
   5   4  -6       1083.62       1111.39        62.26 o                         
   1   5  -6         14.23         59.16        24.99 o                         
   2   5  -6        137.02        191.89        25.27 o                         
   3   5  -6        381.95        284.70        28.74 o                         
   4   5  -6        991.08       1029.84        38.20 o                         
   5   5  -6         27.19        104.96        53.91 o                         
   0   6  -6       6624.83       6476.74       115.02 o                         
   1   6  -6        408.36        439.12        32.13 o                         
   2   6  -6       3277.55       3287.59        61.21 o                         
   3   6  -6        244.04        347.86        30.06 o                         
   4   6  -6       2070.19       1957.65        49.58 o                         
   5   6  -6        135.33        105.77        41.17 o                         
   1   7  -6        116.17        113.41        26.90 o                         
   2   7  -6        225.78        291.17        29.91 o                         
   3   7  -6         46.51         51.25        32.31 o                         
   4   7  -6        152.65        183.36        34.33 o                         
   5   7  -6        435.71        400.30        48.72 o                         
   0   8  -6       1203.43       1248.40        64.87 o                         
   1   8  -6       3493.76       3512.91        57.64 o                         
   2   8  -6        246.94        225.54        27.60 o                         
   3   8  -6       2499.61       2549.67        66.50 o                         
   4   8  -6         26.15         20.33        28.39 o                         
   5   8  -6       1117.22       1100.32        56.33 o                         
   1   9  -6        200.71        170.58        33.40 o                         
   2   9  -6        122.66         90.65        30.62 o                         
   3   9  -6       1181.91       1125.42        49.27 o                         
   4   9  -6         46.64         67.13        37.97 o                         
   5   9  -6        391.14        358.40        43.54 o                         
   0  10  -6       3845.12       3838.87        79.08 o                         
   1  10  -6       1998.26       1941.00        58.20 o                         
   2  10  -6       3531.55       3635.12        96.72 o                         
   3  10  -6       1308.76       1361.68        60.28 o                         
   4  10  -6        931.55        990.27        48.96 o                         
   5  10  -6        380.77        292.67        59.46 o                         
   1  11  -6        125.33        128.11        25.06 o                         
   2  11  -6        204.74        279.23        32.61 o                         
   3  11  -6        137.39        157.45        39.49 o                         
   4  11  -6        518.73        537.40        44.73 o                         
   5  11  -6         11.31         39.55        40.57 o                         
   0  12  -6       4249.60       4133.40        88.33 o                         
   1  12  -6       1704.02       1654.74        52.27 o                         
   2  12  -6       2313.06       2358.45        65.44 o                         
   3  12  -6        814.71        745.59        44.04 o                         
   4  12  -6       1398.60       1460.53        54.17 o                         
   5  12  -6        201.04        269.22        66.24 o                         
   1  13  -6        332.47        415.14        34.24 o                         
   2  13  -6         21.34         72.69        28.25 o                         
   3  13  -6        804.80        903.73        47.45 o                         
   4  13  -6        391.86        405.97        55.70 o                         
   5  13  -6        529.99        564.05        65.36 o                         
   0  14  -6        888.22        912.80        55.24 o                         
   1  14  -6       3652.48       3503.40        69.63 o                         
   2  14  -6       1476.86       1340.29        48.66 o                         
   3  14  -6       2041.43       2022.99        63.35 o                         
   4  14  -6        154.90        192.34        36.06 o                         
   5  14  -6        919.45        969.44        61.59 o                         
   1  15  -6        305.75        309.38        35.26 o                         
   2  15  -6         66.39         81.12        29.10 o                         
   3  15  -6        353.84        336.92        47.98 o                         
   4  15  -6        332.66        240.98        43.29 o                         
   5  15  -6         78.65         95.89        55.89 o                         
   0  16  -6       3166.91       3166.46        88.37 o                         
   1  16  -6         24.17         61.36        30.52 o                         
   2  16  -6       1880.64       1965.37        66.75 o                         
   3  16  -6        156.00        106.85        34.65 o                         
   4  16  -6       1368.29       1415.74        62.23 o                         
   5  16  -6         89.19        112.53        58.93 o                         
   1  17  -6         39.20          1.29        28.34 o                         
   2  17  -6        354.64        381.64        33.84 o                         
   3  17  -6         29.32          6.43        37.01 o                         
   4  17  -6        744.07        730.09        53.28 o                         
   0  18  -6       1190.31       1288.90        68.29 o                         
   1  18  -6       2504.36       2452.41        62.38 o                         
   2  18  -6        315.90        269.95        34.79 o                         
   3  18  -6       1533.41       1500.58        66.06 o                         
   4  18  -6        286.98        198.92        49.80 o                         
   1  19  -6         21.89         37.75        29.98 o                         
   2  19  -6        228.43        237.63        33.10 o                         
   3  19  -6        375.23        306.11        37.03 o                         
   4  19  -6        164.14        147.66        71.22 o                         
   0  20  -6       1521.61       1372.44        63.73 o                         
   1  20  -6       1352.62       1503.20        54.54 o                         
   2  20  -6       1064.22       1085.17        45.39 o                         
   3  20  -6       1826.75       1874.40        66.11 o                         
   4  20  -6        432.58        440.05        53.64 o                         
   1  21  -6         88.26         90.33        34.49 o                         
   2  21  -6        672.13        700.04        40.01 o                         
   3  21  -6          0.86        153.97        56.37 o                         
   4  21  -6        629.66        756.41        63.50 o                         
   0  22  -6       4913.29       4960.85       101.12 o                         
   1  22  -6        282.44        274.87        26.76 o                         
   2  22  -6       1944.95       2086.46        62.73 o                         
   3  22  -6        111.68         94.88        41.12 o                         
   4  22  -6       1186.73       1193.89        63.93 o                         
   1  23  -6        242.05        252.39        38.53 o                         
   2  23  -6         49.52         60.95        43.09 o                         
   3  23  -6        192.99        239.41        44.17 o                         
   4  23  -6        236.52        218.91        58.71 o                         
   0  24  -6        124.52         94.58        63.46 o                         
   1  24  -6       2932.75       3030.95        75.60 o                         
   2  24  -6        240.51        160.43        45.93 o                         
   3  24  -6       2225.96       2349.53        86.31 o                         
   1  25  -6         98.08         54.92        38.66 o                         
   2  25  -6         19.25        -34.73        44.57 o                         
   3  25  -6        327.94        334.56        63.63 o                         
   0  26  -6       1346.92       1311.12       101.40 o                         
   1  26  -6       2489.44       2428.15        87.71 o                         
   2  26  -6       1567.43       1448.96        65.87 o                         
   3  26  -6       1144.88       1075.10        70.97 o                         
   1  27  -6         79.15         65.82        54.34 o                         
   2  27  -6        280.87        278.38        65.54 o                         
   3  27  -6        171.03        118.51        73.60 o                         
   0  28  -6       1844.57       1988.27       210.25 o                         
   1  28  -6        662.83        677.05        76.20 o                         
   2  28  -6       1954.64       1948.24        85.45 o                         
   1  29  -6         30.27        151.49        67.70 o                         
   2  29  -6         80.03        100.49        66.86 o                         
   0  30  -6        194.36        233.03        91.54 o                         
   1  30  -6       2473.86       2471.18       105.81 o                         
   2  30  -6         58.77       -114.97       114.97 o                         
   1  31  -6         18.62         67.19        71.87 o                         
   2   0  -5       1095.13       1146.28        43.43 o                         
   4   0  -5        771.54        734.32        47.74 o                         
   6   0  -5       1528.08       1551.22        77.03 o                         
   0   1  -5       5395.82       5314.21        91.32 o                         
   1   1  -5       2039.46       2072.57        41.28 o                         
   2   1  -5       3156.87       3083.61        42.91 o                         
   3   1  -5       2194.39       2079.60        36.50 o                         
   4   1  -5       1215.46       1251.43        36.85 o                         
   5   1  -5        704.00        719.69        46.52 o                         
   6   1  -5        610.14        605.13        44.84 o                         
   1   2  -5        473.25        477.12        24.01 o                         
   2   2  -5        278.34        306.78        20.61 o                         
   3   2  -5       2177.05       2166.98        33.20 o                         
   4   2  -5         86.82         62.09        25.43 o                         
   5   2  -5       1074.44       1160.13        46.96 o                         
   6   2  -5         57.66         64.77        50.96 o                         
   0   3  -5        289.75        269.58        29.31 o                         
   1   3  -5       7003.45       6790.12        72.96 o                         
   2   3  -5        254.48        268.87        20.12 o                         
   3   3  -5       3625.64       3627.71        63.09 o                         
   4   3  -5        314.94        313.91        24.90 o                         
   5   3  -5       1659.08       1677.87        54.45 o                         
   6   3  -5         32.74         29.71        42.74 o                         
   1   4  -5        127.41        105.29        13.51 o                         
   2   4  -5        131.77        149.17        18.82 o                         
   3   4  -5        344.99        357.29        25.67 o                         
   4   4  -5         97.31        136.06        22.57 o                         
   5   4  -5        568.54        589.77        37.28 o                         
   6   4  -5        613.36        617.59        46.32 o                         
   0   5  -5       4685.13       4460.09        84.97 o                         
   1   5  -5        865.19        864.05        33.75 o                         
   2   5  -5       6593.31       6480.84        71.28 o                         
   3   5  -5        878.87        875.71        32.83 o                         
   4   5  -5       1048.65       1110.18        41.87 o                         
   5   5  -5        143.52        125.24        30.47 o                         
   6   5  -5       1088.32       1104.31        51.34 o                         
   1   6  -5         63.29         89.45        20.29 o                         
   2   6  -5       1506.41       1536.19        52.35 o                         
   3   6  -5        512.01        555.45        28.59 o                         
   4   6  -5       1235.83       1164.85        42.73 o                         
   5   6  -5          8.14         36.08        45.50 o                         
   6   6  -5        591.42        564.94        49.11 o                         
   0   7  -5       7321.34       7328.85       106.19 o                         
   1   7  -5       5439.53       5273.96        70.60 o                         
   2   7  -5       2321.13       2394.44        54.52 o                         
   3   7  -5       2423.80       2357.82        54.11 o                         
   4   7  -5       2170.67       2256.46        54.15 o                         
   5   7  -5       1266.61       1245.88        52.19 o                         
   6   7  -5        165.16        142.66        41.40 o                         
   1   8  -5        710.62        747.01        29.88 o                         
   2   8  -5         36.62         26.14        22.31 o                         
   3   8  -5        538.58        552.59        33.34 o                         
   4   8  -5         35.80        -10.05        28.66 o                         
   5   8  -5       1824.78       1838.85        45.20 o                         
   6   8  -5          0.72        -28.24        45.44 o                         
   0   9  -5       3047.81       3064.61        65.14 o                         
   1   9  -5       3999.15       3945.75        62.03 o                         
   2   9  -5       2493.71       2442.25        51.05 o                         
   3   9  -5       3829.03       3750.74        64.83 o                         
   4   9  -5        993.24        978.73        45.43 o                         
   5   9  -5       1050.02       1084.00        42.97 o                         
   6   9  -5        248.38        235.58        54.40 o                         
   1  10  -5         23.97         23.74        18.58 o                         
   2  10  -5        244.54        230.48        26.14 o                         
   3  10  -5         66.63        124.91        30.55 o                         
   4  10  -5        743.25        817.49        44.91 o                         
   5  10  -5        242.09        288.24        47.16 o                         
   6  10  -5        733.58        767.97        53.68 o                         
   0  11  -5      10476.39      10440.76       136.50 o                         
   1  11  -5        449.75        431.09        25.86 o                         
   2  11  -5       6691.29       6741.96        80.47 o                         
   3  11  -5        715.41        705.50        43.88 o                         
   4  11  -5       3188.48       3138.78        64.09 o                         
   5  11  -5         25.52          4.61        38.83 o                         
   6  11  -5        332.34        294.08        56.29 o                         
   1  12  -5         65.39         90.04        21.43 o                         
   2  12  -5        130.15        115.66        23.06 o                         
   3  12  -5        489.94        513.68        32.53 o                         
   4  12  -5        561.83        569.39        28.55 o                         
   5  12  -5        832.80        873.57        59.77 o                         
   6  12  -5        198.35        137.18        45.80 o                         
   0  13  -5       1114.87       1102.24        50.22 o                         
   1  13  -5       5687.53       5706.25        74.31 o                         
   2  13  -5       1500.65       1492.12        44.98 o                         
   3  13  -5       2510.77       2468.38        54.13 o                         
   4  13  -5        326.44        323.81        32.31 o                         
   5  13  -5       1034.91       1057.51        62.69 o                         
   6  13  -5        144.64        160.56        58.98 o                         
   1  14  -5        500.75        533.87        28.67 o                         
   2  14  -5        298.86        328.30        28.43 o                         
   3  14  -5       1436.52       1451.10        46.75 o                         
   4  14  -5         10.43        -12.50        30.75 o                         
   5  14  -5        737.29        747.78        52.45 o                         
   0  15  -5       4209.92       4020.79        86.50 o                         
   1  15  -5       3077.15       3064.28        54.98 o                         
   2  15  -5       4365.33       4239.83        64.66 o                         
   3  15  -5        932.56       1028.67        40.16 o                         
   4  15  -5        412.02        488.04        39.63 o                         
   5  15  -5        804.22        803.58        65.97 o                         
   1  16  -5        162.64        191.66        24.44 o                         
   2  16  -5        505.66        546.03        31.46 o                         
   3  16  -5        231.33        215.82        27.90 o                         
   4  16  -5       1211.47       1164.05        53.01 o                         
   5  16  -5         87.26         27.22        54.62 o                         
   0  17  -5       5881.18       5758.04       108.00 o                         
   1  17  -5        871.83        841.28        35.64 o                         
   2  17  -5       3262.20       3316.19        58.67 o                         
   3  17  -5        539.57        555.96        36.71 o                         
   4  17  -5       2952.09       2986.30        72.53 o                         
   5  17  -5        366.21        220.70        53.74 o                         
   1  18  -5         52.83         33.62        23.18 o                         
   2  18  -5         11.37         54.05        25.23 o                         
   3  18  -5        217.20        286.49        34.31 o                         
   4  18  -5        459.16        487.21        40.04 o                         
   5  18  -5        503.64        469.39        63.13 o                         
   0  19  -5        175.40        206.66        33.36 o                         
   1  19  -5       2400.67       2326.12        57.19 o                         
   2  19  -5         98.63         89.39        28.53 o                         
   3  19  -5       2565.14       2658.03        66.23 o                         
   4  19  -5         75.01        133.15        39.92 o                         
   5  19  -5       1263.19       1329.95        69.95 o                         
   1  20  -5        181.15        165.58        28.04 o                         
   2  20  -5         20.44         25.47        23.63 o                         
   3  20  -5        326.08        291.15        34.93 o                         
   4  20  -5         92.78        126.17        39.17 o                         
   5  20  -5        569.43        482.88        75.01 o                         
   0  21  -5       4197.06       4079.34        82.88 o                         
   1  21  -5       1606.06       1653.07        54.78 o                         
   2  21  -5       1540.87       1503.81        57.94 o                         
   3  21  -5        592.48        559.16        41.66 o                         
   4  21  -5       2044.70       2029.23        77.32 o                         
   5  21  -5         91.92        163.58        59.85 o                         
   1  22  -5         40.86         52.92        26.81 o                         
   2  22  -5        289.41        236.11        37.08 o                         
   3  22  -5          7.59         29.45        48.04 o                         
   4  22  -5        652.04        727.05        56.63 o                         
   5  22  -5         62.00         -0.53        60.12 o                         
   0  23  -5       2442.64       2573.33       115.33 o                         
   1  23  -5       1029.41       1008.66        42.80 o                         
   2  23  -5       2465.50       2261.23        69.83 o                         
   3  23  -5       1148.18       1162.38        53.72 o                         
   4  23  -5        689.98        663.52        53.42 o                         
   1  24  -5        653.96        638.67        40.29 o                         
   2  24  -5         30.14         72.66        37.38 o                         
   3  24  -5       1245.63       1185.07        61.02 o                         
   4  24  -5         53.14         79.73        52.53 o                         
   0  25  -5       2477.54       2312.36        98.53 o                         
   1  25  -5       5045.90       5172.48       102.54 o                         
   2  25  -5       1032.18       1127.78        57.39 o                         
   3  25  -5       1913.87       1967.03        71.04 o                         
   4  25  -5        314.14        314.46        58.28 o                         
   1  26  -5        133.44        184.39        46.62 o                         
   2  26  -5        275.45        286.54        53.83 o                         
   3  26  -5         41.49          2.98        44.80 o                         
   4  26  -5       1019.84        936.48        68.31 o                         
   0  27  -5       3553.60       3453.66       128.59 o                         
   1  27  -5         13.92         20.38        48.14 o                         
   2  27  -5       2932.54       2953.51       105.81 o                         
   3  27  -5        100.79        112.41        67.58 o                         
   4  27  -5       1271.98       1332.69        96.47 o                         
   1  28  -5        662.00        614.34        58.22 o                         
   2  28  -5         98.17         64.25        55.82 o                         
   3  28  -5        102.60        154.77        62.04 o                         
   0  29  -5        135.51        197.51       108.98 o                         
   1  29  -5       2036.56       2106.30        84.89 o                         
   2  29  -5        360.85        322.21        64.40 o                         
   3  29  -5       1022.68       1113.77        75.25 o                         
   1  30  -5         32.63         54.66        59.94 o                         
   2  30  -5        148.84        142.28        63.84 o                         
   3  30  -5        418.15        430.93        73.85 o                         
   0  31  -5        656.50        633.12        89.58 o                         
   1  31  -5       1740.38       1774.13        82.48 o                         
   2  31  -5       1246.03       1138.33        78.85 o                         
   3  31  -5       1087.35       1184.73        87.52 o                         
   1  32  -5         23.33         77.48        83.19 o                         
   2  32  -5         14.83        114.61        74.65 o                         
   0  33  -5       2117.61       2046.94       123.23 o                         
   1  33  -5        129.03        132.86        71.98 o                         
   2  33  -5       2120.67       2243.08        99.65 o                         
   1  34  -5          5.34        -12.02        90.06 o                         
   0  35  -5         75.14        -92.12        95.66 o                         
   0   0  -4      16151.12      16188.87       234.02 o                         
   2   0  -4      30076.21      31284.39       291.52 o                         
   4   0  -4        812.40        873.54        45.51 o                         
   6   0  -4        726.86        639.21        57.67 o                         
   1   1  -4        616.50        627.61        17.53 o                         
   2   1  -4       5472.95       5471.26        55.07 o                         
   3   1  -4       1671.02       1643.98        29.46 o                         
   4   1  -4       1742.61       1783.56        42.21 o                         
   5   1  -4        315.63        373.29        31.90 o                         
   6   1  -4        843.32        861.57        43.00 o                         
   0   2  -4       3109.20       2904.81        59.35 o                         
   1   2  -4      10647.56      10484.92        85.95 o                         
   2   2  -4       2915.18       2761.52        34.33 o                         
   3   2  -4       4962.78       4897.47        48.84 o                         
   4   2  -4        954.81        973.51        35.40 o                         
   5   2  -4       1465.23       1550.98        47.78 o                         
   6   2  -4        252.38        258.22        44.03 o                         
   1   3  -4        456.59        467.49        17.24 o                         
   2   3  -4       2050.71       2048.46        37.73 o                         
   3   3  -4        476.03        488.95        20.77 o                         
   4   3  -4         85.72         91.72        17.58 o                         
   5   3  -4       2624.15       2566.38        56.29 o                         
   6   3  -4         46.31          3.49        43.13 o                         
   0   4  -4       4473.80       4367.96        74.09 o                         
   1   4  -4       5347.29       5285.32        55.49 o                         
   2   4  -4       6972.68       6858.70        73.34 o                         
   3   4  -4       2529.70       2569.98        37.59 o                         
   4   4  -4        591.62        609.71        25.66 o                         
   5   4  -4       1306.06       1346.22        51.70 o                         
   6   4  -4        721.22        779.32        43.49 o                         
   1   5  -4        573.23        623.65        22.56 o                         
   2   5  -4        313.09        317.52        21.09 o                         
   3   5  -4         40.68         40.56        12.31 o                         
   4   5  -4        352.41        379.30        25.71 o                         
   5   5  -4         61.89         82.36        28.66 o                         
   6   5  -4        978.45       1045.88        45.23 o                         
   0   6  -4       2263.41       2135.59        43.71 o                         
   1   6  -4        784.82        744.30        25.23 o                         
   2   6  -4       5037.47       4831.23        62.42 o                         
   3   6  -4       1044.40       1015.66        29.26 o                         
   4   6  -4       4711.68       4518.05        58.34 o                         
   5   6  -4       1007.50        942.26        41.92 o                         
   6   6  -4       1524.16       1487.86        68.02 o                         
   1   7  -4         73.11         89.39        14.35 o                         
   2   7  -4         34.45         17.08        14.73 o                         
   3   7  -4        207.28        199.17        18.76 o                         
   4   7  -4        178.23        191.91        21.32 o                         
   5   7  -4        927.22        912.95        39.20 o                         
   6   7  -4        109.49        124.49        36.19 o                         
   0   8  -4        378.48        394.52        27.16 o                         
   1   8  -4       8450.20       8340.39        79.38 o                         
   2   8  -4          2.96         29.13        14.00 o                         
   3   8  -4       5254.96       5251.59        63.15 o                         
   4   8  -4        314.21        303.66        22.32 o                         
   5   8  -4       1891.43       1855.49        46.27 o                         
   6   8  -4          2.82          2.36        40.83 o                         
   1   9  -4        435.80        464.76        22.94 o                         
   2   9  -4        176.63        179.68        18.19 o                         
   3   9  -4        954.18        967.82        32.86 o                         
   4   9  -4         52.71         81.09        21.52 o                         
   5   9  -4        930.89        885.90        36.18 o                         
   6   9  -4        181.23        153.44        36.93 o                         
   0  10  -4       9307.29       9173.08       129.56 o                         
   1  10  -4       5164.28       5210.42        61.86 o                         
   2  10  -4       6467.33       6389.46        74.66 o                         
   3  10  -4        851.17        912.50        33.15 o                         
   4  10  -4       2182.42       2111.27        50.75 o                         
   5  10  -4         70.66        101.51        25.25 o                         
   6  10  -4        797.27        854.58        49.52 o                         
   1  11  -4        256.30        245.25        19.64 o                         
   2  11  -4       1357.02       1417.11        35.84 o                         
   3  11  -4        440.71        445.35        25.97 o                         
   4  11  -4       2137.97       2145.22        63.21 o                         
   5  11  -4         55.47         72.26        40.79 o                         
   6  11  -4        948.57        945.99        43.20 o                         
   0  12  -4       7625.95       7638.49       119.34 o                         
   1  12  -4       5600.99       5611.98        62.99 o                         
   2  12  -4       5878.87       5858.50        63.83 o                         
   3  12  -4       2005.50       2016.43        40.55 o                         
   4  12  -4       2430.31       2441.08        64.23 o                         
   5  12  -4        526.35        597.11        41.13 o                         
   6  12  -4        454.83        478.35        39.80 o                         
   1  13  -4        389.72        395.32        23.47 o                         
   2  13  -4        633.69        604.94        25.76 o                         
   3  13  -4        767.00        831.32        32.10 o                         
   4  13  -4        237.15        219.64        24.57 o                         
   5  13  -4       1848.83       1797.78        55.63 o                         
   6  13  -4        216.36        164.49        40.08 o                         
   0  14  -4       3374.65       3484.48        81.46 o                         
   1  14  -4       9238.64       9266.64        91.36 o                         
   2  14  -4        442.50        466.40        23.44 o                         
   3  14  -4       7062.91       6986.41        85.13 o                         
   4  14  -4        104.40        136.15        24.45 o                         
   5  14  -4       1767.68       1741.47        66.26 o                         
   6  14  -4         53.10         88.50        46.26 o                         
   1  15  -4        717.41        685.53        28.80 o                         
   2  15  -4        360.29        381.87        22.85 o                         
   3  15  -4         39.56         40.60        33.44 o                         
   4  15  -4        755.05        766.69        36.44 o                         
   5  15  -4        787.60        776.58        45.22 o                         
   6  15  -4        602.33        629.34        50.47 o                         
   0  16  -4       6454.89       6214.08        97.00 o                         
   1  16  -4       1305.64       1340.94        39.08 o                         
   2  16  -4       8892.42       8885.51        85.06 o                         
   3  16  -4        839.48        917.03        45.40 o                         
   4  16  -4       3364.05       3344.34        66.41 o                         
   5  16  -4         47.70         57.98        38.42 o                         
   6  16  -4        671.83        771.22        56.38 o                         
   1  17  -4        156.46        195.64        18.64 o                         
   2  17  -4        361.05        370.66        22.85 o                         
   3  17  -4        591.83        549.20        33.23 o                         
   4  17  -4        928.88        954.88        44.67 o                         
   5  17  -4        229.35        196.32        50.35 o                         
   6  17  -4        956.30        985.05        57.56 o                         
   0  18  -4       1959.99       1850.00        54.03 o                         
   1  18  -4       4853.74       4677.11        58.62 o                         
   2  18  -4       1516.57       1526.02        40.89 o                         
   3  18  -4       2571.47       2470.26        58.38 o                         
   4  18  -4       1134.14       1177.13        49.63 o                         
   5  18  -4        827.09        937.60        53.48 o                         
   6  18  -4        496.01        509.69        62.95 o                         
   1  19  -4        785.94        810.22        34.50 o                         
   2  19  -4         49.22         67.30        20.28 o                         
   3  19  -4       1373.26       1442.18        50.39 o                         
   4  19  -4         57.87         25.69        32.63 o                         
   5  19  -4       1221.72       1153.35        58.00 o                         
   6  19  -4         25.94          8.47        88.20 o                         
   0  20  -4       2174.32       2137.56        81.09 o                         
   1  20  -4       6328.62       6295.28        79.65 o                         
   2  20  -4       1255.08       1209.14        38.61 o                         
   3  20  -4       1858.31       1969.13        58.08 o                         
   4  20  -4        663.90        675.39        45.96 o                         
   5  20  -4        370.22        415.43        48.75 o                         
   1  21  -4        237.57        243.87        27.39 o                         
   2  21  -4        127.77        126.18        28.39 o                         
   3  21  -4         94.85        111.14        28.85 o                         
   4  21  -4        568.79        569.57        45.92 o                         
   5  21  -4        165.03        220.11        38.31 o                         
   0  22  -4       4856.44       4969.78       116.26 o                         
   1  22  -4         64.20         63.95        25.10 o                         
   2  22  -4       2368.70       2419.45        65.26 o                         
   3  22  -4         42.57         42.60        40.19 o                         
   4  22  -4       3133.11       3030.22        81.95 o                         
   5  22  -4          5.83         38.46        41.74 o                         
   1  23  -4        447.64        395.44        40.50 o                         
   2  23  -4        204.68        237.90        34.57 o                         
   3  23  -4        151.10        176.33        38.63 o                         
   4  23  -4        461.21        483.00        47.00 o                         
   5  23  -4        238.04        159.74        56.44 o                         
   0  24  -4        827.92        767.74        81.36 o                         
   1  24  -4       2637.25       2559.76        91.30 o                         
   2  24  -4        993.55        933.64        60.54 o                         
   3  24  -4       2695.66       2537.63        81.83 o                         
   4  24  -4          9.64         15.48        44.62 o                         
   5  24  -4       1002.44       1176.40        65.46 o                         
   1  25  -4         15.66         26.70        39.32 o                         
   2  25  -4         44.04        101.45        43.24 o                         
   3  25  -4        242.58        231.83        46.16 o                         
   4  25  -4        175.95        148.06        49.62 o                         
   5  25  -4        645.81        692.97        71.03 o                         
   0  26  -4       4390.96       4406.73       148.31 o                         
   1  26  -4        930.70        876.92        67.88 o                         
   2  26  -4       1701.30       1812.21        79.19 o                         
   3  26  -4        825.08        819.96        55.87 o                         
   4  26  -4       1506.89       1534.09        72.99 o                         
   5  26  -4        926.20       1003.06        66.46 o                         
   1  27  -4        196.08        129.20        58.37 o                         
   2  27  -4        364.37        389.02        54.23 o                         
   3  27  -4         23.66         79.09        49.09 o                         
   4  27  -4       1125.87       1117.15        66.44 o                         
   0  28  -4       3827.25       3925.51       148.78 o                         
   1  28  -4       1535.26       1460.55        85.21 o                         
   2  28  -4       3603.48       3609.76       106.57 o                         
   3  28  -4        649.41        718.74        62.08 o                         
   4  28  -4        710.93        776.35        64.76 o                         
   1  29  -4        121.23        139.84        58.41 o                         
   2  29  -4        274.70        349.42        53.59 o                         
   3  29  -4        812.29        763.03        65.15 o                         
   4  29  -4         87.32        145.00        60.09 o                         
   0  30  -4        545.47        546.40        87.35 o                         
   1  30  -4       3868.01       3732.37       115.62 o                         
   2  30  -4        286.71        224.09        58.16 o                         
   3  30  -4       2549.41       2529.93       110.28 o                         
   4  30  -4         19.93         28.66        60.07 o                         
   1  31  -4        196.46        303.35        57.86 o                         
   2  31  -4        218.45        189.48        60.54 o                         
   3  31  -4        358.10        389.08        69.18 o                         
   0  32  -4       2831.80       2746.29       175.90 o                         
   1  32  -4        668.62        634.71        67.13 o                         
   2  32  -4       2455.76       2357.33       126.27 o                         
   3  32  -4        254.02        192.14        71.56 o                         
   1  33  -4          0.27        -36.42        60.15 o                         
   2  33  -4        221.61        210.50        71.58 o                         
   3  33  -4         30.55         15.97        72.00 o                         
   0  34  -4       1001.69       1240.48       172.00 o                         
   1  34  -4       1409.24       1419.82        84.90 o                         
   2  34  -4       1153.28       1135.46        89.84 o                         
   3  34  -4       1116.53       1013.77        86.50 o                         
   1  35  -4         42.78        136.64        87.33 o                         
   2  35  -4          1.64         86.51        82.69 o                         
   0  36  -4        599.22        757.66       111.31 o                         
   1  36  -4       1802.39       1910.74       112.17 o                         
   2  36  -4        431.46        559.79        92.94 o                         
   1  37  -4         26.29         17.31        80.19 o                         
   2   0  -3       1305.50       1347.38        40.03 o                         
   4   0  -3       2493.85       2424.49        60.21 o                         
   6   0  -3       2289.95       2392.33        82.24 o                         
   0   1  -3      10205.27      10239.03       110.59 o                         
   1   1  -3       5330.70       5362.48        47.92 o                         
   2   1  -3      21576.64      22423.69       140.55 o                         
   3   1  -3       3510.95       3486.16        38.28 o                         
   4   1  -3       3221.64       3218.67        46.09 o                         
   5   1  -3       1147.96       1261.81        43.74 o                         
   6   1  -3       1351.86       1459.36        47.25 o                         
   7   1  -3          7.95         -5.31        43.92 o                         
   1   2  -3       2221.00       2335.22        28.91 o                         
   2   2  -3        254.31        272.54        14.91 o                         
   3   2  -3        428.57        421.84        17.31 o                         
   4   2  -3        405.19        404.40        22.12 o                         
   5   2  -3       1304.32       1351.80        44.81 o                         
   6   2  -3        279.42        261.38        33.32 o                         
   7   2  -3        962.13        919.95        54.02 o                         
   0   3  -3       1660.27       1878.33        38.82 o                         
   1   3  -3      16559.62      16555.97       123.07 o                         
   2   3  -3        657.14        718.43        20.60 o                         
   3   3  -3       5626.32       5436.21        52.54 o                         
   4   3  -3        168.82        155.33        15.94 o                         
   5   3  -3       2894.15       2989.84        55.26 o                         
   6   3  -3         99.27        133.11        35.44 o                         
   7   3  -3        647.52        657.30        53.38 o                         
   1   4  -3       1451.50       1373.14        25.23 o                         
   2   4  -3        131.83        111.51        10.48 o                         
   3   4  -3       3242.24       3259.21        39.99 o                         
   4   4  -3        562.91        581.13        21.41 o                         
   5   4  -3        763.89        806.25        33.58 o                         
   6   4  -3        698.25        701.33        37.85 o                         
   7   4  -3        450.16        487.11        53.74 o                         
   0   5  -3      19871.20      19967.33       197.20 o                         
   1   5  -3       2743.62       2802.36        37.54 o                         
   2   5  -3      13448.87      13323.61        99.11 o                         
   3   5  -3        820.91        842.98        27.02 o                         
   4   5  -3       2429.73       2389.26        37.51 o                         
   5   5  -3        395.12        361.61        28.33 o                         
   6   5  -3       1325.88       1402.94        46.79 o                         
   7   5  -3         59.69        141.39        48.53 o                         
   1   6  -3       1343.88       1364.12        28.02 o                         
   2   6  -3       1064.05       1066.96        25.84 o                         
   3   6  -3        474.01        515.93        20.32 o                         
   4   6  -3       1892.42       1909.51        36.10 o                         
   5   6  -3        235.33        215.24        22.94 o                         
   6   6  -3       1406.72       1471.85        47.76 o                         
   7   6  -3         96.34         63.19        56.00 o                         
   0   7  -3       6789.60       6685.65        93.87 o                         
   1   7  -3       5823.52       5401.73        56.32 o                         
   2   7  -3       8628.90       8633.25        71.60 o                         
   3   7  -3       4243.59       4167.05        42.74 o                         
   4   7  -3       2660.72       2671.63        40.31 o                         
   5   7  -3       1511.39       1490.92        40.43 o                         
   6   7  -3        408.04        454.49        41.59 o                         
   7   7  -3        284.78        246.92        63.17 o                         
   1   8  -3       1864.47       1911.00        36.41 o                         
   2   8  -3        265.53        244.91        14.80 o                         
   3   8  -3       1919.24       1913.65        33.21 o                         
   4   8  -3        312.17        347.75        20.57 o                         
   5   8  -3       2206.74       2178.30        59.13 o                         
   6   8  -3         95.88        116.79        27.37 o                         
   7   8  -3       1193.78       1143.39        60.52 o                         
   0   9  -3       3140.56       3097.02        63.84 o                         
   1   9  -3      12447.30      12440.77        99.78 o                         
   2   9  -3       1973.90       1943.51        33.12 o                         
   3   9  -3       8081.13       8189.64        66.38 o                         
   4   9  -3       1424.40       1428.79        34.32 o                         
   5   9  -3       2432.53       2405.54        51.76 o                         
   6   9  -3        253.63        255.28        31.44 o                         
   7   9  -3         66.17         50.50        55.27 o                         
   1  10  -3        293.21        299.41        16.79 o                         
   2  10  -3        807.28        815.58        22.69 o                         
   3  10  -3        153.07        184.80        13.75 o                         
   4  10  -3       2718.76       2748.82        42.36 o                         
   5  10  -3        558.79        574.55        29.40 o                         
   6  10  -3       1373.81       1438.70        53.51 o                         
   7  10  -3         12.00         24.25        62.61 o                         
   0  11  -3       8181.43       8061.99       113.24 o                         
   1  11  -3        195.05        230.65        16.15 o                         
   2  11  -3       5410.04       5171.90        53.51 o                         
   3  11  -3         19.50         24.19        13.87 o                         
   4  11  -3       2171.73       2166.24        44.57 o                         
   5  11  -3         79.50         42.25        27.84 o                         
   6  11  -3       1573.70       1639.20        52.28 o                         
   1  12  -3        520.74        542.55        21.52 o                         
   2  12  -3        651.44        670.85        22.36 o                         
   3  12  -3        137.62        168.14        17.34 o                         
   4  12  -3        477.92        468.95        25.87 o                         
   5  12  -3        665.62        687.12        38.37 o                         
   6  12  -3        769.03        794.07        41.79 o                         
   0  13  -3       2327.65       2388.10        61.19 o                         
   1  13  -3       9476.94       9329.88        81.99 o                         
   2  13  -3        484.06        522.73        20.74 o                         
   3  13  -3       4227.12       4193.78        57.36 o                         
   4  13  -3         39.23         19.07        19.68 o                         
   5  13  -3       1009.06       1075.69        44.09 o                         
   6  13  -3        132.67         82.89        35.43 o                         
   1  14  -3       1466.95       1592.79        30.43 o                         
   2  14  -3        175.16        184.68        17.71 o                         
   3  14  -3        610.80        626.22        29.75 o                         
   4  14  -3        809.60        776.70        28.19 o                         
   5  14  -3        786.66        796.32        41.59 o                         
   6  14  -3         55.28        -22.34        39.09 o                         
   0  15  -3       6288.90       6380.43        91.86 o                         
   1  15  -3       1641.08       1587.00        30.24 o                         
   2  15  -3       3396.47       3361.36        49.36 o                         
   3  15  -3       4826.24       4858.60        58.44 o                         
   4  15  -3       1507.70       1481.06        37.80 o                         
   5  15  -3        991.96        940.31        42.07 o                         
   6  15  -3        425.93        505.90        58.75 o                         
   1  16  -3        228.16        260.75        20.21 o                         
   2  16  -3       1346.15       1336.69        34.69 o                         
   3  16  -3        412.11        396.05        24.06 o                         
   4  16  -3        706.74        747.52        30.88 o                         
   5  16  -3        240.74        226.97        31.23 o                         
   6  16  -3       1041.20       1076.20        50.47 o                         
   0  17  -3       6563.30       6595.43       120.37 o                         
   1  17  -3       3182.60       3117.41        50.99 o                         
   2  17  -3       5849.16       5890.46        67.98 o                         
   3  17  -3        831.23        885.87        32.85 o                         
   4  17  -3       2165.18       2201.27        52.04 o                         
   5  17  -3         50.07         53.78        31.34 o                         
   6  17  -3       1179.19       1287.58        53.31 o                         
   1  18  -3        546.92        499.71        27.19 o                         
   2  18  -3        124.81        124.28        17.92 o                         
   3  18  -3        470.93        507.23        28.05 o                         
   4  18  -3        178.28        231.09        28.91 o                         
   5  18  -3       1018.75       1018.54        36.42 o                         
   6  18  -3        331.20        291.80        49.12 o                         
   0  19  -3         67.91         34.66        30.11 o                         
   1  19  -3       9521.99       9381.96       101.86 o                         
   2  19  -3         98.31        108.83        23.33 o                         
   3  19  -3       5970.55       6066.08        82.49 o                         
   4  19  -3        288.77        302.03        34.68 o                         
   5  19  -3       1885.99       1914.34        45.95 o                         
   6  19  -3          6.09         25.65        47.35 o                         
   1  20  -3        498.72        486.32        33.65 o                         
   2  20  -3        104.67        117.76        24.68 o                         
   3  20  -3        194.93        174.59        28.96 o                         
   4  20  -3        295.41        246.38        49.48 o                         
   5  20  -3       1123.09       1125.80        46.21 o                         
   6  20  -3        508.09        510.94        53.83 o                         
   0  21  -3       5999.80       6051.47       140.54 o                         
   1  21  -3       1973.11       1961.28        56.91 o                         
   2  21  -3       5235.54       5317.71        80.52 o                         
   3  21  -3        882.80        832.05        40.55 o                         
   4  21  -3       3263.99       3336.68       108.73 o                         
   5  21  -3        107.11        184.16        36.21 o                         
   6  21  -3       1000.62       1037.06        61.71 o                         
   1  22  -3        335.32        362.26        35.77 o                         
   2  22  -3       1162.21       1228.07        53.29 o                         
   3  22  -3        394.50        403.40        35.77 o                         
   4  22  -3       2460.83       2531.59        76.18 o                         
   5  22  -3         17.49         67.84        45.11 o                         
   6  22  -3        810.93        772.80        72.81 o                         
   0  23  -3       8780.82       8993.01       181.56 o                         
   1  23  -3       5185.23       5210.29        93.33 o                         
   2  23  -3       4721.67       4700.31       101.49 o                         
   3  23  -3       2661.19       2783.67        74.15 o                         
   4  23  -3       1335.75       1283.74        60.06 o                         
   5  23  -3        630.48        628.59        48.21 o                         
   1  24  -3        271.06        303.49        36.83 o                         
   2  24  -3        181.79        154.66        41.73 o                         
   3  24  -3       1440.76       1432.65        76.18 o                         
   4  24  -3        137.23        129.40        44.52 o                         
   5  24  -3        808.62        816.34        62.19 o                         
   0  25  -3       1433.55       1426.60        91.68 o                         
   1  25  -3       7517.80       7489.97       123.80 o                         
   2  25  -3         71.81         27.66        40.91 o                         
   3  25  -3       3265.56       3200.23       116.46 o                         
   4  25  -3        629.14        453.58        49.34 o                         
   5  25  -3       1150.50       1265.55        82.36 o                         
   1  26  -3        112.89        113.25        43.47 o                         
   2  26  -3       1072.64       1010.02        62.88 o                         
   3  26  -3        268.11        234.33        53.20 o                         
   4  26  -3       1111.24       1131.92        52.70 o                         
   5  26  -3        492.41        589.44        66.65 o                         
   0  27  -3       7545.33       7467.79       239.02 o                         
   1  27  -3        338.33        285.35        57.97 o                         
   2  27  -3       3211.83       3159.89        95.81 o                         
   3  27  -3        100.02         86.26        49.08 o                         
   4  27  -3       2044.37       2015.75        67.78 o                         
   5  27  -3        305.98        251.71        62.27 o                         
   1  28  -3        224.88        185.26        50.15 o                         
   2  28  -3        243.35        171.27        52.28 o                         
   3  28  -3        406.40        404.17        57.00 o                         
   4  28  -3        227.58        243.80        45.62 o                         
   5  28  -3        513.43        656.03        71.32 o                         
   0  29  -3        264.07        451.82        86.00 o                         
   1  29  -3       2338.37       2380.07       130.55 o                         
   2  29  -3       1890.48       1711.25        79.94 o                         
   3  29  -3       1936.35       1993.99        85.66 o                         
   4  29  -3        735.63        772.32        56.19 o                         
   1  30  -3         60.33         30.89        53.34 o                         
   2  30  -3         54.73         14.58        51.59 o                         
   3  30  -3        108.43         95.52        60.90 o                         
   4  30  -3         58.63         -0.93        50.48 o                         
   0  31  -3        839.52       1027.30       116.99 o                         
   1  31  -3       2173.12       2225.42        98.24 o                         
   2  31  -3        373.82        373.91        58.08 o                         
   3  31  -3       1880.12       1996.83        96.03 o                         
   4  31  -3        574.53        540.19        73.49 o                         
   1  32  -3        128.20        147.09        56.77 o                         
   2  32  -3        535.08        559.40        61.22 o                         
   3  32  -3        243.43        292.53        68.33 o                         
   4  32  -3        368.79        292.16        87.89 o                         
   0  33  -3       3580.33       3604.83       208.20 o                         
   1  33  -3        453.70        414.92        64.35 o                         
   2  33  -3       3210.82       3082.78       111.62 o                         
   3  33  -3        303.26        309.19        73.12 o                         
   4  33  -3       1062.17       1104.40        78.66 o                         
   1  34  -3         79.55        182.85        63.89 o                         
   2  34  -3        187.16        194.05        63.94 o                         
   3  34  -3        128.87        155.73        83.95 o                         
   0  35  -3        392.83        402.52        97.87 o                         
   1  35  -3       3845.41       3831.74       131.39 o                         
   2  35  -3        212.69        321.46        69.37 o                         
   3  35  -3       1571.20       1570.54        99.34 o                         
   1  36  -3         40.53         66.68        76.17 o                         
   2  36  -3        216.73        259.98        75.50 o                         
   3  36  -3        812.18       1030.50        86.75 o                         
   0  37  -3       2902.36       2581.88       163.30 o                         
   1  37  -3        482.71        628.64        83.97 o                         
   2  37  -3       1528.65       1596.18        99.85 o                         
   1  38  -3         27.60        193.66        84.07 o                         
   2  38  -3        203.04         69.07        89.77 o                         
   0  39  -3       1882.57       1705.90       147.37 o                         
   1  39  -3        763.64        914.92       100.79 o                         
   0   0  -2       7537.96       7517.75       122.43 o                         
   2   0  -2      16915.20      16971.91       135.05 o                         
   4   0  -2       6103.27       6103.00        82.03 o                         
   6   0  -2       1487.88       1542.70        77.37 o                         
   1   1  -2      23769.11      25800.75       161.84 o                         
   2   1  -2       1551.51       1555.72        19.97 o                         
   3   1  -2       1872.37       1881.04        25.08 o                         
   4   1  -2       2438.03       2460.21        37.90 o                         
   5   1  -2        831.22        868.93        31.88 o                         
   6   1  -2       1215.76       1246.50        42.57 o                         
   7   1  -2         92.72         99.80        40.76 o                         
   0   2  -2       3781.32       3841.83        51.47 o                         
   1   2  -2      78583.98      85042.74       461.91 o                         
   2   2  -2       1451.08       1546.10        20.31 o                         
   3   2  -2       9367.38       9396.84        66.23 o                         
   4   2  -2        544.09        555.52        17.97 o                         
   5   2  -2       1085.89       1073.34        34.99 o                         
   6   2  -2        204.03        217.36        31.85 o                         
   7   2  -2        487.82        436.98        45.07 o                         
   1   3  -2       3075.28       3148.45        31.53 o                         
   2   3  -2       1710.69       1689.26        21.96 o                         
   3   3  -2        777.04        753.74        19.19 o                         
   4   3  -2       1434.69       1442.22        27.99 o                         
   5   3  -2        988.31        980.11        27.36 o                         
   6   3  -2        216.22        276.98        33.79 o                         
   7   3  -2        695.38        655.18        46.12 o                         
   0   4  -2       7860.23       7742.63        86.34 o                         
   1   4  -2       3538.72       3437.71        33.25 o                         
   2   4  -2       9552.31       9536.18        65.45 o                         
   3   4  -2       3171.93       3020.20        34.12 o                         
   4   4  -2       3317.07       3361.24        39.99 o                         
   5   4  -2       2536.36       2542.73        41.54 o                         
   6   4  -2        496.10        537.11        36.68 o                         
   7   4  -2        543.06        493.22        45.64 o                         
   1   5  -2        754.08        790.62        17.34 o                         
   2   5  -2        744.40        695.99        15.65 o                         
   3   5  -2        204.26        210.10        13.03 o                         
   4   5  -2       1842.02       1861.22        31.58 o                         
   5   5  -2        349.78        364.43        21.65 o                         
   6   5  -2       2543.09       2491.77        49.46 o                         
   7   5  -2        286.42        301.22        43.60 o                         
   0   6  -2      12918.19      12710.14       135.05 o                         
   1   6  -2       1781.91       1759.54        23.90 o                         
   2   6  -2      11040.32      10728.35        70.89 o                         
   3   6  -2       1312.08       1249.54        24.51 o                         
   4   6  -2       5051.44       5020.40        50.04 o                         
   5   6  -2        379.32        389.22        22.99 o                         
   6   6  -2       1163.43       1277.61        40.24 o                         
   7   6  -2        181.86        187.91        44.77 o                         
   1   7  -2        723.59        743.90        17.99 o                         
   2   7  -2       3628.35       3704.45        35.94 o                         
   3   7  -2        140.99        125.42        12.48 o                         
   4   7  -2       2494.60       2568.77        38.84 o                         
   5   7  -2        730.18        771.32        30.33 o                         
   6   7  -2        488.80        508.65        34.29 o                         
   7   7  -2       1228.74       1170.21        59.59 o                         
   0   8  -2       2969.65       2873.50        55.66 o                         
   1   8  -2      15123.63      14825.41       106.19 o                         
   2   8  -2        524.20        559.79        16.64 o                         
   3   8  -2      10493.99      10463.13        74.98 o                         
   4   8  -2        457.82        490.42        20.80 o                         
   5   8  -2       4369.30       4299.96        59.23 o                         
   6   8  -2          9.35        -18.33        28.90 o                         
   7   8  -2        754.12        719.99        44.84 o                         
   1   9  -2        662.14        656.43        17.29 o                         
   2   9  -2         49.46         68.62         8.83 o                         
   3   9  -2        849.02        837.23        18.76 o                         
   4   9  -2        227.90        204.02        17.02 o                         
   5   9  -2       1983.20       1942.83        47.93 o                         
   6   9  -2        608.33        556.02        36.71 o                         
   7   9  -2       1073.83       1071.03        51.24 o                         
   0  10  -2      11726.90      11529.46       140.60 o                         
   1  10  -2       2433.40       2315.02        31.07 o                         
   2  10  -2       7309.50       7144.66        59.92 o                         
   3  10  -2       1305.21       1274.54        25.55 o                         
   4  10  -2       3600.11       3552.10        46.45 o                         
   5  10  -2        492.97        493.80        28.80 o                         
   6  10  -2       1532.79       1460.18        49.93 o                         
   7  10  -2         45.10         36.03        45.08 o                         
   1  11  -2        559.00        531.65        17.20 o                         
   2  11  -2       2349.42       2425.17        32.08 o                         
   3  11  -2         25.48         44.47        11.11 o                         
   4  11  -2       2233.58       2206.45        33.40 o                         
   5  11  -2         76.59        102.87        23.62 o                         
   6  11  -2        945.49        872.85        43.09 o                         
   7  11  -2         14.08        -25.62        45.27 o                         
   0  12  -2      11667.50      12073.91       156.72 o                         
   1  12  -2       9548.32       9673.52        78.23 o                         
   2  12  -2       9527.41       9479.71        82.62 o                         
   3  12  -2       1317.13       1253.73        26.84 o                         
   4  12  -2       3250.05       3241.48        40.90 o                         
   5  12  -2        634.81        692.02        31.80 o                         
   6  12  -2       1376.02       1405.29        50.14 o                         
   7  12  -2         80.49         54.44        54.29 o                         
   1  13  -2        322.69        351.67        15.96 o                         
   2  13  -2        358.81        382.47        19.94 o                         
   3  13  -2       2097.59       2052.38        34.75 o                         
   4  13  -2        308.10        321.41        18.88 o                         
   5  13  -2       1841.97       1929.32        52.59 o                         
   6  13  -2        376.84        315.93        35.89 o                         
   7  13  -2        632.48        631.08        58.61 o                         
   0  14  -2       3379.64       3665.49        83.92 o                         
   1  14  -2      14876.82      14709.71       124.09 o                         
   2  14  -2       1101.06       1074.38        29.78 o                         
   3  14  -2      10523.08      10496.38        85.41 o                         
   4  14  -2        271.11        270.73        19.27 o                         
   5  14  -2       1789.87       1736.55        39.89 o                         
   6  14  -2         11.18        -19.06        34.45 o                         
   7  14  -2        301.93        270.03        57.53 o                         
   1  15  -2        110.53        136.34        16.30 o                         
   2  15  -2       1788.95       1877.97        37.56 o                         
   3  15  -2        673.14        628.05        22.06 o                         
   4  15  -2       1761.24       1754.67        37.51 o                         
   5  15  -2       1866.10       1798.97        44.45 o                         
   6  15  -2       1289.36       1376.52        49.84 o                         
   0  16  -2      26333.29      26599.22       375.10 o                         
   1  16  -2         23.71         -0.42        15.85 o                         
   2  16  -2      13939.11      13877.13       125.93 o                         
   3  16  -2        791.41        762.97        25.25 o                         
   4  16  -2       5120.79       5113.64        62.58 o                         
   5  16  -2         78.70         71.04        24.07 o                         
   6  16  -2       1035.57       1018.70        47.41 o                         
   1  17  -2         23.01         28.71        17.65 o                         
   2  17  -2       1933.91       1914.37        44.57 o                         
   3  17  -2        488.44        499.84        30.09 o                         
   4  17  -2        774.82        771.77        30.58 o                         
   5  17  -2        429.91        489.42        32.80 o                         
   6  17  -2        655.01        670.12        45.32 o                         
   0  18  -2       6775.87       6565.90       150.14 o                         
   1  18  -2       8880.78       8739.38       105.24 o                         
   2  18  -2       4012.45       4031.45        72.93 o                         
   3  18  -2       6827.02       6948.01        90.78 o                         
   4  18  -2        600.76        598.73        32.69 o                         
   5  18  -2       1783.48       1721.29        61.27 o                         
   6  18  -2        582.89        565.51        46.46 o                         
   1  19  -2        171.31        187.93        24.38 o                         
   2  19  -2         46.42         53.06        22.81 o                         
   3  19  -2        150.15        134.96        26.65 o                         
   4  19  -2        176.29        224.60        24.06 o                         
   5  19  -2       1186.42       1188.46        44.45 o                         
   6  19  -2        235.37        269.79        35.80 o                         
   0  20  -2       3988.21       4000.24       123.90 o                         
   1  20  -2       4593.79       4503.02        75.65 o                         
   2  20  -2       2193.78       2177.36        57.55 o                         
   3  20  -2       2409.22       2350.97        63.40 o                         
   4  20  -2        540.10        565.74        32.24 o                         
   5  20  -2       1520.19       1496.86        48.72 o                         
   6  20  -2        191.18        128.54        41.74 o                         
   1  21  -2         17.91         56.87        24.07 o                         
   2  21  -2        957.63        957.64        44.84 o                         
   3  21  -2        507.51        533.75        38.43 o                         
   4  21  -2       1045.13       1124.96        54.36 o                         
   5  21  -2        223.75        266.17        33.17 o                         
   6  21  -2        426.17        401.97        50.94 o                         
   0  22  -2       8753.49       8833.81       195.44 o                         
   1  22  -2        122.27        143.06        27.69 o                         
   2  22  -2       7393.98       7380.88       109.55 o                         
   3  22  -2        107.91        105.07        33.16 o                         
   4  22  -2       2237.19       2291.09        67.05 o                         
   5  22  -2         93.83         49.90        33.90 o                         
   6  22  -2        882.57        898.52        54.02 o                         
   1  23  -2        581.78        612.94        39.67 o                         
   2  23  -2        253.86        308.71        35.68 o                         
   3  23  -2        383.23        345.03        38.66 o                         
   4  23  -2        710.12        769.65        44.93 o                         
   5  23  -2        252.43        277.35        42.21 o                         
   6  23  -2        899.83        956.77        54.67 o                         
   0  24  -2        561.25        626.88        78.36 o                         
   1  24  -2       7421.99       7408.64       109.37 o                         
   2  24  -2        355.47        360.30        37.71 o                         
   3  24  -2       4769.02       4944.57        97.83 o                         
   4  24  -2        586.53        610.50        44.19 o                         
   5  24  -2       1643.90       1635.45        64.57 o                         
   6  24  -2          5.00         -6.13        56.48 o                         
   1  25  -2        209.10        296.08        35.36 o                         
   2  25  -2        305.55        242.00        38.77 o                         
   3  25  -2       1884.15       1801.08        72.20 o                         
   4  25  -2        161.81        171.56        41.13 o                         
   5  25  -2       1375.46       1322.61        67.14 o                         
   0  26  -2       4174.29       3997.83       148.14 o                         
   1  26  -2       3149.93       3134.29        78.16 o                         
   2  26  -2       2468.19       2514.20        79.13 o                         
   3  26  -2        846.14        901.40        58.88 o                         
   4  26  -2       2305.19       2355.53        80.08 o                         
   5  26  -2        203.15        224.51        48.90 o                         
   1  27  -2       1263.36       1286.85        70.72 o                         
   2  27  -2         61.34         34.88        41.26 o                         
   3  27  -2        567.93        540.66        56.94 o                         
   4  27  -2        470.16        403.70        48.68 o                         
   5  27  -2         40.41          3.86        49.33 o                         
   0  28  -2       2481.79       2490.54       137.59 o                         
   1  28  -2        541.36        625.08        51.24 o                         
   2  28  -2       2373.62       2259.60        87.94 o                         
   3  28  -2        701.51        666.65        60.08 o                         
   4  28  -2       1974.22       1916.81        73.21 o                         
   5  28  -2        114.80         48.96        51.03 o                         
   1  29  -2        160.77        199.51        45.44 o                         
   2  29  -2         76.30         63.28        49.56 o                         
   3  29  -2        693.64        661.72        59.04 o                         
   4  29  -2         77.07        163.53        48.44 o                         
   5  29  -2        755.78        669.24        61.07 o                         
   0  30  -2       1414.48       1401.41       116.81 o                         
   1  30  -2       3225.49       3248.34       106.74 o                         
   2  30  -2          6.86          7.79        47.53 o                         
   3  30  -2       2069.25       2002.66        78.95 o                         
   4  30  -2         52.61         45.81        53.20 o                         
   5  30  -2       1005.41       1087.11        69.12 o                         
   1  31  -2        235.46        333.83        57.41 o                         
   2  31  -2        399.08        333.54        57.65 o                         
   3  31  -2        124.68         70.67        45.74 o                         
   4  31  -2        326.67        339.18        55.40 o                         
   0  32  -2       5681.18       5490.54       200.57 o                         
   1  32  -2        170.17        128.17        50.41 o                         
   2  32  -2       4511.01       4482.44       125.37 o                         
   3  32  -2        301.69        123.76        52.86 o                         
   4  32  -2       1730.38       1725.45        78.35 o                         
   1  33  -2        124.88         90.41        50.90 o                         
   2  33  -2        393.13        410.11        63.92 o                         
   3  33  -2        406.23        250.82        58.40 o                         
   4  33  -2        638.08        607.06        78.50 o                         
   0  34  -2       2695.34       2510.75       142.66 o                         
   1  34  -2       3535.36       3288.51       113.02 o                         
   2  34  -2       1603.55       1528.92        81.85 o                         
   3  34  -2       1929.31       1952.11        84.55 o                         
   4  34  -2        620.21        834.96        90.27 o                         
   1  35  -2        104.78        262.84        64.18 o                         
   2  35  -2         25.48         54.84        62.63 o                         
   3  35  -2        870.64        780.02        65.33 o                         
   0  36  -2        709.47        629.05       105.54 o                         
   1  36  -2       3330.79       3258.67       122.01 o                         
   2  36  -2        341.18        444.85        69.69 o                         
   3  36  -2       1751.46       1858.93        84.51 o                         
   1  37  -2        101.19        181.80        72.23 o                         
   2  37  -2         96.06         79.04        70.96 o                         
   3  37  -2        374.62        278.56        91.96 o                         
   0  38  -2       3551.32       3927.31       333.27 o                         
   1  38  -2         37.35        -47.22        73.12 o                         
   2  38  -2       2640.17       2757.22       126.48 o                         
   1  39  -2          7.75         -4.72        78.29 o                         
   2  39  -2         93.86         87.66        82.86 o                         
   0  40  -2        626.30        937.30       147.32 o                         
   1  40  -2       2214.65       2425.11       120.41 o                         
   2   0  -1       4262.45       4313.25        47.93 o                         
   4   0  -1       3668.84       3615.51        52.03 o                         
   6   0  -1       1220.98       1283.96        48.06 o                         
   0   1  -1      38886.73      41768.36       513.27 o                         
   1   1  -1       7865.04       7947.42        59.09 o                         
   2   1  -1      11684.04      11520.91        67.10 o                         
   3   1  -1       2926.18       2880.69        28.34 o                         
   4   1  -1       5061.08       5007.43        44.02 o                         
   5   1  -1       1218.08       1203.01        28.06 o                         
   6   1  -1        735.66        786.29        29.60 o                         
   7   1  -1        262.58        253.93        43.84 o                         
   1   2  -1       5159.92       5303.76        35.47 o                         
   2   2  -1       4230.07       4259.87        34.36 o                         
   3   2  -1       1936.70       1990.56        23.66 o                         
   4   2  -1       2041.33       2002.78        28.00 o                         
   5   2  -1       1999.50       1950.93        32.98 o                         
   6   2  -1        208.54        212.46        21.05 o                         
   7   2  -1        827.05        820.26        50.10 o                         
   0   3  -1       2983.27       2974.41        46.13 o                         
   1   3  -1      34565.02      35713.56       273.09 o                         
   2   3  -1        118.21        100.91         7.54 o                         
   3   3  -1      14634.20      14644.62        86.10 o                         
   4   3  -1       1088.98       1139.99        23.23 o                         
   5   3  -1       2088.28       2074.29        33.18 o                         
   6   3  -1         32.21         43.76        18.92 o                         
   7   3  -1        912.10        925.83        46.51 o                         
   1   4  -1       1127.22       1112.36        15.13 o                         
   2   4  -1        636.75        673.05        12.47 o                         
   3   4  -1       1936.86       1792.63        22.81 o                         
   4   4  -1        541.05        499.30        17.67 o                         
   5   4  -1       1213.46       1211.46        28.32 o                         
   6   4  -1        233.01        234.63        21.93 o                         
   7   4  -1        708.76        704.58        41.78 o                         
   0   5  -1      33034.98      35831.98      1038.93 o                         
   1   5  -1      11556.81      11976.94        74.18 o                         
   2   5  -1      12108.14      11992.43        71.48 o                         
   3   5  -1        205.16        196.24        10.39 o                         
   4   5  -1       8614.47       8574.11        62.24 o                         
   5   5  -1         24.36         13.65        14.70 o                         
   6   5  -1       1339.20       1346.33        34.47 o                         
   7   5  -1         59.73        106.04        35.33 o                         
   1   6  -1       2487.90       2474.59        24.64 o                         
   2   6  -1       3758.95       3780.46        33.50 o                         
   3   6  -1       1925.59       2014.56        25.20 o                         
   4   6  -1       2976.99       2921.59        34.92 o                         
   5   6  -1         34.46         20.62        16.24 o                         
   6   6  -1       1828.50       1747.68        43.78 o                         
   7   6  -1          7.42         16.28        37.26 o                         
   0   7  -1       8930.09       9061.69       144.68 o                         
   1   7  -1      15661.26      15847.39       106.50 o                         
   2   7  -1       9313.72       9343.65        68.49 o                         
   3   7  -1       6265.15       6171.30        47.64 o                         
   4   7  -1       1193.27       1203.26        25.14 o                         
   5   7  -1       1793.37       1778.93        34.84 o                         
   6   7  -1        875.76        898.34        40.88 o                         
   7   7  -1        729.69        834.11        52.61 o                         
   1   8  -1        323.83        343.67        12.78 o                         
   2   8  -1        676.19        730.16        17.41 o                         
   3   8  -1       3201.78       3245.18        35.32 o                         
   4   8  -1        277.78        285.37        16.43 o                         
   5   8  -1       2585.67       2571.27        43.28 o                         
   6   8  -1        154.34        171.77        23.77 o                         
   7   8  -1       2252.51       2179.63        71.97 o                         
   0   9  -1       4198.33       4059.29        65.65 o                         
   1   9  -1       9475.22       9459.24        75.43 o                         
   2   9  -1       4506.32       4446.66        44.49 o                         
   3   9  -1       6662.73       6527.63        55.63 o                         
   4   9  -1        863.33        872.10        24.57 o                         
   5   9  -1       3291.36       3276.58        48.23 o                         
   6   9  -1        535.89        552.02        29.68 o                         
   7   9  -1        432.11        379.62        45.26 o                         
   1  10  -1        195.09        196.97        12.69 o                         
   2  10  -1       1163.64       1193.06        24.08 o                         
   3  10  -1        592.27        613.48        20.46 o                         
   4  10  -1       1910.28       1893.39        33.22 o                         
   5  10  -1        333.48        354.47        22.67 o                         
   6  10  -1       3009.14       2914.03        54.41 o                         
   7  10  -1        428.13        257.77        45.36 o                         
   0  11  -1      16043.21      15837.35       196.95 o                         
   1  11  -1        957.61       1005.49        24.00 o                         
   2  11  -1      17955.66      18206.39       123.78 o                         
   3  11  -1        409.62        428.62        16.49 o                         
   4  11  -1       7942.46       7993.34        69.48 o                         
   5  11  -1        241.75        200.33        21.39 o                         
   6  11  -1       1108.52       1213.93        45.65 o                         
   7  11  -1         10.31         17.70        43.84 o                         
   1  12  -1        705.68        779.96        26.26 o                         
   2  12  -1        398.28        452.66        19.24 o                         
   3  12  -1       3249.23       3260.26        37.80 o                         
   4  12  -1       1042.42       1014.82        28.70 o                         
   5  12  -1       1781.39       1771.14        42.12 o                         
   6  12  -1        301.61        364.27        29.93 o                         
   7  12  -1        735.16        798.14        50.25 o                         
   0  13  -1       1919.89       1882.00        57.47 o                         
   1  13  -1      16893.64      17048.08       148.24 o                         
   2  13  -1        141.82        120.44        15.41 o                         
   3  13  -1       7876.65       7659.86        65.27 o                         
   4  13  -1       1094.60       1088.93        31.49 o                         
   5  13  -1       1828.23       1949.91        43.29 o                         
   6  13  -1        385.80        389.90        32.74 o                         
   7  13  -1        578.66        600.65        64.59 o                         
   1  14  -1        540.89        567.76        33.59 o                         
   2  14  -1       1844.01       1887.89        42.36 o                         
   3  14  -1       1336.10       1357.42        30.04 o                         
   4  14  -1        576.20        573.88        24.85 o                         
   5  14  -1       1406.29       1458.41        42.45 o                         
   6  14  -1        159.93        160.73        31.32 o                         
   7  14  -1        785.84        799.71        66.68 o                         
   0  15  -1      20664.38      20597.92       259.17 o                         
   1  15  -1      10853.92      10970.95       111.31 o                         
   2  15  -1       3972.67       3819.64        54.68 o                         
   3  15  -1       2037.81       2056.67        37.17 o                         
   4  15  -1       1440.98       1481.75        37.48 o                         
   5  15  -1       1663.15       1669.96        46.51 o                         
   6  15  -1        315.31        373.89        34.10 o                         
   7  15  -1        249.07        166.27        66.14 o                         
   1  16  -1       2084.56       2364.42        48.00 o                         
   2  16  -1       1471.56       1473.64        33.96 o                         
   3  16  -1        193.36        206.39        19.26 o                         
   4  16  -1       1994.66       1961.02        38.06 o                         
   5  16  -1        122.76        121.08        29.19 o                         
   6  16  -1        910.82        880.60        42.38 o                         
   7  16  -1        223.49        145.78        57.70 o                         
   0  17  -1      14379.83      14446.31       271.69 o                         
   1  17  -1       1883.43       1832.11        45.79 o                         
   2  17  -1      13978.11      14006.26       126.64 o                         
   3  17  -1        787.99        802.35        30.91 o                         
   4  17  -1       5040.82       5038.90        60.75 o                         
   5  17  -1        108.98        118.75        30.12 o                         
   6  17  -1       1346.62       1336.32        50.72 o                         
   1  18  -1        189.37        206.29        21.54 o                         
   2  18  -1        451.29        425.85        22.89 o                         
   3  18  -1       1322.42       1276.93        39.98 o                         
   4  18  -1        287.36        271.00        23.16 o                         
   5  18  -1        650.30        625.65        36.43 o                         
   6  18  -1        592.78        534.20        41.59 o                         
   0  19  -1        521.36        491.47        44.75 o                         
   1  19  -1      13990.25      13900.59       139.64 o                         
   2  19  -1        269.27        253.59        20.19 o                         
   3  19  -1       7881.10       7856.93        90.71 o                         
   4  19  -1        133.16        106.87        22.26 o                         
   5  19  -1       3574.74       3587.79        68.74 o                         
   6  19  -1         51.25         61.16        36.65 o                         
   1  20  -1         93.43        161.70        26.10 o                         
   2  20  -1        310.83        279.98        21.57 o                         
   3  20  -1       2010.30       2025.40        44.73 o                         
   4  20  -1         53.22         59.26        23.70 o                         
   5  20  -1        875.63        932.40        44.00 o                         
   6  20  -1        435.18        365.89        41.58 o                         
   0  21  -1       7259.56       6946.54       141.42 o                         
   1  21  -1       3923.70       3808.40        69.59 o                         
   2  21  -1       8745.91       8832.85        99.19 o                         
   3  21  -1        629.33        624.77        30.29 o                         
   4  21  -1       3191.71       3194.21        66.67 o                         
   5  21  -1         13.68         20.65        38.02 o                         
   6  21  -1       1062.87       1171.35        54.81 o                         
   1  22  -1        281.21        300.85        29.04 o                         
   2  22  -1        722.04        770.78        40.68 o                         
   3  22  -1        182.36        162.72        22.32 o                         
   4  22  -1        978.24        990.21        43.10 o                         
   5  22  -1         19.17         39.19        34.67 o                         
   6  22  -1       1018.90        998.54        55.76 o                         
   0  23  -1       7705.98       7628.23       155.58 o                         
   1  23  -1       2854.48       2826.84        66.19 o                         
   2  23  -1       3654.61       3561.90        74.37 o                         
   3  23  -1       2077.22       2101.36        48.38 o                         
   4  23  -1        791.95        824.60        40.75 o                         
   5  23  -1       1115.49       1104.79        50.29 o                         
   6  23  -1        273.79        370.80        57.90 o                         
   1  24  -1        439.51        517.64        36.94 o                         
   2  24  -1        641.99        671.33        42.01 o                         
   3  24  -1       1521.53       1483.90        42.92 o                         
   4  24  -1        424.19        403.44        32.11 o                         
   5  24  -1       1434.21       1481.99        56.42 o                         
   6  24  -1         74.79        145.39        48.33 o                         
   0  25  -1       2317.72       2277.26       111.57 o                         
   1  25  -1       6862.94       6712.90       103.22 o                         
   2  25  -1       2151.42       2143.85        65.33 o                         
   3  25  -1       3416.77       3460.76        80.86 o                         
   4  25  -1        133.79        140.48        29.13 o                         
   5  25  -1       1162.24       1213.63        50.84 o                         
   6  25  -1         56.42        117.70        61.44 o                         
   1  26  -1        145.43        203.51        33.07 o                         
   2  26  -1        892.75        985.83        52.21 o                         
   3  26  -1       1072.29       1062.52        49.45 o                         
   4  26  -1       1073.90       1050.99        45.75 o                         
   5  26  -1        320.75        308.15        37.08 o                         
   0  27  -1       4620.35       4538.33       153.96 o                         
   1  27  -1        437.13        404.18        38.05 o                         
   2  27  -1       5766.83       5719.05       111.96 o                         
   3  27  -1         45.90         82.97        34.44 o                         
   4  27  -1       2257.13       2237.13        73.11 o                         
   5  27  -1         75.36        102.95        34.92 o                         
   1  28  -1        926.00        939.69        52.82 o                         
   2  28  -1         68.24        125.57        42.02 o                         
   3  28  -1       1438.67       1465.31        59.53 o                         
   4  28  -1        497.09        513.78        47.31 o                         
   5  28  -1        334.72        320.50        37.27 o                         
   0  29  -1        655.30        663.40        87.71 o                         
   1  29  -1       2878.90       2989.46        87.61 o                         
   2  29  -1        108.25         71.15        37.16 o                         
   3  29  -1       2303.96       2460.07        79.36 o                         
   4  29  -1       1053.66       1079.28        60.72 o                         
   5  29  -1       1020.48       1071.09        59.73 o                         
   1  30  -1        241.98        247.85        43.39 o                         
   2  30  -1        109.57        146.85        41.26 o                         
   3  30  -1         56.46         92.15        41.71 o                         
   4  30  -1         88.43         89.94        50.61 o                         
   5  30  -1        931.00        916.59        62.34 o                         
   0  31  -1       1441.78       1303.56       111.81 o                         
   1  31  -1       2109.34       2161.83        81.84 o                         
   2  31  -1        954.73       1054.38        66.05 o                         
   3  31  -1       1987.07       2139.95        85.43 o                         
   4  31  -1        775.78        843.70        63.96 o                         
   5  31  -1        766.00        715.31        62.43 o                         
   1  32  -1        179.48        148.31        49.15 o                         
   2  32  -1         21.30         92.30        45.11 o                         
   3  32  -1        119.50        145.62        44.86 o                         
   4  32  -1        820.54        897.96        60.84 o                         
   0  33  -1       7321.81       7050.35       341.51 o                         
   1  33  -1        386.85        361.76        54.34 o                         
   2  33  -1       3757.32       3790.68        98.37 o                         
   3  33  -1         78.99        164.26        60.74 o                         
   4  33  -1       2051.35       2172.89        85.19 o                         
   1  34  -1        402.24        331.39        53.00 o                         
   2  34  -1        527.57        575.52        54.29 o                         
   3  34  -1        443.09        502.18        53.12 o                         
   4  34  -1        434.65        608.81        86.53 o                         
   0  35  -1        320.51        357.80       105.15 o                         
   1  35  -1       6058.84       5715.28       139.08 o                         
   2  35  -1        278.41        242.59        54.71 o                         
   3  35  -1       2825.71       2881.51        91.16 o                         
   4  35  -1         21.41        196.23        78.29 o                         
   1  36  -1        186.83        303.94        58.92 o                         
   2  36  -1        120.52        115.23        60.86 o                         
   3  36  -1        672.91        758.75        61.73 o                         
   0  37  -1       3146.09       3251.37       201.96 o                         
   1  37  -1       1660.09       1527.24        83.29 o                         
   2  37  -1       2978.03       2747.65       104.54 o                         
   3  37  -1        697.30        767.94        70.94 o                         
   1  38  -1          4.30         52.23        66.51 o                         
   2  38  -1        267.39        192.29        58.27 o                         
   3  38  -1         73.92        109.49        82.32 o                         
   0  39  -1       2467.14       2390.65       195.12 o                         
   1  39  -1       1068.08       1184.41        90.00 o                         
   2  39  -1       1615.15       1692.32       108.42 o                         
   1  40  -1         43.51         -3.22        66.37 o                         
   2  40  -1         35.05         46.08        76.22 o                         
   0  41  -1        127.70         63.87       108.28 o                         
   1  41  -1       2241.61       2167.64       104.02 o                         
   2   0   0      47134.05      48795.63       350.36 o                         
   4   0   0      12146.22      12442.71       117.80 o                         
   6   0   0         71.24        164.59        35.55 o                         
   1   1   0       1096.42       1110.21        12.74 o                         
   2   1   0       9646.30       9619.64        60.12 o                         
   3   1   0       4681.40       4805.49        40.98 o                         
   4   1   0       4391.96       4247.23        42.41 o                         
   5   1   0       3391.23       3395.28        45.78 o                         
   6   1   0        625.73        612.29        32.31 o                         
   7   1   0        486.31        531.73        36.23 o                         
   1   2   0      19811.76      20974.20       113.98 o                         
   2   2   0       9230.78       9451.37        57.95 o                         
   3   2   0      21992.27      22622.19       127.00 o                         
   4   2   0        661.54        651.99        20.27 o                         
   5   2   0       2391.69       2323.68        40.04 o                         
   6   2   0        293.67        337.66        29.59 o                         
   7   2   0        663.82        671.06        51.18 o                         
   1   3   0         32.55         24.13         3.82 o                         
   2   3   0         26.27         36.52         5.81 o                         
   3   3   0       5113.10       5066.20        42.51 o                         
   4   3   0         86.06        101.63        13.15 o                         
   5   3   0       2701.05       2618.16        43.99 o                         
   6   3   0        300.03        303.87        26.89 o                         
   7   3   0       1480.75       1420.28        51.12 o                         
   0   4   0      31381.26      28810.72       332.32 o                         
   1   4   0       2072.32       1946.66        19.34 o                         
   2   4   0       1933.14       1810.70        19.88 o                         
   3   4   0       5938.51       5704.44        49.54 o                         
   4   4   0       3856.63       3843.45        44.74 o                         
   5   4   0       2176.14       2252.40        38.37 o                         
   6   4   0        187.89        147.19        24.71 o                         
   7   4   0         25.95         10.93        31.00 o                         
   1   5   0          3.44          6.99         5.16 o                         
   2   5   0        997.45        960.78        16.33 o                         
   3   5   0       2467.73       2486.02        30.18 o                         
   4   5   0          3.00         11.21        11.84 o                         
   5   5   0        396.11        398.55        21.16 o                         
   6   5   0        733.76        766.34        33.30 o                         
   7   5   0        177.28        233.54        33.11 o                         
   0   6   0       4004.89       3850.11        65.81 o                         
   1   6   0       3229.70       3322.32        31.29 o                         
   2   6   0      10282.99      10130.70        64.59 o                         
   3   6   0        279.04        322.77        13.88 o                         
   4   6   0       6731.96       6605.45        61.01 o                         
   5   6   0        576.69        609.72        25.30 o                         
   6   6   0       3665.73       3605.21        60.24 o                         
   7   6   0          0.56         -5.85        49.99 o                         
   1   7   0        279.94        295.52        10.85 o                         
   2   7   0        282.61        340.07        11.75 o                         
   3   7   0         80.32         97.55        10.11 o                         
   4   7   0        281.60        245.43        17.04 o                         
   5   7   0        767.54        816.08        30.42 o                         
   6   7   0       1789.63       1790.73        49.59 o                         
   7   7   0       1016.33       1052.92        53.22 o                         
   0   8   0       4741.78       4689.90        65.15 o                         
   1   8   0      12152.25      12180.68        88.42 o                         
   2   8   0          1.18         -3.13         7.13 o                         
   3   8   0       8560.42       8238.86        61.89 o                         
   4   8   0         69.40         86.65        14.27 o                         
   5   8   0       3675.35       3649.57        54.38 o                         
   6   8   0         29.95         11.16        27.93 o                         
   7   8   0       1763.75       1602.29        53.66 o                         
   1   9   0       1696.06       1620.27        26.95 o                         
   2   9   0         27.09         26.67         8.18 o                         
   3   9   0       4760.85       4957.47        46.67 o                         
   4   9   0        455.44        470.01        20.91 o                         
   5   9   0        684.35        722.02        32.11 o                         
   6   9   0        571.87        578.28        34.68 o                         
   7   9   0        809.29        749.89        44.05 o                         
   0  10   0      22352.88      21697.21       245.29 o                         
   1  10   0       1474.56       1381.89        27.99 o                         
   2  10   0       5677.64       5452.36        52.73 o                         
   3  10   0        908.71        931.48        23.21 o                         
   4  10   0       3913.82       3909.38        51.16 o                         
   5  10   0        786.88        760.15        34.36 o                         
   6  10   0        741.43        730.37        40.35 o                         
   7  10   0        145.43        136.57        35.93 o                         
   1  11   0        927.19        869.84        22.23 o                         
   2  11   0        897.91        858.55        21.91 o                         
   3  11   0          0.02         -8.19        10.45 o                         
   4  11   0       1181.66       1152.23        30.23 o                         
   5  11   0        901.81        870.50        36.14 o                         
   6  11   0       1584.10       1626.36        57.37 o                         
   7  11   0         45.38        -15.84        44.13 o                         
   0  12   0       1864.99       1758.15        55.84 o                         
   1  12   0        141.93         79.43        11.29 o                         
   2  12   0       4719.73       4394.33        47.23 o                         
   3  12   0       1625.50       1587.50        29.42 o                         
   4  12   0       1850.94       1818.67        35.47 o                         
   5  12   0         41.28          3.53        22.25 o                         
   6  12   0         36.78         86.98        33.39 o                         
   7  12   0        415.72        323.15        58.73 o                         
   1  13   0        477.72        486.30        26.69 o                         
   2  13   0        954.64       1128.88        25.81 o                         
   3  13   0       5415.60       5550.18        54.94 o                         
   4  13   0       1084.89       1134.64        31.03 o                         
   5  13   0       1275.24       1254.66        42.94 o                         
   6  13   0        533.34        549.05        42.15 o                         
   7  13   0       1099.09       1212.71        58.80 o                         
   0  14   0       2330.63       2327.48        53.11 o                         
   1  14   0      26339.99      26623.94       199.81 o                         
   2  14   0       1521.53       1501.93        30.22 o                         
   3  14   0       6288.32       6156.18        61.29 o                         
   4  14   0          0.41        -11.51        15.49 o                         
   5  14   0       4481.07       4395.58        70.62 o                         
   6  14   0          1.02         36.20        33.51 o                         
   7  14   0        218.37        150.05        47.18 o                         
   1  15   0          0.65         36.40        15.21 o                         
   2  15   0       1740.63       1759.62        35.14 o                         
   3  15   0        524.46        487.55        21.29 o                         
   4  15   0       2154.45       2092.26        39.56 o                         
   5  15   0         85.33         67.73        25.26 o                         
   6  15   0       1135.75       1073.07        47.75 o                         
   7  15   0        592.00        619.84        68.79 o                         
   0  16   0      28681.50      29613.78       312.92 o                         
   1  16   0       1195.28       1242.13        32.72 o                         
   2  16   0      18703.21      18654.17       144.78 o                         
   3  16   0        304.95        357.87        19.12 o                         
   4  16   0       6873.48       6709.94        68.07 o                         
   5  16   0        387.01        366.60        29.85 o                         
   6  16   0       1098.59       1088.40        52.29 o                         
   7  16   0         21.74        -39.30        44.72 o                         
   1  17   0        194.25        229.00        19.67 o                         
   2  17   0        109.72        108.40        16.60 o                         
   3  17   0        665.80        677.33        24.88 o                         
   4  17   0       2659.13       2680.94        45.11 o                         
   5  17   0       2753.34       2684.02        54.22 o                         
   6  17   0       1566.45       1624.81        76.97 o                         
   7  17   0        403.29        402.81        59.96 o                         
   0  18   0       1358.14       1190.49        46.51 o                         
   1  18   0      23119.32      23653.40       218.25 o                         
   2  18   0        433.40        369.27        20.65 o                         
   3  18   0       6588.44       6441.48        74.15 o                         
   4  18   0        995.62        998.60        33.01 o                         
   5  18   0       1571.44       1660.68        47.79 o                         
   6  18   0         13.79         24.24        39.07 o                         
   1  19   0        577.86        652.24        44.12 o                         
   2  19   0          0.50        -10.27        15.17 o                         
   3  19   0       3826.43       3805.19        60.79 o                         
   4  19   0         86.08         90.33        21.54 o                         
   5  19   0        278.72        329.95        32.43 o                         
   6  19   0         32.49        -18.30        39.70 o                         
   0  20   0       3992.85       3893.00        83.95 o                         
   1  20   0       9994.46       9912.01       109.92 o                         
   2  20   0       2243.80       2312.69        42.92 o                         
   3  20   0       2770.32       2793.89        55.32 o                         
   4  20   0       2520.86       2496.32        48.50 o                         
   5  20   0        800.40        811.16        37.07 o                         
   6  20   0        449.27        464.34        57.33 o                         
   1  21   0         12.04         47.37        18.88 o                         
   2  21   0        169.07        177.49        19.23 o                         
   3  21   0       1584.19       1675.41        47.72 o                         
   4  21   0          2.82         -1.52        26.22 o                         
   5  21   0        123.70        145.17        30.76 o                         
   6  21   0        595.90        628.70        50.52 o                         
   0  22   0       6731.83       6599.37       117.90 o                         
   1  22   0          0.35         -3.37        19.82 o                         
   2  22   0      11807.26      11640.06       107.52 o                         
   3  22   0          3.06        -10.17        21.07 o                         
   4  22   0       2059.00       2136.72        53.83 o                         
   5  22   0         25.63        -16.10        33.15 o                         
   6  22   0       1397.12       1425.74        65.24 o                         
   1  23   0        322.93        320.31        28.52 o                         
   2  23   0        456.33        473.77        26.29 o                         
   3  23   0        690.74        672.30        33.02 o                         
   4  23   0        971.06        973.54        41.15 o                         
   5  23   0         89.72         74.38        31.87 o                         
   6  23   0       1108.50       1123.08        58.62 o                         
   0  24   0       2117.78       2146.47        85.63 o                         
   1  24   0       7977.61       7773.70       103.08 o                         
   2  24   0         39.41         69.63        20.28 o                         
   3  24   0       4530.59       4525.37        71.99 o                         
   4  24   0        241.98        291.30        33.29 o                         
   5  24   0       3391.28       3343.01        72.72 o                         
   6  24   0         47.47        -26.41        47.17 o                         
   1  25   0         21.11        103.66        24.32 o                         
   2  25   0        169.06        163.79        23.47 o                         
   3  25   0          4.99         45.40        25.60 o                         
   4  25   0          7.65        -19.45        32.76 o                         
   5  25   0       1199.06       1197.39        50.79 o                         
   6  25   0        475.09        321.22        58.12 o                         
   0  26   0       1014.36        991.24        66.87 o                         
   1  26   0        296.98        341.60        31.61 o                         
   2  26   0       7563.72       7471.71        87.97 o                         
   3  26   0       2570.20       2471.69        71.30 o                         
   4  26   0       1172.18       1341.21        53.05 o                         
   5  26   0        510.28        606.43        48.90 o                         
   6  26   0        638.18        498.15        68.13 o                         
   1  27   0        133.59        127.73        25.03 o                         
   2  27   0       1329.24       1359.43        45.22 o                         
   3  27   0        185.80        197.13        30.78 o                         
   4  27   0       1908.82       1865.40        57.49 o                         
   5  27   0         18.04        -40.01        41.96 o                         
   0  28   0       6857.31       6888.00       160.52 o                         
   1  28   0       2493.87       2502.93        58.91 o                         
   2  28   0       1336.96       1383.22        54.96 o                         
   3  28   0        739.73        808.73        43.58 o                         
   4  28   0       1863.74       1900.07        56.26 o                         
   5  28   0        311.63        291.35        45.19 o                         
   1  29   0        837.81        859.68        41.12 o                         
   2  29   0        171.87        170.21        27.51 o                         
   3  29   0        203.28        247.99        34.76 o                         
   4  29   0        248.90        259.16        38.04 o                         
   5  29   0        832.28        843.55        53.14 o                         
   0  30   0       1208.47       1035.16        79.39 o                         
   1  30   0       8274.61       8415.95       120.95 o                         
   2  30   0         14.64         31.02        30.93 o                         
   3  30   0       4029.03       3951.51        80.47 o                         
   4  30   0        123.74        117.93        38.23 o                         
   5  30   0       1140.28       1122.25        58.28 o                         
   1  31   0          0.59         36.63        32.22 o                         
   2  31   0        431.49        503.73        36.14 o                         
   3  31   0        848.44        832.23        46.70 o                         
   4  31   0       1023.56        948.68        48.15 o                         
   5  31   0        925.40        966.30        75.75 o                         
   0  32   0       5639.30       5445.58       176.12 o                         
   1  32   0       1155.86       1181.56        55.88 o                         
   2  32   0       3352.30       3569.27        73.82 o                         
   3  32   0       1032.81       1038.07        54.79 o                         
   4  32   0       1752.43       1865.42        61.82 o                         
   1  33   0          4.01         52.34        51.36 o                         
   2  33   0        198.73        282.43        40.28 o                         
   3  33   0         34.83        122.05        39.77 o                         
   4  33   0        961.35        999.38        53.43 o                         
   0  34   0       1351.29       1325.36       119.76 o                         
   1  34   0       2087.23       2183.31       115.81 o                         
   2  34   0       1210.81       1286.04        54.80 o                         
   3  34   0       1096.03       1135.26        55.58 o                         
   4  34   0       1217.37       1190.91        51.74 o                         
   1  35   0        290.39        328.41        48.34 o                         
   2  35   0          2.86        -23.62        42.25 o                         
   3  35   0        122.38        196.11        43.48 o                         
   4  35   0          0.25         26.26        41.32 o                         
   0  36   0        444.65        360.96        60.35 o                         
   1  36   0       2842.58       2909.92        86.01 o                         
   2  36   0        604.75        594.40        48.30 o                         
   3  36   0       1547.82       1558.51        66.36 o                         
   1  37   0          4.56         29.18        49.05 o                         
   2  37   0        203.36        177.69        43.81 o                         
   3  37   0          1.74        126.38        62.99 o                         
   0  38   0       3293.49       3356.09       169.61 o                         
   1  38   0         42.89        -50.70        50.70 o                         
   2  38   0       2340.30       2335.57       101.94 o                         
   3  38   0          1.26         60.34        60.70 o                         
   1  39   0          8.31         -5.39        51.45 o                         
   2  39   0        343.80        269.20        57.06 o                         
   0  40   0        293.79        313.54        86.43 o                         
   1  40   0       2767.51       2725.94       110.09 o                         
   2  40   0        317.66        270.55        56.06 o                         
   1  41   0         29.98         78.25        57.50 o                         
   0  42   0       1486.56       2208.37       237.91 o                         
   2   0   1       4025.18       4082.27        48.80 o                         
   4   0   1       3398.71       3410.27        52.85 o                         
   6   0   1       1230.89       1201.20        75.60 o                         
   0   1   1      38593.73      41555.47       652.96 o                         
   1   1   1       7973.70       7938.90        57.06 o                         
   2   1   1      10931.67      10879.55        85.39 o                         
   3   1   1       2829.19       2802.25        33.56 o                         
   4   1   1       5127.87       5038.04        49.83 o                         
   5   1   1       1148.47       1142.10        31.26 o                         
   6   1   1        830.83        919.80        38.90 o                         
   7   1   1        239.91        178.21        50.16 o                         
   1   2   1       5024.96       5116.49        38.07 o                         
   2   2   1       4196.07       4262.53        43.68 o                         
   3   2   1       2078.84       2130.43        29.98 o                         
   4   2   1       1953.94       1952.78        29.01 o                         
   5   2   1       1889.88       1825.24        31.74 o                         
   6   2   1        181.38        184.12        35.56 o                         
   7   2   1        783.05        668.48        47.97 o                         
   0   3   1       3068.48       3082.33        49.26 o                         
   1   3   1      33776.00      34822.05       247.22 o                         
   2   3   1        126.49        108.33         9.56 o                         
   3   3   1      14619.91      14652.57       110.41 o                         
   4   3   1       1115.99       1181.37        24.24 o                         
   5   3   1       2066.76       1971.61        41.33 o                         
   6   3   1         36.86         47.51        33.27 o                         
   7   3   1        852.37        732.09        55.43 o                         
   1   4   1       1124.22       1086.45        16.67 o                         
   2   4   1        706.99        738.21        14.46 o                         
   3   4   1       1939.42       1851.49        25.08 o                         
   4   4   1        565.36        535.60        25.40 o                         
   5   4   1       1215.47       1193.27        36.04 o                         
   6   4   1        281.91        299.02        35.52 o                         
   7   4   1        710.83        665.09        47.64 o                         
   0   5   1      33705.54      35628.35       410.72 o                         
   1   5   1      11203.89      11592.68        77.54 o                         
   2   5   1      12790.19      12691.83        81.99 o                         
   3   5   1        171.32        151.07        11.63 o                         
   4   5   1       8547.84       8429.24        73.49 o                         
   5   5   1         24.16        -13.81        18.55 o                         
   6   5   1       1342.44       1373.55        48.24 o                         
   7   5   1         68.70          5.93        37.13 o                         
   1   6   1       2494.28       2491.38        26.66 o                         
   2   6   1       3856.53       3830.06        36.08 o                         
   3   6   1       1993.07       2068.42        30.00 o                         
   4   6   1       3075.21       2975.98        42.37 o                         
   5   6   1         28.87         25.75        22.52 o                         
   6   6   1       1850.04       1816.90        56.38 o                         
   7   6   1          6.60         66.63        40.49 o                         
   0   7   1       9715.02       9791.14       115.85 o                         
   1   7   1      16075.24      16324.83       105.86 o                         
   2   7   1       9002.61       9155.41        70.19 o                         
   3   7   1       6336.54       6235.30        55.24 o                         
   4   7   1       1112.43       1090.10        28.95 o                         
   5   7   1       1832.54       1860.29        51.58 o                         
   6   7   1        820.77        795.94        39.40 o                         
   7   7   1        713.38        902.28        53.26 o                         
   1   8   1        336.95        361.70        14.63 o                         
   2   8   1        682.34        767.39        19.15 o                         
   3   8   1       3156.23       3164.54        38.14 o                         
   4   8   1        284.90        317.42        18.70 o                         
   5   8   1       2643.16       2583.74        52.48 o                         
   6   8   1        155.59        127.37        32.40 o                         
   7   8   1       2274.81       2132.09        90.42 o                         
   0   9   1       4134.99       4151.54        65.43 o                         
   1   9   1       9801.14       9706.34        68.88 o                         
   2   9   1       4520.18       4473.92        44.83 o                         
   3   9   1       6944.54       6834.03        60.34 o                         
   4   9   1        845.20        848.42        27.57 o                         
   5   9   1       3276.32       3254.11        52.22 o                         
   6   9   1        558.78        552.95        41.12 o                         
   7   9   1        442.96        433.05        52.53 o                         
   1  10   1        203.34        225.84        10.38 o                         
   2  10   1       1222.95       1278.87        23.75 o                         
   3  10   1        623.23        614.87        22.33 o                         
   4  10   1       1982.81       1936.12        36.27 o                         
   5  10   1        295.16        315.77        24.55 o                         
   6  10   1       3072.99       3070.69        73.61 o                         
   7  10   1        443.81        336.26        56.69 o                         
   0  11   1      15730.40      15429.10       169.62 o                         
   1  11   1        934.45        979.82        19.02 o                         
   2  11   1      17654.99      17942.21       123.29 o                         
   3  11   1        410.23        423.18        19.60 o                         
   4  11   1       8091.09       8140.72        75.14 o                         
   5  11   1        233.23        203.02        23.13 o                         
   6  11   1       1085.30       1109.25        59.48 o                         
   7  11   1         11.00         58.11        47.43 o                         
   1  12   1        704.97        754.20        18.29 o                         
   2  12   1        359.66        391.80        18.21 o                         
   3  12   1       3209.02       3319.22        45.03 o                         
   4  12   1       1121.48       1145.32        32.57 o                         
   5  12   1       1758.58       1752.57        45.15 o                         
   6  12   1        332.94        299.07        39.89 o                         
   7  12   1        735.72        809.94        61.68 o                         
   0  13   1       1943.24       1874.03        35.98 o                         
   1  13   1      17347.50      17441.94       117.42 o                         
   2  13   1        123.53        122.65        12.91 o                         
   3  13   1       7996.72       7773.43        73.44 o                         
   4  13   1       1085.07       1022.14        32.77 o                         
   5  13   1       1839.35       1921.94        46.95 o                         
   6  13   1        358.26        290.55        40.32 o                         
   7  13   1        568.81        620.29        57.23 o                         
   1  14   1        540.75        525.03        19.06 o                         
   2  14   1       1875.78       2020.43        35.38 o                         
   3  14   1       1380.40       1392.69        31.67 o                         
   4  14   1        561.66        515.71        26.26 o                         
   5  14   1       1306.84       1339.05        41.81 o                         
   6  14   1        165.42        213.63        38.13 o                         
   7  14   1        785.45        882.15        75.75 o                         
   0  15   1      20277.71      20409.15       191.40 o                         
   1  15   1      11136.99      11265.22        86.55 o                         
   2  15   1       3979.74       3740.70        44.75 o                         
   3  15   1       2013.87       1985.04        37.04 o                         
   4  15   1       1390.22       1371.08        39.21 o                         
   5  15   1       1762.65       1741.48        48.01 o                         
   6  15   1        365.09        411.79        35.76 o                         
   7  15   1        267.83        380.57        72.06 o                         
   1  16   1       2090.49       2350.48        33.52 o                         
   2  16   1       1397.12       1438.52        29.85 o                         
   3  16   1        200.55        224.84        18.27 o                         
   4  16   1       2035.34       2027.84        45.78 o                         
   5  16   1        115.16        127.20        26.13 o                         
   6  16   1        870.35        853.97        43.39 o                         
   7  16   1        225.57        228.41        54.68 o                         
   0  17   1      14863.10      14838.38       151.43 o                         
   1  17   1       1757.61       1768.02        29.84 o                         
   2  17   1      13773.72      13680.75       113.65 o                         
   3  17   1        698.66        655.77        26.01 o                         
   4  17   1       5136.15       5246.38        68.47 o                         
   5  17   1        102.23         65.29        26.26 o                         
   6  17   1       1269.77       1281.30        59.17 o                         
   1  18   1        169.51        216.18        14.38 o                         
   2  18   1        443.45        467.13        21.41 o                         
   3  18   1       1235.51       1215.71        36.74 o                         
   4  18   1        308.97        313.84        25.81 o                         
   5  18   1        642.11        748.00        40.18 o                         
   6  18   1        586.34        616.53        46.43 o                         
   0  19   1        521.42        470.79        24.41 o                         
   1  19   1      13713.62      13695.18       106.87 o                         
   2  19   1        269.09        288.01        17.67 o                         
   3  19   1       8017.43       8001.80        82.19 o                         
   4  19   1        133.88        133.17        23.35 o                         
   5  19   1       3629.34       3488.27        68.57 o                         
   6  19   1         50.73        110.90        37.98 o                         
   1  20   1         79.00        117.82        13.15 o                         
   2  20   1        348.36        353.65        19.82 o                         
   3  20   1       1946.86       2062.73        47.65 o                         
   4  20   1         80.61         91.23        23.25 o                         
   5  20   1        800.79        806.99        41.28 o                         
   6  20   1        404.20        419.07        44.57 o                         
   0  21   1       7553.36       7292.72        96.93 o                         
   1  21   1       3865.00       3713.66        49.31 o                         
   2  21   1       8632.26       8717.26        82.78 o                         
   3  21   1        605.72        638.73        33.07 o                         
   4  21   1       3239.72       3161.38        62.15 o                         
   5  21   1         10.45         17.79        31.27 o                         
   6  21   1       1012.79        999.99        56.23 o                         
   1  22   1        282.14        332.88        19.48 o                         
   2  22   1        743.55        771.28        27.97 o                         
   3  22   1        175.96        165.06        25.75 o                         
   4  22   1       1021.60       1068.22        40.40 o                         
   5  22   1         18.99         35.38        33.12 o                         
   6  22   1       1031.20       1042.56        55.01 o                         
   0  23   1       7677.62       7652.78       104.53 o                         
   1  23   1       3006.76       3009.42        45.73 o                         
   2  23   1       3662.08       3644.25        52.86 o                         
   3  23   1       2128.30       2237.44        54.95 o                         
   4  23   1        763.78        826.03        39.96 o                         
   5  23   1       1086.35       1066.94        48.67 o                         
   6  23   1        282.75        362.33        48.46 o                         
   1  24   1        462.04        492.75        23.05 o                         
   2  24   1        634.41        660.08        28.44 o                         
   3  24   1       1487.32       1484.35        45.57 o                         
   4  24   1        413.19        438.51        34.93 o                         
   5  24   1       1478.58       1476.89        55.01 o                         
   6  24   1         79.58        119.84        56.06 o                         
   0  25   1       2224.95       2158.73        54.59 o                         
   1  25   1       6954.22       6720.35        72.87 o                         
   2  25   1       2115.25       2146.24        44.44 o                         
   3  25   1       3386.83       3407.56        69.57 o                         
   4  25   1        105.77        146.72        32.48 o                         
   5  25   1       1100.60       1167.94        57.21 o                         
   6  25   1         52.87         91.90        49.36 o                         
   1  26   1        157.23        144.23        17.50 o                         
   2  26   1        883.47        984.62        39.91 o                         
   3  26   1       1155.63       1160.98        41.27 o                         
   4  26   1       1112.57       1193.03        49.18 o                         
   5  26   1        353.64        396.51        53.38 o                         
   0  27   1       4325.18       4281.49        80.19 o                         
   1  27   1        429.87        424.55        23.28 o                         
   2  27   1       5745.52       5625.52        71.99 o                         
   3  27   1         44.96         30.97        23.82 o                         
   4  27   1       2280.99       2419.94        66.36 o                         
   5  27   1         71.29         80.94        43.28 o                         
   1  28   1        948.11        875.63        30.08 o                         
   2  28   1         49.85         73.39        23.34 o                         
   3  28   1       1388.06       1326.30        45.25 o                         
   4  28   1        432.96        495.47        42.09 o                         
   5  28   1        324.90        317.49        50.69 o                         
   0  29   1        709.44        711.62        41.71 o                         
   1  29   1       2855.68       2855.31        63.97 o                         
   2  29   1         65.07         44.59        23.90 o                         
   3  29   1       2266.10       2324.87        58.05 o                         
   4  29   1       1043.24       1058.62        50.72 o                         
   5  29   1       1017.13       1086.04        61.76 o                         
   1  30   1        220.03        222.44        29.76 o                         
   2  30   1        108.13         72.17        23.92 o                         
   3  30   1         74.00        151.09        32.23 o                         
   4  30   1         93.99        107.68        39.79 o                         
   5  30   1        884.66       1014.30        60.13 o                         
   0  31   1       1285.43       1331.56        63.61 o                         
   1  31   1       2014.66       2148.96        58.91 o                         
   2  31   1        952.35       1000.67        52.01 o                         
   3  31   1       1912.74       1979.18        56.70 o                         
   4  31   1        785.38        909.23        49.47 o                         
   5  31   1        777.81        919.61        58.58 o                         
   1  32   1        174.20        194.83        36.37 o                         
   2  32   1         16.37         70.76        34.84 o                         
   3  32   1        116.75        135.86        32.62 o                         
   4  32   1        841.38        898.68        53.93 o                         
   0  33   1       7272.52       7023.37       116.72 o                         
   1  33   1        443.63        441.82        43.31 o                         
   2  33   1       3789.00       3784.35        85.46 o                         
   3  33   1         67.14         67.81        41.36 o                         
   4  33   1       2052.01       2126.91        84.62 o                         
   1  34   1        401.60        427.07        45.63 o                         
   2  34   1        535.07        440.86        44.06 o                         
   3  34   1        458.58        469.35        55.00 o                         
   4  34   1        428.27        479.15        60.41 o                         
   0  35   1        343.54        433.83       100.22 o                         
   1  35   1       6194.35       6000.18       104.64 o                         
   2  35   1        281.84        250.52        45.49 o                         
   3  35   1       2857.53       2815.12        83.00 o                         
   4  35   1         18.02         94.53        50.65 o                         
   1  36   1        196.64        364.46        41.52 o                         
   2  36   1        126.18        104.36        44.83 o                         
   3  36   1        681.42        643.03        51.90 o                         
   0  37   1       3149.80       3034.12       164.15 o                         
   1  37   1       1661.34       1595.69        61.93 o                         
   2  37   1       3052.56       3005.12        84.39 o                         
   3  37   1        696.88        628.11        54.92 o                         
   1  38   1          4.49         51.85        49.22 o                         
   2  38   1        252.66        283.21        53.01 o                         
   3  38   1         71.82         65.07        74.36 o                         
   0  39   1       2532.22       2595.60       188.38 o                         
   1  39   1       1043.14       1113.95        73.80 o                         
   2  39   1       1676.50       1890.71        83.37 o                         
   1  40   1         37.72          1.01        73.67 o                         
   2  40   1         37.15        133.77        70.98 o                         
   0  41   1        138.09        -58.35       157.85 o                         
   1  41   1       2183.67       2152.06        94.70 o                         
   0   0   2       7916.57       7938.01       125.59 o                         
   2   0   2      17044.55      17277.61       157.12 o                         
   4   0   2       6169.30       6026.95       136.22 o                         
   6   0   2       1599.64       1646.52        94.49 o                         
   1   1   2      23628.92      25797.57       172.52 o                         
   2   1   2       1663.54       1660.44        21.86 o                         
   3   1   2       1938.37       1878.33        45.93 o                         
   4   1   2       2415.17       2436.28        60.80 o                         
   5   1   2        776.87        788.82        43.00 o                         
   6   1   2       1236.30       1238.22        54.17 o                         
   7   1   2        118.67         79.42        61.50 o                         
   0   2   2       3617.37       3741.93        48.43 o                         
   1   2   2      79614.37      86235.44       543.87 o                         
   2   2   2       1249.84       1336.89        26.01 o                         
   3   2   2       9570.97       9615.34        91.23 o                         
   4   2   2        583.24        521.13        34.10 o                         
   5   2   2       1190.89       1191.50        52.66 o                         
   6   2   2        193.00        262.49        43.54 o                         
   7   2   2        447.16        436.08        68.75 o                         
   1   3   2       2968.35       3095.63        34.16 o                         
   2   3   2       1725.47       1695.73        26.39 o                         
   3   3   2        732.59        636.60        20.84 o                         
   4   3   2       1440.90       1427.05        50.80 o                         
   5   3   2        892.72        913.94        47.72 o                         
   6   3   2        225.17        197.81        42.72 o                         
   7   3   2        698.55        823.02        62.52 o                         
   0   4   2       7572.95       7441.15       100.78 o                         
   1   4   2       3212.97       3127.58        33.73 o                         
   2   4   2       9479.22       9419.19        72.36 o                         
   3   4   2       3271.81       3167.65        45.15 o                         
   4   4   2       3264.45       3208.56        54.62 o                         
   5   4   2       2517.65       2559.46        71.01 o                         
   6   4   2        469.03        426.65        44.83 o                         
   7   4   2        561.96        777.55        63.65 o                         
   1   5   2        759.92        805.82        17.41 o                         
   2   5   2        814.41        791.59        18.03 o                         
   3   5   2        187.63        210.87        16.83 o                         
   4   5   2       1822.50       1797.33        39.40 o                         
   5   5   2        379.42        369.38        27.51 o                         
   6   5   2       2484.51       2440.18        85.79 o                         
   7   5   2        290.45        324.80        58.44 o                         
   0   6   2      13150.70      13111.79       144.70 o                         
   1   6   2       1678.53       1599.05        23.54 o                         
   2   6   2      10863.48      10446.54        78.35 o                         
   3   6   2       1266.58       1274.53        34.46 o                         
   4   6   2       5131.30       5140.82        64.86 o                         
   5   6   2        377.58        378.99        28.26 o                         
   6   6   2       1153.91       1252.40        77.30 o                         
   7   6   2        167.13        223.91        56.30 o                         
   1   7   2        739.15        780.89        16.09 o                         
   2   7   2       3657.37       3676.34        39.48 o                         
   3   7   2        154.84        120.96        14.64 o                         
   4   7   2       2541.30       2587.34        48.31 o                         
   5   7   2        759.31        725.81        37.86 o                         
   6   7   2        527.94        482.90        35.76 o                         
   7   7   2       1221.59       1167.07        73.94 o                         
   0   8   2       2975.86       2912.76        61.63 o                         
   1   8   2      15631.56      15312.78       102.45 o                         
   2   8   2        517.97        536.00        22.41 o                         
   3   8   2      10421.44      10398.84        92.72 o                         
   4   8   2        472.09        519.90        28.87 o                         
   5   8   2       4317.16       4193.49        73.48 o                         
   6   8   2         10.86        -33.96        33.96 o                         
   7   8   2        781.85        743.82        67.61 o                         
   1   9   2        641.96        615.53        16.28 o                         
   2   9   2         50.85         72.17        11.43 o                         
   3   9   2        928.27        881.48        23.24 o                         
   4   9   2        239.03        251.90        24.37 o                         
   5   9   2       1977.50       1898.18        56.16 o                         
   6   9   2        646.91        673.22        41.92 o                         
   7   9   2       1112.85       1066.98        73.15 o                         
   0  10   2      11153.48      10960.65       139.87 o                         
   1  10   2       2416.05       2270.22        33.17 o                         
   2  10   2       7211.32       7095.26        64.14 o                         
   3  10   2       1243.28       1208.85        27.63 o                         
   4  10   2       3564.11       3543.07        56.64 o                         
   5  10   2        424.89        382.94        34.79 o                         
   6  10   2       1540.38       1472.34        57.76 o                         
   7  10   2         32.62         40.28        70.27 o                         
   1  11   2        555.68        533.62        22.74 o                         
   2  11   2       2418.04       2475.53        35.94 o                         
   3  11   2         22.78          8.93        13.01 o                         
   4  11   2       2270.12       2281.36        48.28 o                         
   5  11   2         75.75         58.18        30.17 o                         
   6  11   2        949.34        962.80        49.66 o                         
   7  11   2         12.37          4.57        59.35 o                         
   0  12   2      11680.98      11932.45       152.27 o                         
   1  12   2       9243.01       9248.42       101.09 o                         
   2  12   2       9235.69       9283.71        76.74 o                         
   3  12   2       1285.11       1259.51        30.54 o                         
   4  12   2       3400.57       3331.97        46.88 o                         
   5  12   2        592.95        607.05        39.87 o                         
   6  12   2       1316.31       1335.70        56.36 o                         
   7  12   2         79.13        211.81        53.57 o                         
   1  13   2        331.59        326.68        21.42 o                         
   2  13   2        339.60        352.25        17.95 o                         
   3  13   2       2040.43       2044.70        39.92 o                         
   4  13   2        336.91        376.72        22.57 o                         
   5  13   2       1768.56       1691.51        57.34 o                         
   6  13   2        352.68        350.01        47.64 o                         
   7  13   2        628.22        604.39        66.22 o                         
   0  14   2       3173.54       3400.10        81.67 o                         
   1  14   2      14850.71      14825.71       123.98 o                         
   2  14   2        995.89       1011.74        27.56 o                         
   3  14   2      10284.87      10361.11        95.70 o                         
   4  14   2        236.09        275.12        22.61 o                         
   5  14   2       1766.57       1820.59        60.22 o                         
   6  14   2         15.20        -25.55        40.41 o                         
   7  14   2        310.72        193.86        85.61 o                         
   1  15   2         97.37        122.72        15.77 o                         
   2  15   2       1754.63       1855.43        35.31 o                         
   3  15   2        703.76        686.82        28.68 o                         
   4  15   2       1772.94       1741.69        42.37 o                         
   5  15   2       1855.32       1717.14        58.99 o                         
   6  15   2       1300.85       1370.97        64.76 o                         
   0  16   2      26633.17      27310.76       300.73 o                         
   1  16   2         14.03         24.33        13.94 o                         
   2  16   2      13959.01      14050.70       114.62 o                         
   3  16   2        754.56        725.20        28.20 o                         
   4  16   2       5219.38       5150.19        67.01 o                         
   5  16   2         73.74         72.63        25.01 o                         
   6  16   2       1052.66       1090.52        63.78 o                         
   1  17   2         24.41         32.45        15.96 o                         
   2  17   2       1864.14       1894.94        41.77 o                         
   3  17   2        495.68        490.39        26.24 o                         
   4  17   2        732.25        736.26        31.83 o                         
   5  17   2        462.33        470.51        31.99 o                         
   6  17   2        593.53        670.18        54.60 o                         
   0  18   2       6595.93       6498.42       100.03 o                         
   1  18   2       9050.52       9018.66        94.11 o                         
   2  18   2       3831.08       3869.71        61.25 o                         
   3  18   2       6900.11       6867.31        79.07 o                         
   4  18   2        695.44        704.42        35.94 o                         
   5  18   2       1852.55       1840.13        53.41 o                         
   6  18   2        552.18        541.45        52.54 o                         
   1  19   2        161.92        148.58        20.50 o                         
   2  19   2         47.43         35.53        18.82 o                         
   3  19   2        159.13        191.95        22.81 o                         
   4  19   2        177.44        154.74        29.48 o                         
   5  19   2       1120.62       1136.23        47.86 o                         
   6  19   2        236.34        185.72        51.65 o                         
   0  20   2       4101.49       4120.28        80.90 o                         
   1  20   2       4441.76       4249.14        61.55 o                         
   2  20   2       2280.99       2371.95        48.32 o                         
   3  20   2       2406.25       2384.84        51.23 o                         
   4  20   2        541.64        538.79        38.00 o                         
   5  20   2       1442.10       1435.93        52.19 o                         
   6  20   2        185.00        263.69        58.73 o                         
   1  21   2         19.50         21.87        18.76 o                         
   2  21   2        961.09        959.14        35.92 o                         
   3  21   2        480.29        507.41        31.53 o                         
   4  21   2       1046.88       1044.18        44.84 o                         
   5  21   2        241.64        245.63        37.12 o                         
   6  21   2        396.36        395.35        82.00 o                         
   0  22   2       9199.64       8883.80       131.69 o                         
   1  22   2        132.88        137.29        22.56 o                         
   2  22   2       7267.70       7222.28        79.75 o                         
   3  22   2        119.63        111.86        26.41 o                         
   4  22   2       2357.62       2335.33        61.07 o                         
   5  22   2         87.83        146.12        37.75 o                         
   6  22   2        870.66        955.65        63.57 o                         
   1  23   2        612.28        647.50        32.03 o                         
   2  23   2        261.41        268.32        22.35 o                         
   3  23   2        325.14        384.94        31.16 o                         
   4  23   2        738.97        771.22        42.39 o                         
   5  23   2        278.33        285.26        43.79 o                         
   6  23   2        912.32       1026.24        76.78 o                         
   0  24   2        540.95        543.56        42.04 o                         
   1  24   2       7634.33       7624.98        91.78 o                         
   2  24   2        384.56        390.40        25.32 o                         
   3  24   2       4897.92       5029.00        80.67 o                         
   4  24   2        573.07        541.39        41.30 o                         
   5  24   2       1606.48       1809.61        68.89 o                         
   6  24   2          3.79          6.56        63.05 o                         
   1  25   2        221.79        256.67        26.94 o                         
   2  25   2        290.02        267.06        25.02 o                         
   3  25   2       1905.89       1956.46        62.34 o                         
   4  25   2        184.54        148.88        38.25 o                         
   5  25   2       1431.35       1427.74        64.77 o                         
   0  26   2       4235.65       4063.57        94.56 o                         
   1  26   2       3067.06       2994.88        63.00 o                         
   2  26   2       2560.50       2573.05        53.92 o                         
   3  26   2        839.50       1036.22        45.20 o                         
   4  26   2       2324.23       2241.37        73.96 o                         
   5  26   2        226.05        254.74        52.48 o                         
   1  27   2       1261.86       1206.45        49.10 o                         
   2  27   2         81.76        101.83        26.32 o                         
   3  27   2        571.68        570.01        42.19 o                         
   4  27   2        443.61        422.34        49.54 o                         
   5  27   2         39.65          2.07        52.49 o                         
   0  28   2       2486.78       2473.55        84.49 o                         
   1  28   2        448.01        413.44        35.53 o                         
   2  28   2       2460.39       2509.28        60.23 o                         
   3  28   2        677.09        736.31        47.20 o                         
   4  28   2       1912.59       1997.97        70.26 o                         
   5  28   2        105.87        182.61        54.02 o                         
   1  29   2        174.36        176.92        34.27 o                         
   2  29   2         87.52         37.33        39.77 o                         
   3  29   2        717.47        760.73        48.90 o                         
   4  29   2         79.64        153.91        42.10 o                         
   5  29   2        753.19        777.29        65.04 o                         
   0  30   2       1383.42       1351.91        74.16 o                         
   1  30   2       3190.19       3234.86        74.79 o                         
   2  30   2          9.23        -30.95        30.95 o                         
   3  30   2       2000.83       2212.00        71.22 o                         
   4  30   2         48.34         54.98        52.57 o                         
   5  30   2       1021.56        874.60        67.99 o                         
   1  31   2        220.24        265.09        35.68 o                         
   2  31   2        381.93        414.19        51.20 o                         
   3  31   2        149.70        171.59        42.53 o                         
   4  31   2        325.63        352.83        54.39 o                         
   0  32   2       5702.01       5521.28       135.09 o                         
   1  32   2        202.59        191.04        38.37 o                         
   2  32   2       4528.94       4348.36        82.40 o                         
   3  32   2        322.21        353.39        48.22 o                         
   4  32   2       1716.84       1724.35        77.16 o                         
   1  33   2        125.36        130.64        40.04 o                         
   2  33   2        386.07        390.19        54.40 o                         
   3  33   2        402.71        397.09        60.24 o                         
   4  33   2        635.50        599.41        68.26 o                         
   0  34   2       2633.96       2549.52       103.32 o                         
   1  34   2       3512.95       3236.75        81.49 o                         
   2  34   2       1619.87       1586.80        62.15 o                         
   3  34   2       1905.34       2000.37        81.00 o                         
   4  34   2        621.59        671.16        71.82 o                         
   1  35   2        105.75        149.96        42.76 o                         
   2  35   2         24.32        -46.66        46.66 o                         
   3  35   2        862.37        913.19        67.08 o                         
   0  36   2        655.64        773.33        97.46 o                         
   1  36   2       3243.17       3158.12        90.28 o                         
   2  36   2        348.20        154.00        58.73 o                         
   3  36   2       1716.70       1719.03        82.07 o                         
   1  37   2        100.39        102.87        54.19 o                         
   2  37   2         90.70         73.18        57.33 o                         
   3  37   2        372.10        505.94        68.06 o                         
   0  38   2       3572.74       3272.96       158.99 o                         
   1  38   2         38.09          0.54        76.15 o                         
   2  38   2       2680.93       2569.82        89.65 o                         
   1  39   2          7.56         23.67        61.05 o                         
   2  39   2         81.39         91.42        60.90 o                         
   0  40   2        599.52        496.44       167.12 o                         
   1  40   2       2247.00       2266.46        89.79 o                         
   2   0   3       1282.30       1301.67        39.94 o                         
   4   0   3       2539.00       2439.62        95.49 o                         
   6   0   3       2265.14       2289.43       137.05 o                         
   0   1   3      10392.54      10456.69       110.31 o                         
   1   1   3       5251.23       5318.74        47.56 o                         
   2   1   3      21758.45      22467.33       148.58 o                         
   3   1   3       3476.04       3397.44        44.99 o                         
   4   1   3       3150.39       3071.50        65.72 o                         
   5   1   3       1206.98       1187.52        70.98 o                         
   6   1   3       1304.49       1276.98        61.28 o                         
   7   1   3          7.99        -64.36        64.36 o                         
   1   2   3       2174.75       2245.85        30.39 o                         
   2   2   3        278.39        294.13        20.34 o                         
   3   2   3        373.41        337.00        18.91 o                         
   4   2   3        413.88        410.29        30.37 o                         
   5   2   3       1225.22       1326.04        82.15 o                         
   6   2   3        302.81        409.00        47.04 o                         
   7   2   3       1002.33       1050.17        83.21 o                         
   0   3   3       1665.46       1861.55        31.74 o                         
   1   3   3      16625.79      16448.98       110.68 o                         
   2   3   3        685.51        743.69        22.15 o                         
   3   3   3       5702.01       5580.98        64.34 o                         
   4   3   3        149.62        133.22        29.05 o                         
   5   3   3       3044.60       2978.49        95.85 o                         
   6   3   3         98.74        105.20        62.02 o                         
   7   3   3        653.42        639.56        64.58 o                         
   1   4   3       1442.99       1393.22        23.53 o                         
   2   4   3        128.31        120.15        12.08 o                         
   3   4   3       3312.94       3287.49        48.42 o                         
   4   4   3        501.82        463.58        36.42 o                         
   5   4   3        742.37        723.68        58.42 o                         
   6   4   3        668.37        632.64        61.02 o                         
   7   4   3        454.17        738.69        65.05 o                         
   0   5   3      19615.64      19295.39       199.33 o                         
   1   5   3       2724.02       2762.07        35.58 o                         
   2   5   3      13650.19      13717.07       102.89 o                         
   3   5   3        812.78        773.02        31.19 o                         
   4   5   3       2419.25       2364.15        49.68 o                         
   5   5   3        371.47        402.76        54.51 o                         
   6   5   3       1310.30       1405.69        76.65 o                         
   7   5   3         64.13         25.74        62.25 o                         
   1   6   3       1326.63       1354.70        26.46 o                         
   2   6   3        991.62       1008.94        25.13 o                         
   3   6   3        507.59        532.69        31.56 o                         
   4   6   3       1858.43       1860.38        47.37 o                         
   5   6   3        204.05        209.33        54.09 o                         
   6   6   3       1436.46       1338.71        79.77 o                         
   7   6   3        103.12         51.96        65.35 o                         
   0   7   3       6707.64       6718.74        92.31 o                         
   1   7   3       5863.05       5540.70        57.23 o                         
   2   7   3       8221.45       8207.89        77.09 o                         
   3   7   3       4126.02       3973.72        65.33 o                         
   4   7   3       2719.46       2715.67        56.57 o                         
   5   7   3       1493.21       1336.54        46.92 o                         
   6   7   3        404.42        457.70        59.33 o                         
   7   7   3        287.33        267.55        70.03 o                         
   1   8   3       1929.28       2050.62        33.79 o                         
   2   8   3        261.76        259.40        16.91 o                         
   3   8   3       1992.36       1950.62        45.69 o                         
   4   8   3        312.73        346.09        31.19 o                         
   5   8   3       2294.92       2140.68        65.06 o                         
   6   8   3         94.93         -6.15        52.25 o                         
   7   8   3       1179.61       1148.65        97.36 o                         
   0   9   3       3268.37       3382.50        65.63 o                         
   1   9   3      12326.76      12384.09       101.83 o                         
   2   9   3       1974.38       1923.36        35.69 o                         
   3   9   3       8019.49       8074.87        76.48 o                         
   4   9   3       1412.23       1459.81        53.58 o                         
   5   9   3       2344.88       2199.14        71.50 o                         
   6   9   3        231.95        163.26        53.66 o                         
   7   9   3         70.80        -10.76        92.47 o                         
   1  10   3        301.93        305.30        12.95 o                         
   2  10   3        815.24        872.21        29.18 o                         
   3  10   3        182.02        187.02        15.85 o                         
   4  10   3       2794.92       2739.87        60.58 o                         
   5  10   3        562.76        546.77        37.73 o                         
   6  10   3       1378.61       1322.41        51.79 o                         
   7  10   3          7.79         62.89        92.50 o                         
   0  11   3       8663.50       8613.02       121.20 o                         
   1  11   3        193.05        176.58        15.07 o                         
   2  11   3       5550.97       5306.35        55.39 o                         
   3  11   3         16.94         19.76        13.83 o                         
   4  11   3       2228.42       2351.25        58.52 o                         
   5  11   3         79.66         40.04        41.42 o                         
   6  11   3       1561.07       1588.68        75.87 o                         
   1  12   3        546.99        569.39        25.00 o                         
   2  12   3        691.97        726.13        30.20 o                         
   3  12   3        146.71        157.79        17.20 o                         
   4  12   3        452.80        479.60        30.08 o                         
   5  12   3        706.39        689.22        43.34 o                         
   6  12   3        756.94        788.34        58.10 o                         
   0  13   3       2503.32       2630.07        64.93 o                         
   1  13   3       9246.03       9097.36        89.08 o                         
   2  13   3        507.21        526.89        22.85 o                         
   3  13   3       4199.52       4125.82        53.70 o                         
   4  13   3         23.11         55.06        24.27 o                         
   5  13   3       1050.66       1117.21        52.20 o                         
   6  13   3        135.77        104.32        47.70 o                         
   1  14   3       1414.60       1508.80        37.15 o                         
   2  14   3        173.96        204.12        17.47 o                         
   3  14   3        651.73        618.21        27.57 o                         
   4  14   3        809.08        800.07        38.03 o                         
   5  14   3        767.07        711.47        46.80 o                         
   6  14   3         61.53         34.95        47.02 o                         
   0  15   3       5994.36       6041.51       110.21 o                         
   1  15   3       1563.20       1521.92        33.52 o                         
   2  15   3       3394.24       3273.23        49.38 o                         
   3  15   3       4857.21       4798.05        64.59 o                         
   4  15   3       1450.05       1401.40        39.27 o                         
   5  15   3        951.93        939.74        51.01 o                         
   6  15   3        434.64        504.75        53.99 o                         
   1  16   3        231.21        253.48        22.02 o                         
   2  16   3       1294.12       1317.65        35.39 o                         
   3  16   3        407.86        429.51        26.55 o                         
   4  16   3        639.25        629.11        34.64 o                         
   5  16   3        245.63        175.80        40.63 o                         
   6  16   3       1047.05        991.86        68.65 o                         
   0  17   3       6881.31       6807.11       121.57 o                         
   1  17   3       3153.30       3249.41        56.36 o                         
   2  17   3       5719.46       5624.15        71.53 o                         
   3  17   3        786.32        779.87        35.02 o                         
   4  17   3       2318.31       2223.40        52.85 o                         
   5  17   3         56.10        114.36        39.33 o                         
   6  17   3       1201.13       1300.73        89.77 o                         
   1  18   3        554.35        605.20        31.69 o                         
   2  18   3        108.82         96.33        19.94 o                         
   3  18   3        462.65        464.91        27.43 o                         
   4  18   3        165.58        175.14        27.73 o                         
   5  18   3       1018.50       1041.02        52.42 o                         
   6  18   3        314.26        288.76        53.51 o                         
   0  19   3         66.64         52.80        33.82 o                         
   1  19   3       9708.58       9588.96       114.71 o                         
   2  19   3         97.88         99.26        21.31 o                         
   3  19   3       6149.77       6239.90        79.16 o                         
   4  19   3        288.14        269.45        30.13 o                         
   5  19   3       1847.34       1937.77        72.63 o                         
   6  19   3          6.17        -28.97        60.64 o                         
   1  20   3        512.31        532.77        35.48 o                         
   2  20   3         85.96        101.80        21.27 o                         
   3  20   3        180.81        171.04        25.14 o                         
   4  20   3        281.33        276.45        33.41 o                         
   5  20   3       1134.09       1065.53        46.26 o                         
   6  20   3        486.44        578.18        68.32 o                         
   0  21   3       6033.56       5864.44       103.69 o                         
   1  21   3       1958.62       2017.00        60.66 o                         
   2  21   3       5200.67       5306.42        75.74 o                         
   3  21   3        874.03        928.18        40.73 o                         
   4  21   3       3350.70       3364.77        78.29 o                         
   5  21   3        105.64        201.65        39.99 o                         
   6  21   3       1021.31       1153.31        78.70 o                         
   1  22   3        341.10        381.55        29.94 o                         
   2  22   3       1136.39       1152.76        49.64 o                         
   3  22   3        391.44        361.36        33.45 o                         
   4  22   3       2424.70       2447.12        73.59 o                         
   5  22   3         18.37         37.35        39.72 o                         
   6  22   3        788.26       1071.81        84.58 o                         
   0  23   3       8746.45       8778.70       136.47 o                         
   1  23   3       5215.57       5212.04        80.67 o                         
   2  23   3       4596.38       4660.21        77.01 o                         
   3  23   3       2638.80       2632.55        68.51 o                         
   4  23   3       1286.74       1255.26        74.61 o                         
   5  23   3        582.90        535.62        46.49 o                         
   1  24   3        269.68        310.50        29.49 o                         
   2  24   3        188.77        197.55        29.41 o                         
   3  24   3       1419.64       1448.95        62.27 o                         
   4  24   3        144.00         98.54        38.51 o                         
   5  24   3        836.93        850.09        64.28 o                         
   0  25   3       1520.55       1624.41        81.00 o                         
   1  25   3       7394.80       7311.21       103.37 o                         
   2  25   3         94.61        107.29        35.95 o                         
   3  25   3       3304.57       3121.00        77.42 o                         
   4  25   3        639.51        673.61        48.39 o                         
   5  25   3       1154.91       1315.91        65.80 o                         
   1  26   3        105.47        102.68        28.33 o                         
   2  26   3       1102.61       1141.55        49.82 o                         
   3  26   3        253.51        220.41        37.30 o                         
   4  26   3       1135.97       1088.45        59.80 o                         
   5  26   3        470.39        415.67        60.59 o                         
   0  27   3       7777.11       7754.17       142.70 o                         
   1  27   3        330.63        298.43        32.88 o                         
   2  27   3       3223.12       3231.34        75.67 o                         
   3  27   3         94.54         86.26        37.37 o                         
   4  27   3       2040.54       2008.14        78.67 o                         
   5  27   3        313.61        314.13        59.39 o                         
   1  28   3        236.58        246.88        36.98 o                         
   2  28   3        283.92        290.44        39.97 o                         
   3  28   3        413.77        322.90        61.88 o                         
   4  28   3        269.13        272.02        49.16 o                         
   5  28   3        553.88        650.41        68.88 o                         
   0  29   3        184.39        227.59        49.30 o                         
   1  29   3       2267.07       2232.44        71.58 o                         
   2  29   3       1922.19       1888.24        80.23 o                         
   3  29   3       1960.40       2081.29        71.85 o                         
   4  29   3        685.14        734.67        63.71 o                         
   1  30   3         49.20         36.10        36.11 o                         
   2  30   3         53.94         84.23        39.11 o                         
   3  30   3        135.93        140.47        43.84 o                         
   4  30   3         54.62          7.05        50.56 o                         
   0  31   3        765.97        865.68        75.31 o                         
   1  31   3       2285.35       2294.21        65.22 o                         
   2  31   3        357.85        391.73        49.96 o                         
   3  31   3       1841.22       1934.79        92.18 o                         
   4  31   3        527.80        470.63        69.92 o                         
   1  32   3        129.88         95.35        38.02 o                         
   2  32   3        532.75        495.06        50.60 o                         
   3  32   3        255.51        351.43        54.17 o                         
   4  32   3        350.52        315.93        67.68 o                         
   0  33   3       3501.24       3405.81       115.08 o                         
   1  33   3        399.69        365.28        46.23 o                         
   2  33   3       3268.14       3173.83       102.33 o                         
   3  33   3        285.40        340.70        60.77 o                         
   4  33   3       1077.93       1143.49        90.68 o                         
   1  34   3         70.08         -1.69        42.15 o                         
   2  34   3        183.22        240.35        64.51 o                         
   3  34   3        123.92        238.43        59.51 o                         
   0  35   3        399.64        377.01        66.57 o                         
   1  35   3       3821.41       3670.08        95.06 o                         
   2  35   3        207.44        129.59        58.36 o                         
   3  35   3       1608.36       1801.28        82.17 o                         
   1  36   3         38.52         53.32        48.08 o                         
   2  36   3        221.36        154.30        64.18 o                         
   3  36   3        771.87        694.04        70.97 o                         
   0  37   3       2929.46       3123.15       187.71 o                         
   1  37   3        464.96        427.34        55.40 o                         
   2  37   3       1519.80       1568.59        87.39 o                         
   1  38   3         28.19        -19.59        57.59 o                         
   2  38   3        191.32         60.18        77.41 o                         
   0  39   3       1810.86       1489.59       126.57 o                         
   1  39   3        801.39        806.44        77.48 o                         
   0   0   4      15949.97      15557.12       229.78 o                         
   2   0   4      31064.67      31763.38       271.45 o                         
   4   0   4        827.49        785.67        57.81 o                         
   6   0   4        748.87        806.97        95.83 o                         
   1   1   4        641.47        661.05        19.01 o                         
   2   1   4       5354.23       5323.28        56.17 o                         
   3   1   4       1710.05       1703.56        30.78 o                         
   4   1   4       1665.65       1604.10        55.28 o                         
   5   1   4        327.60        303.81        35.18 o                         
   6   1   4        833.94        866.41        59.05 o                         
   0   2   4       2987.08       2979.97        55.84 o                         
   1   2   4      10597.57      10523.46        80.12 o                         
   2   2   4       2737.86       2693.33        39.52 o                         
   3   2   4       4807.12       4697.65        49.99 o                         
   4   2   4        955.70        960.99        42.37 o                         
   5   2   4       1490.35       1400.31        66.80 o                         
   6   2   4        243.99        187.13        50.74 o                         
   1   3   4        494.11        516.87        22.06 o                         
   2   3   4       2047.60       2113.78        35.67 o                         
   3   3   4        471.51        457.95        19.77 o                         
   4   3   4         78.49        128.64        27.39 o                         
   5   3   4       2586.50       2467.62       112.12 o                         
   6   3   4         47.69        190.89        51.31 o                         
   0   4   4       4548.87       4510.15        77.26 o                         
   1   4   4       4906.76       4924.46        56.84 o                         
   2   4   4       7183.65       7192.68        69.79 o                         
   3   4   4       2364.49       2375.79        38.52 o                         
   4   4   4        582.10        559.86        26.57 o                         
   5   4   4       1259.27       1360.73        83.54 o                         
   6   4   4        721.97        800.18        70.74 o                         
   1   5   4        571.58        592.37        21.11 o                         
   2   5   4        257.41        286.54        19.26 o                         
   3   5   4         34.48         43.74        14.21 o                         
   4   5   4        339.78        329.86        26.62 o                         
   5   5   4         61.10         71.58        54.14 o                         
   6   5   4        961.37        923.96        72.56 o                         
   0   6   4       2357.57       2232.11        43.56 o                         
   1   6   4        832.15        853.10        25.16 o                         
   2   6   4       4924.29       4785.55        59.61 o                         
   3   6   4       1043.40       1045.24        30.65 o                         
   4   6   4       4760.03       4654.73        77.20 o                         
   5   6   4        977.97        855.84        61.28 o                         
   6   6   4       1519.76       1604.38        86.98 o                         
   1   7   4         85.86         84.02        13.65 o                         
   2   7   4         42.17         34.82        13.58 o                         
   3   7   4        244.82        224.86        19.17 o                         
   4   7   4        201.86        187.87        37.13 o                         
   5   7   4        934.48        956.99        58.82 o                         
   6   7   4        123.93        262.00        62.84 o                         
   0   8   4        359.02        379.00        24.99 o                         
   1   8   4       8506.50       8295.54        79.35 o                         
   2   8   4          4.79          2.88        13.84 o                         
   3   8   4       5319.69       5291.39        66.61 o                         
   4   8   4        301.39        308.87        37.71 o                         
   5   8   4       1962.44       1844.11        56.86 o                         
   6   8   4          2.29        -36.92        76.49 o                         
   1   9   4        447.48        464.54        22.97 o                         
   2   9   4        185.62        218.53        19.16 o                         
   3   9   4       1004.25        983.10        38.41 o                         
   4   9   4         66.17        109.71        33.26 o                         
   5   9   4        993.74        962.11        54.76 o                         
   6   9   4        184.22        154.02        64.07 o                         
   0  10   4       9507.02       9404.07       128.44 o                         
   1  10   4       5079.14       5150.87        62.57 o                         
   2  10   4       6630.44       6634.36        73.43 o                         
   3  10   4        853.93        789.72        31.82 o                         
   4  10   4       2147.27       2253.56        79.38 o                         
   5  10   4         71.12        126.06        34.76 o                         
   6  10   4        792.51        734.51        74.73 o                         
   1  11   4        255.86        249.96        20.99 o                         
   2  11   4       1372.01       1445.70        37.62 o                         
   3  11   4        445.98        448.61        25.69 o                         
   4  11   4       2142.88       2181.36        89.41 o                         
   5  11   4         58.77         57.76        36.95 o                         
   6  11   4        929.62        925.02        77.41 o                         
   0  12   4       7796.94       7796.14       116.94 o                         
   1  12   4       5414.31       5340.38        68.76 o                         
   2  12   4       5799.90       5763.55        69.53 o                         
   3  12   4       1870.99       1830.68        45.22 o                         
   4  12   4       2281.99       2277.19        70.67 o                         
   5  12   4        549.21        562.89        47.51 o                         
   6  12   4        448.37        420.15        54.27 o                         
   1  13   4        398.88        460.97        21.70 o                         
   2  13   4        656.70        653.90        28.37 o                         
   3  13   4        789.12        824.73        33.88 o                         
   4  13   4        237.39        278.44        37.75 o                         
   5  13   4       1912.45       1912.96        75.52 o                         
   6  13   4        231.71        156.83        49.44 o                         
   0  14   4       3327.58       3298.91        80.37 o                         
   1  14   4       9414.38       9424.57        88.50 o                         
   2  14   4        413.53        422.19        24.28 o                         
   3  14   4       7388.55       7240.52       100.91 o                         
   4  14   4        114.08        116.17        34.79 o                         
   5  14   4       1766.79       1748.81        93.35 o                         
   6  14   4         45.16         52.95        62.97 o                         
   1  15   4        707.41        759.10        27.60 o                         
   2  15   4        348.67        361.16        27.21 o                         
   3  15   4         34.60         49.90        26.92 o                         
   4  15   4        747.76        734.60        39.08 o                         
   5  15   4        791.34        736.59        64.74 o                         
   6  15   4        600.71        678.31        77.92 o                         
   0  16   4       6670.47       6459.05       117.78 o                         
   1  16   4       1361.14       1438.68        35.90 o                         
   2  16   4       9052.83       8982.58       107.21 o                         
   3  16   4        885.31        878.68        41.19 o                         
   4  16   4       3399.85       3338.45        64.59 o                         
   5  16   4         53.12         -9.94        54.30 o                         
   6  16   4        704.27        548.84       114.46 o                         
   1  17   4        153.51        185.55        19.94 o                         
   2  17   4        398.55        434.69        25.38 o                         
   3  17   4        596.61        617.80        38.15 o                         
   4  17   4        904.99        893.34        43.33 o                         
   5  17   4        222.51        206.70        59.42 o                         
   6  17   4        984.11        993.89       114.63 o                         
   0  18   4       1940.42       1921.18        72.01 o                         
   1  18   4       4849.23       4659.45        63.69 o                         
   2  18   4       1511.73       1539.36        41.32 o                         
   3  18   4       2609.74       2538.39        76.98 o                         
   4  18   4       1061.71       1044.38        42.26 o                         
   5  18   4        842.04        966.70        67.58 o                         
   6  18   4        505.67        511.60        81.77 o                         
   1  19   4        773.42        796.51        37.61 o                         
   2  19   4         49.97         38.63        23.04 o                         
   3  19   4       1281.24       1260.36        48.65 o                         
   4  19   4         57.41         11.82        29.59 o                         
   5  19   4       1189.92       1197.08        64.88 o                         
   6  19   4         25.97        137.99       236.95 o                         
   0  20   4       2081.44       2113.03        80.42 o                         
   1  20   4       6172.12       6178.50        87.96 o                         
   2  20   4       1291.62       1301.03        43.20 o                         
   3  20   4       1849.11       1857.31        60.01 o                         
   4  20   4        629.23        684.76        40.81 o                         
   5  20   4        390.97        361.52        58.25 o                         
   1  21   4        238.59        241.16        30.63 o                         
   2  21   4         96.84        148.63        27.28 o                         
   3  21   4         80.45         54.62        27.70 o                         
   4  21   4        526.15        587.12        47.89 o                         
   5  21   4        162.57        158.82        48.16 o                         
   0  22   4       4876.41       4882.32       126.30 o                         
   1  22   4         64.99         77.60        31.13 o                         
   2  22   4       2240.91       2256.68        58.24 o                         
   3  22   4         34.00         11.76        31.14 o                         
   4  22   4       3164.06       3130.49        72.48 o                         
   5  22   4          3.84         36.08        62.27 o                         
   1  23   4        454.09        475.97        38.74 o                         
   2  23   4        188.99        160.22        29.51 o                         
   3  23   4        138.31        218.78        40.06 o                         
   4  23   4        464.99        500.34        49.79 o                         
   5  23   4        260.60        214.69        77.53 o                         
   0  24   4        759.96        637.59        86.98 o                         
   1  24   4       2672.11       2789.60        90.44 o                         
   2  24   4        976.70        969.26        46.16 o                         
   3  24   4       2759.04       2643.56        71.52 o                         
   4  24   4         16.87         56.95        43.45 o                         
   5  24   4       1009.77       1088.36        72.78 o                         
   1  25   4         12.36         72.13        37.39 o                         
   2  25   4         51.39         12.65        31.67 o                         
   3  25   4        280.53        315.03        37.28 o                         
   4  25   4        173.94        159.53        61.62 o                         
   5  25   4        630.85        796.01       112.20 o                         
   0  26   4       4566.17       4513.05       125.57 o                         
   1  26   4        944.95        970.00        56.68 o                         
   2  26   4       1617.98       1606.60        71.65 o                         
   3  26   4        740.41        708.53        46.95 o                         
   4  26   4       1526.64       1577.11        74.35 o                         
   5  26   4        902.18        862.89        86.92 o                         
   1  27   4        196.44        154.96        37.73 o                         
   2  27   4        398.56        426.31        46.51 o                         
   3  27   4         23.64         57.16        40.55 o                         
   4  27   4       1162.59       1174.01        77.36 o                         
   0  28   4       3631.48       3794.67       121.41 o                         
   1  28   4       1533.26       1506.24        62.48 o                         
   2  28   4       3576.64       3481.08        82.67 o                         
   3  28   4        665.63        737.12        51.31 o                         
   4  28   4        633.86        530.89        62.31 o                         
   1  29   4        107.31        134.11        40.10 o                         
   2  29   4        274.30        316.57        39.97 o                         
   3  29   4        829.20        911.28        53.51 o                         
   4  29   4        104.49         85.18        65.39 o                         
   0  30   4        538.67        509.65        59.22 o                         
   1  30   4       3934.96       3924.17        85.42 o                         
   2  30   4        271.93        285.37        43.06 o                         
   3  30   4       2546.22       2634.53        85.40 o                         
   4  30   4         17.85         23.39        64.23 o                         
   1  31   4        208.77        276.66        42.62 o                         
   2  31   4        226.00        207.65        44.86 o                         
   3  31   4        360.60        388.80        55.13 o                         
   0  32   4       2772.29       2546.88        98.53 o                         
   1  32   4        684.94        686.98        52.03 o                         
   2  32   4       2463.39       2483.32        80.30 o                         
   3  32   4        256.57        233.65        69.94 o                         
   1  33   4          0.11         62.97        48.43 o                         
   2  33   4        220.39        294.52        57.03 o                         
   3  33   4         33.55        125.92        82.46 o                         
   0  34   4        993.23        868.67       103.82 o                         
   1  34   4       1404.37       1542.31        69.35 o                         
   2  34   4       1140.55       1255.97        63.79 o                         
   3  34   4       1158.75       1386.27        83.87 o                         
   1  35   4         34.82         66.00        62.94 o                         
   2  35   4          1.50         84.53        58.88 o                         
   0  36   4        607.90        628.75       100.81 o                         
   1  36   4       1816.19       1662.79        85.62 o                         
   2  36   4        434.99        523.41        66.98 o                         
   1  37   4         23.76        -65.15        65.15 o                         
   2   0   5       1026.42       1013.55        41.51 o                         
   4   0   5        669.17        665.54        66.89 o                         
   6   0   5       1502.64       1580.96       133.08 o                         
   0   1   5       5064.83       4999.41        83.24 o                         
   1   1   5       2058.15       2072.69        43.17 o                         
   2   1   5       3200.00       3108.07        44.59 o                         
   3   1   5       2261.91       2236.99        42.53 o                         
   4   1   5       1295.14       1488.43        77.25 o                         
   5   1   5        673.52        661.72        51.31 o                         
   6   1   5        657.73        733.46        78.59 o                         
   1   2   5        507.55        531.86        26.00 o                         
   2   2   5        265.95        259.23        18.28 o                         
   3   2   5       2113.80       2141.99        46.22 o                         
   4   2   5         83.74        143.94        42.09 o                         
   5   2   5       1093.10        978.62        59.28 o                         
   6   2   5         52.26        117.17        57.80 o                         
   0   3   5        312.04        288.28        44.08 o                         
   1   3   5       7206.61       6907.47        68.74 o                         
   2   3   5        268.59        273.67        19.02 o                         
   3   3   5       3597.90       3482.40        52.60 o                         
   4   3   5        317.23        345.43        27.54 o                         
   5   3   5       1632.50       1761.41        94.62 o                         
   6   3   5         32.50         64.89        63.00 o                         
   1   4   5        116.94        110.01        15.54 o                         
   2   4   5        133.99        148.23        17.08 o                         
   3   4   5        296.41        308.43        22.74 o                         
   4   4   5         91.77        128.93        25.89 o                         
   5   4   5        578.34        456.39        55.38 o                         
   6   4   5        616.26        538.40        67.02 o                         
   0   5   5       4710.61       4554.42        83.08 o                         
   1   5   5        842.95        779.96        26.88 o                         
   2   5   5       6628.44       6521.53        66.69 o                         
   3   5   5        865.30        871.21        31.76 o                         
   4   5   5       1013.91       1074.84        46.90 o                         
   5   5   5        157.34        156.60        50.80 o                         
   6   5   5       1107.15       1212.44        97.59 o                         
   1   6   5         62.84         81.51        18.58 o                         
   2   6   5       1587.38       1551.36        41.83 o                         
   3   6   5        501.35        520.14        25.00 o                         
   4   6   5       1326.40       1266.23        59.11 o                         
   5   6   5          9.35          1.75        46.59 o                         
   6   6   5        590.81        441.83        70.67 o                         
   0   7   5       7361.35       7356.70        94.29 o                         
   1   7   5       5534.69       5503.17        69.31 o                         
   2   7   5       2406.39       2394.93        48.91 o                         
   3   7   5       2457.41       2420.43        48.66 o                         
   4   7   5       2180.48       2032.24        60.03 o                         
   5   7   5       1239.59       1316.01        67.62 o                         
   6   7   5        148.97        250.64        76.00 o                         
   1   8   5        716.99        741.38        28.49 o                         
   2   8   5         37.21         52.59        20.89 o                         
   3   8   5        554.22        570.99        29.14 o                         
   4   8   5         37.41         19.94        30.07 o                         
   5   8   5       1876.33       2028.22        99.43 o                         
   6   8   5          1.07         97.39        70.94 o                         
   0   9   5       3047.58       2981.40        61.17 o                         
   1   9   5       4010.75       3965.75        57.46 o                         
   2   9   5       2394.94       2387.82        52.26 o                         
   3   9   5       3822.36       3842.71        61.34 o                         
   4   9   5        987.87        935.20        53.50 o                         
   5   9   5       1054.44       1099.61        52.36 o                         
   6   9   5        236.86        260.45        79.08 o                         
   1  10   5         24.24         53.27        18.73 o                         
   2  10   5        274.28        309.49        24.64 o                         
   3  10   5         65.61         83.80        23.89 o                         
   4  10   5        791.48        840.78        54.21 o                         
   5  10   5        265.48        297.98        57.01 o                         
   6  10   5        728.75        593.11        83.98 o                         
   0  11   5      10399.08      10618.22       133.41 o                         
   1  11   5        435.77        395.95        26.56 o                         
   2  11   5       6621.40       6742.31        81.93 o                         
   3  11   5        718.06        724.18        38.21 o                         
   4  11   5       3095.02       3037.68        87.48 o                         
   5  11   5         27.19        -14.21        50.51 o                         
   6  11   5        335.99        333.23        78.04 o                         
   1  12   5         59.34         72.27        21.11 o                         
   2  12   5        143.73        164.33        23.57 o                         
   3  12   5        502.95        486.12        33.87 o                         
   4  12   5        534.13        495.66        43.92 o                         
   5  12   5        843.09        924.16        61.66 o                         
   6  12   5        197.14        184.63        82.30 o                         
   0  13   5       1005.44        955.13        44.56 o                         
   1  13   5       5556.35       5457.66        73.10 o                         
   2  13   5       1554.34       1547.09        45.71 o                         
   3  13   5       2393.85       2410.40        81.10 o                         
   4  13   5        311.08        335.30        46.72 o                         
   5  13   5       1022.85        949.84        78.58 o                         
   6  13   5        152.16         93.88        90.60 o                         
   1  14   5        501.47        506.20        30.18 o                         
   2  14   5        285.66        268.63        26.31 o                         
   3  14   5       1387.60       1404.84        58.82 o                         
   4  14   5          7.51         23.47        39.70 o                         
   5  14   5        725.29        702.03        63.54 o                         
   0  15   5       4018.41       3951.62        82.90 o                         
   1  15   5       3105.42       3101.42        59.45 o                         
   2  15   5       4303.29       4255.08        72.10 o                         
   3  15   5        950.04       1058.31        52.09 o                         
   4  15   5        394.48        459.46        41.58 o                         
   5  15   5        780.42        962.08        77.72 o                         
   1  16   5        162.68        160.75        18.09 o                         
   2  16   5        513.13        580.75        33.68 o                         
   3  16   5        223.68        153.05        34.60 o                         
   4  16   5       1172.12       1114.29        49.68 o                         
   5  16   5         89.25        -65.63        65.63 o                         
   0  17   5       5695.82       5584.47       102.57 o                         
   1  17   5        845.88        893.47        41.38 o                         
   2  17   5       3374.43       3343.41        65.03 o                         
   3  17   5        557.84        543.90        43.85 o                         
   4  17   5       2921.47       2805.74        71.73 o                         
   5  17   5        372.78        194.26        63.37 o                         
   1  18   5         52.31         95.02        26.03 o                         
   2  18   5          7.87        -10.48        30.93 o                         
   3  18   5        179.87        177.72        41.36 o                         
   4  18   5        447.03        410.53        42.14 o                         
   5  18   5        485.36        444.73        75.03 o                         
   0  19   5        177.15        285.94        43.47 o                         
   1  19   5       2352.07       2283.06        53.21 o                         
   2  19   5         99.31         97.04        34.08 o                         
   3  19   5       2567.59       2682.64        75.05 o                         
   4  19   5         75.52        146.24        45.23 o                         
   5  19   5       1318.98       1196.82        90.68 o                         
   1  20   5        171.26        145.41        25.53 o                         
   2  20   5         19.26         37.09        33.52 o                         
   3  20   5        286.92        309.42        44.76 o                         
   4  20   5        105.59        114.59        42.84 o                         
   5  20   5        563.86        667.05        87.15 o                         
   0  21   5       4382.21       4322.40       131.49 o                         
   1  21   5       1550.84       1531.02        54.32 o                         
   2  21   5       1697.24       1838.84        72.47 o                         
   3  21   5        554.04        572.45        51.77 o                         
   4  21   5       2029.69       2049.10        78.88 o                         
   5  21   5         95.35        162.62        74.81 o                         
   1  22   5         40.20         74.32        24.78 o                         
   2  22   5        291.67        395.23        44.60 o                         
   3  22   5         10.00         29.85        41.72 o                         
   4  22   5        649.58        649.30        58.70 o                         
   5  22   5         57.92        165.91        73.95 o                         
   0  23   5       2412.66       2410.79       106.60 o                         
   1  23   5       1087.62       1049.93        51.06 o                         
   2  23   5       2522.90       2573.85        79.31 o                         
   3  23   5       1162.21       1160.04        63.43 o                         
   4  23   5        735.20        698.25        66.96 o                         
   1  24   5        659.79        725.19        45.35 o                         
   2  24   5         28.31         40.22        27.87 o                         
   3  24   5       1324.93       1366.19        72.70 o                         
   4  24   5         59.09         80.26        58.88 o                         
   0  25   5       2527.39       2384.61       111.57 o                         
   1  25   5       5225.87       5249.47        88.03 o                         
   2  25   5       1045.65       1002.98        45.43 o                         
   3  25   5       1897.41       2129.51        80.30 o                         
   4  25   5        309.98        328.97        72.77 o                         
   1  26   5        143.01        171.06        34.95 o                         
   2  26   5        277.92        242.44        34.25 o                         
   3  26   5         54.59        167.29        51.24 o                         
   4  26   5       1035.64       1005.31        83.13 o                         
   0  27   5       3566.08       3602.57       110.70 o                         
   1  27   5         16.70         68.18        35.44 o                         
   2  27   5       2894.51       2876.41        70.16 o                         
   3  27   5        100.23         82.79        54.08 o                         
   4  27   5       1289.36       1367.89        91.48 o                         
   1  28   5        652.40        622.49        46.74 o                         
   2  28   5         86.06         62.08        48.11 o                         
   3  28   5        109.05        129.69        39.44 o                         
   0  29   5        104.11        170.51        51.99 o                         
   1  29   5       1978.01       1902.33        67.08 o                         
   2  29   5        383.68        447.28        47.51 o                         
   3  29   5        962.17        895.64        74.34 o                         
   1  30   5         38.00        104.34        46.10 o                         
   2  30   5        146.72        121.86        48.49 o                         
   3  30   5        412.84        238.31        51.22 o                         
   0  31   5        563.50        636.62        76.07 o                         
   1  31   5       1699.17       1780.19        70.09 o                         
   2  31   5       1165.67       1183.22        66.26 o                         
   3  31   5       1115.31       1141.24        86.42 o                         
   1  32   5         24.98        -16.38        58.25 o                         
   2  32   5         15.58         37.19        54.21 o                         
   0  33   5       2186.27       1935.00       125.12 o                         
   1  33   5        110.01        168.27        60.62 o                         
   2  33   5       2145.94       2034.43       113.79 o                         
   1  34   5          6.67         31.91        58.94 o                         
   0  35   5         77.09         32.98       101.62 o                         
   0   0   6       8753.74       8776.42       226.62 o                         
   2   0   6       4370.23       4389.27        83.44 o                         
   4   0   6       1338.82       1381.51        59.21 o                         
   1   1   6         22.47         25.45        21.64 o                         
   2   1   6        187.66        219.88        20.99 o                         
   3   1   6       2790.79       2628.11        56.64 o                         
   4   1   6        337.00        344.12        24.91 o                         
   5   1   6        211.08        162.45        51.39 o                         
   0   2   6       1378.63       1367.77        70.39 o                         
   1   2   6       5163.14       5015.91        70.89 o                         
   2   2   6        457.84        462.36        28.82 o                         
   3   2   6       2480.75       2418.98        54.94 o                         
   4   2   6        909.45        873.37        39.43 o                         
   5   2   6        811.73        977.23        61.18 o                         
   1   3   6         50.22        124.29        23.69 o                         
   2   3   6        388.29        398.63        26.68 o                         
   3   3   6       1300.55       1333.44        43.60 o                         
   4   3   6        157.19        180.51        31.75 o                         
   5   3   6        721.31        704.94        65.10 o                         
   0   4   6       4245.81       4377.87        90.10 o                         
   1   4   6       1835.99       1852.15        48.87 o                         
   2   4   6       2447.03       2471.17        64.31 o                         
   3   4   6       3648.64       3545.80        79.78 o                         
   4   4   6       1440.40       1405.25        50.80 o                         
   5   4   6       1108.40       1196.98        83.72 o                         
   1   5   6         14.03         16.54        22.39 o                         
   2   5   6        148.69        180.91        23.56 o                         
   3   5   6        385.59        388.69        29.01 o                         
   4   5   6       1023.88        969.23        47.42 o                         
   5   5   6         21.97        160.95        54.81 o                         
   0   6   6       6444.42       6429.98       110.73 o                         
   1   6   6        426.93        369.95        29.13 o                         
   2   6   6       3282.34       3397.69        58.91 o                         
   3   6   6        260.76        364.58        32.42 o                         
   4   6   6       2013.40       2079.93        70.05 o                         
   5   6   6        127.07        188.53        57.44 o                         
   1   7   6        124.09        131.69        25.50 o                         
   2   7   6        229.12        230.42        26.11 o                         
   3   7   6         31.27        146.57        27.95 o                         
   4   7   6        148.67        228.23        43.71 o                         
   5   7   6        451.09        438.85        63.88 o                         
   0   8   6       1199.58       1131.49        56.62 o                         
   1   8   6       3567.26       3602.96        73.33 o                         
   2   8   6        250.65        268.24        27.59 o                         
   3   8   6       2538.94       2522.52        80.51 o                         
   4   8   6         26.09         37.94        43.02 o                         
   5   8   6       1111.69       1158.92        77.49 o                         
   1   9   6        208.35        271.40        34.05 o                         
   2   9   6        138.70        198.10        36.38 o                         
   3   9   6       1227.92       1171.40        47.28 o                         
   4   9   6         56.67         32.43        44.95 o                         
   5   9   6        403.28        454.49        51.41 o                         
   0  10   6       3857.68       3867.61        79.02 o                         
   1  10   6       2029.75       2007.21        66.45 o                         
   2  10   6       3482.19       3469.40        69.65 o                         
   3  10   6       1257.25       1327.18        53.07 o                         
   4  10   6        942.40        966.90        54.85 o                         
   5  10   6        361.97        377.07        49.58 o                         
   1  11   6        123.88        140.88        25.57 o                         
   2  11   6        202.92        259.39        32.14 o                         
   3  11   6        133.73        189.21        35.19 o                         
   4  11   6        543.55        504.90        49.47 o                         
   5  11   6          9.79        -49.64        49.64 o                         
   0  12   6       4219.89       4140.87        84.47 o                         
   1  12   6       1673.81       1775.84        75.37 o                         
   2  12   6       2455.87       2519.92        64.69 o                         
   3  12   6        802.40        867.63        46.06 o                         
   4  12   6       1380.55       1455.72        73.48 o                         
   5  12   6        186.90        229.05       118.57 o                         
   1  13   6        327.17        344.44        31.12 o                         
   2  13   6         18.67         80.06        29.87 o                         
   3  13   6        782.47        750.04        50.36 o                         
   4  13   6        392.22        375.27        88.84 o                         
   5  13   6        510.38        535.67        93.25 o                         
   0  14   6        850.70        744.41        48.25 o                         
   1  14   6       3644.39       3590.93        68.31 o                         
   2  14   6       1408.47       1334.26        53.93 o                         
   3  14   6       1980.66       2074.97        90.31 o                         
   4  14   6        146.07        185.40        44.24 o                         
   5  14   6        930.36        871.54       102.79 o                         
   1  15   6        322.49        318.33        33.02 o                         
   2  15   6         63.13         55.42        31.69 o                         
   3  15   6        356.82        277.60        55.90 o                         
   4  15   6        337.22        371.41        50.21 o                         
   5  15   6         74.37         37.21        79.82 o                         
   0  16   6       2961.01       3010.42       100.18 o                         
   1  16   6         18.91         59.09        29.17 o                         
   2  16   6       1984.70       1958.31        60.27 o                         
   3  16   6        139.38         98.98        42.00 o                         
   4  16   6       1411.37       1456.66        84.24 o                         
   5  16   6         91.70         91.96        88.61 o                         
   1  17   6         41.62         30.15        31.39 o                         
   2  17   6        322.44        343.07        36.86 o                         
   3  17   6         24.02        -24.17        40.18 o                         
   4  17   6        712.10        633.81        52.62 o                         
   0  18   6       1145.92       1321.69        68.69 o                         
   1  18   6       2619.82       2655.53        70.52 o                         
   2  18   6        343.41        352.58        37.42 o                         
   3  18   6       1549.00       1824.56        71.29 o                         
   4  18   6        283.93        114.99        66.33 o                         
   1  19   6         16.60        -14.60        35.43 o                         
   2  19   6        229.59        209.41        34.06 o                         
   3  19   6        384.70        424.28        52.91 o                         
   4  19   6        165.63         34.80        82.22 o                         
   0  20   6       1541.60       1589.94        74.81 o                         
   1  20   6       1319.91       1453.73        59.36 o                         
   2  20   6       1062.64       1012.42        60.43 o                         
   3  20   6       1776.25       1806.40        77.42 o                         
   4  20   6        438.06        376.17        64.92 o                         
   1  21   6         88.43         75.06        41.50 o                         
   2  21   6        666.44        693.63        51.99 o                         
   3  21   6          0.86        -18.61        69.85 o                         
   4  21   6        622.75        426.29        66.33 o                         
   0  22   6       4808.25       4847.26       122.75 o                         
   1  22   6        300.70        332.86        39.94 o                         
   2  22   6       2006.16       1970.36        75.94 o                         
   3  22   6        104.10         96.04        52.95 o                         
   4  22   6       1185.21        871.40        96.89 o                         
   1  23   6        233.36        246.21        25.62 o                         
   2  23   6         54.31         58.51        48.40 o                         
   3  23   6        216.62        289.53        55.06 o                         
   4  23   6        243.82        196.14        87.53 o                         
   0  24   6        143.57        141.79        65.67 o                         
   1  24   6       2975.28       2958.85        58.72 o                         
   2  24   6        245.50        379.83        51.99 o                         
   3  24   6       2201.81       2192.04        93.07 o                         
   1  25   6        102.88        128.82        32.43 o                         
   2  25   6         17.86        -12.55        51.22 o                         
   3  25   6        328.91        411.11        65.41 o                         
   0  26   6       1286.20       1330.20        89.96 o                         
   1  26   6       2472.08       2325.36        76.70 o                         
   2  26   6       1621.00       1625.69        77.34 o                         
   3  26   6       1142.32       1148.46        78.46 o                         
   1  27   6         79.56        144.07        61.63 o                         
   2  27   6        280.68        254.31        61.03 o                         
   3  27   6        170.80        254.87        75.12 o                         
   0  28   6       1926.28       1897.63        98.84 o                         
   1  28   6        669.05        639.57        71.66 o                         
   2  28   6       1921.48       1900.11       100.33 o                         
   1  29   6         29.59         -1.41        46.40 o                         
   2  29   6         86.91         99.74        82.58 o                         
   0  30   6        191.12         38.43        56.12 o                         
   1  30   6       2402.27       2360.66       116.89 o                         
   2  30   6         57.66         35.07       159.23 o                         
   1  31   6         22.78         18.35        49.61 o                         
   2   0   7        127.16        121.86        45.32 o                         
   4   0   7       1478.54       1307.96        67.72 o                         
   0   1   7       2374.22       2254.50       107.63 o                         
   1   1   7        721.01        785.71        41.86 o                         
   2   1   7       1289.60       1330.12        50.15 o                         
   3   1   7        408.18        393.72        32.42 o                         
   4   1   7       1461.05       1438.22        51.69 o                         
   5   1   7        370.13        553.43        91.79 o                         
   1   2   7         19.94         88.29        30.25 o                         
   2   2   7         98.17         75.20        32.68 o                         
   3   2   7        265.27        281.51        36.70 o                         
   4   2   7         18.18         25.88        42.13 o                         
   5   2   7        443.46        495.06       102.86 o                         
   0   3   7        470.03        486.44        68.67 o                         
   1   3   7       2636.24       2677.27        69.82 o                         
   2   3   7         92.54        121.85        48.15 o                         
   3   3   7       1242.17       1245.22        49.50 o                         
   4   3   7         71.04         32.44        31.92 o                         
   1   4   7         17.70         27.38        40.38 o                         
   2   4   7        406.30        413.32        39.68 o                         
   3   4   7        147.66        151.57        34.53 o                         
   4   4   7        801.26        769.69        41.20 o                         
   0   5   7       3203.95       3194.44       136.96 o                         
   1   5   7        265.38        266.69        39.60 o                         
   2   5   7       2014.48       2129.73        66.80 o                         
   3   5   7        103.03         58.82        32.09 o                         
   4   5   7       1803.15       1754.45        62.10 o                         
   1   6   7        164.94        139.28        37.83 o                         
   2   6   7        317.03        258.62        37.49 o                         
   3   6   7        179.72        214.13        41.47 o                         
   4   6   7        466.45        562.99        57.63 o                         
   0   7   7       1879.49       1894.39        95.30 o                         
   1   7   7       3957.96       4005.01        96.63 o                         
   2   7   7       1098.50       1114.28        42.45 o                         
   3   7   7       1437.92       1401.96        61.34 o                         
   4   7   7        966.91       1111.20        53.04 o                         
   1   8   7        147.65        239.50        42.67 o                         
   2   8   7         12.20         65.70        36.81 o                         
   3   8   7        530.96        575.29        48.70 o                         
   4   8   7         14.26        148.80        66.40 o                         
   0   9   7       1309.51       1302.17        85.10 o                         
   1   9   7       4593.08       4542.71        98.61 o                         
   2   9   7       1007.28       1003.04        52.74 o                         
   3   9   7       2302.20       2288.20        73.10 o                         
   4   9   7        517.89        464.70        80.54 o                         
   1  10   7          9.58         21.77        42.98 o                         
   2  10   7        116.22        169.80        34.69 o                         
   3  10   7        385.40        325.58        56.74 o                         
   4  10   7        672.86        578.64        45.68 o                         
   0  11   7       2965.22       3026.77       121.12 o                         
   1  11   7         15.83         57.79        47.82 o                         
   2  11   7       2772.87       2865.48        74.83 o                         
   3  11   7         61.05         59.77        36.20 o                         
   4  11   7       1566.86       1610.89        75.79 o                         
   1  12   7        198.34        204.27        41.87 o                         
   2  12   7        643.18        573.68        49.68 o                         
   3  12   7          4.62         73.54        37.81 o                         
   4  12   7        366.91        306.92        58.65 o                         
   0  13   7        754.60        668.48        45.00 o                         
   1  13   7       3405.62       3361.17        71.89 o                         
   2  13   7         32.07         81.93        43.76 o                         
   3  13   7       1768.37       1737.33        76.42 o                         
   4  13   7         88.93        117.74        56.77 o                         
   1  14   7        133.69        138.56        29.64 o                         
   2  14   7         14.28         89.40        55.15 o                         
   3  14   7        704.83        646.88        56.15 o                         
   4  14   7          2.09         77.83        46.78 o                         
   0  15   7       1486.58       1523.95        63.04 o                         
   1  15   7       1656.62       1686.84        57.21 o                         
   2  15   7       1242.38       1326.91        64.78 o                         
   3  15   7        733.83        820.72        68.26 o                         
   4  15   7        495.07        354.69        80.15 o                         
   1  16   7         82.60         75.42        31.63 o                         
   2  16   7        161.19        284.56        48.63 o                         
   3  16   7        152.84         73.02        53.62 o                         
   4  16   7        323.53        236.02        66.22 o                         
   0  17   7       1297.39       1342.99        63.35 o                         
   1  17   7        648.71        656.31        42.04 o                         
   2  17   7        627.52        630.01        47.64 o                         
   3  17   7        125.31        131.20        56.15 o                         
   1  18   7         34.00         76.39        34.88 o                         
   2  18   7         57.96          0.01        45.36 o                         
   3  18   7        287.42        304.28        62.03 o                         
   0  19   7         59.02         94.99        62.50 o                         
   1  19   7       1356.03       1582.29        62.78 o                         
   2  19   7          2.58         45.29        51.71 o                         
   3  19   7       1592.57       1533.93        88.31 o                         
   1  20   7         27.27         73.27        39.08 o                         
   2  20   7         21.74        -39.97        39.97 o                         
   3  20   7        241.77        329.97        64.74 o                         
   0  21   7       1214.43       1132.78        90.20 o                         
   1  21   7        543.41        562.26        48.43 o                         
   2  21   7       1458.60       1581.68        82.76 o                         
   3  21   7        249.94        118.93        59.12 o                         
   1  22   7         91.32         28.15        48.13 o                         
   2  22   7        379.35        392.02        58.35 o                         
   0  23   7       3063.41       3280.59       153.95 o                         
   1  23   7       1147.88       1094.39        62.25 o                         
   2  23   7       1348.24       1504.34        93.80 o                         
   1  24   7         55.51         35.38        56.56 o                         
   2  24   7         49.34         31.40        60.97 o                         
   0  25   7        203.74         61.30        59.04 o                         
   1  25   7       1870.97       2044.28        82.39 o                         
   2  25   7        258.59        121.71        70.84 o                         
   1  26   7          2.66        -41.08        61.24 o                         
   0  27   7       2162.37       1993.58       140.92 o                         
   0   0   8       2487.43       2602.12       202.19 o                         
   2   0   8       1117.62       1332.81        82.23 o                         
   1   1   8        168.03        218.32        49.10 o                         
   2   1   8        146.94        263.25        46.52 o                         
   3   1   8         47.71         43.06        45.30 o                         
   0   2   8        136.08         99.36        64.42 o                         
   1   2   8       2454.70       2480.49        80.10 o                         
   2   2   8        250.60        271.56        49.36 o                         
   3   2   8       1151.47       1219.24        66.37 o                         
   1   3   8         61.21         72.55        57.96 o                         
   2   3   8        302.12        338.09        46.67 o                         
   3   3   8        262.75        225.73        68.19 o                         
   0   4   8       1155.50       1007.58        81.72 o                         
   1   4   8        900.26       1118.03        57.43 o                         
   2   4   8        529.28        484.98        48.69 o                         
   3   4   8       1006.80       1028.29        71.77 o                         
   1   5   8        138.37        195.89        44.55 o                         
   2   5   8         48.22        118.16        45.93 o                         
   3   5   8         14.03         33.75        54.36 o                         
   0   6   8       1627.31       1626.85        93.62 o                         
   1   6   8        218.82        249.68        49.75 o                         
   2   6   8       1129.25       1252.52        58.55 o                         
   3   6   8        537.54        541.24        77.33 o                         
   1   7   8          6.59         75.93        44.45 o                         
   2   7   8         68.66         63.33        46.43 o                         
   3   7   8        150.12        191.43        65.03 o                         
   0   8   8         95.71        187.49        69.73 o                         
   1   8   8       2922.82       2945.24        86.00 o                         
   2   8   8        134.56         59.09        49.60 o                         
   3   8   8       1213.88       1304.71        93.40 o                         
   1   9   8         26.44         68.99        45.81 o                         
   2   9   8         47.17         46.97        49.15 o                         
   3   9   8        400.55        447.10        63.28 o                         
   0  10   8       2146.63       2176.17       135.61 o                         
   1  10   8        708.09        734.48        56.16 o                         
   2  10   8       1315.73       1431.86        70.87 o                         
   3  10   8        356.53        274.04        56.86 o                         
   1  11   8        132.21        271.50        52.28 o                         
   2  11   8        640.74        699.67        65.68 o                         
   3  11   8         63.83         50.53        45.72 o                         
   0  12   8       2597.76       2418.96       123.37 o                         
   1  12   8       1546.78       1638.96        76.46 o                         
   2  12   8       1587.65       1541.27        76.00 o                         
   3  12   8        725.21        760.98        80.41 o                         
   1  13   8          3.81         61.30        50.81 o                         
   2  13   8         59.50        193.28        55.57 o                         
   3  13   8        186.45        108.47        52.15 o                         
   0  14   8         85.67        226.34        85.72 o                         
   1  14   8       1340.08       1387.07        70.18 o                         
   2  14   8        225.96        186.88        79.66 o                         
   1  15   8        136.96         94.88        52.80 o                         
   2  15   8         55.43        208.52        50.10 o                         
   0  16   8       2080.02       2142.18       121.02 o                         
   1  16   8         20.39        -24.77        69.60 o                         
   2  16   8       1293.50       1368.36        99.16 o                         
   1  17   8          4.10         33.75        86.36 o                         
   2  17   8        140.75        112.74        58.12 o                         
   0  18   8        393.57        379.90       103.43 o                         
   1  18   8        874.36        853.94        64.10 o                         
   1  19   8         62.95         51.76        69.21 o                         
   0  20   8        326.64        390.41        85.61 o                         
   1  20   8        997.14       1022.92        83.62 o                         
   0   1   9        943.36        878.05       102.19 o                         
   1   1   9        385.63        365.40        71.23 o                         
   1   2   9        248.85        288.85        80.86 o                         
   0   3   9         24.26         93.45        87.58 o                         
   1   3   9       1363.78       1457.32        80.00 o                         
   1   4   9         28.29         89.67        78.75 o                         
   0   5   9       2284.84       2345.43       126.24 o                         
   1   5   9        172.14        148.16        70.72 o                         
   1   6   9        114.85        136.06        98.12 o                         
   0   7   9        779.64        910.22       125.52 o                         
   1   7   9        523.78        441.94        81.77 o                         
   0   9   9        625.87        567.56       106.94 o                         
                                                                                
